# Supplementary material for: Transcriptome Analyses Provide Novel Insights into Heat Stress Responses in Chieh-Qua (Benincasa hispida Cogn. var. Chieh-Qua How)
Source: Int J Mol Sci. 2019 Feb 18;20(4):883. doi: 10.3390/ijms20040883 (PMC6413116; doi:10.3390/ijms20040883)
Supplement: Supplementary file 1 [file ijms-20-00883-s001.zip]

Archive with 9 entries (8 files):
- Supplemental materials/
- Supplemental materials/Figure S1.jpg
- Supplemental materials/Table S1.xls
- Supplemental materials/Table S2.xls
- Supplemental materials/Table S3.xls
- Supplemental materials/Table S4.xls
- Supplemental materials/Table S5.xls
- Supplemental materials/Table S6.xls
- Supplemental materials/Table S7.xlsx
