# Supplementary material for: Transcriptome Analyses Provide Novel Insights into Heat Stress Responses in Chieh-Qua (Benincasa hispida Cogn. var. Chieh-Qua How)
Source: Int J Mol Sci. 2019 Feb 18;20(4):883. doi: 10.3390/ijms20040883 (PMC6413116; doi:10.3390/ijms20040883)
Supplement: Supplementary file 1 [file ijms-20-00883-s001.zip › Supplemental materials/Table S1.xls]

GeneID	baseMean	log2Fold	pvalue	qvalue	Diff	Nr-ID	Nr-Score	Nr-Evalue	Nr-annotation	Nt-ID	Nt-Score	Nt-Evalue	Nt-annotation	Swissprot-ID	Swissprot-Score	Swissprot-Evalue	Swissprot-annotation	COG-ID	COG-Evalue	COG-Score	COG-Function-Description	KO_id	KEGG-Evalue	KEGG-Score	KEGG-Gene	ko_definition	GO-CellularComponent	GO-MolecularFunction	GO-BiologicalProcess
CL5105.Contig14_All	2545.419213	-7.170120713	0	0	Down	NP_001267567.1	756.903	0	glycerate dehydrogenase [Cucumis sativus] &gt;P13443.1 RecName: Full=Glycerate dehydrogenase; Short=GDH; AltName: Full=NADH-dependent hydroxypyruvate reductase; Short=HPR &gt;CAA41434.1 NADH-dependent hydroxypyruvate reductase [Cucumis sativus] &gt;CAA32764.1 unnamed protein product [Cucumis sativus] &gt;KGN43256.1 hypothetical protein Csa_7G012940 [Cucumis sativus]	XM_008449731.2	1963	0	PREDICTED: Cucumis melo glycerate dehydrogenase (LOC103490283), transcript variant X2, mRNA	sp|P13443|DHGY_CUCSA	756	0	Glycerate dehydrogenase OS=Cucumis sativus GN=HPR-A PE=2 SV=1	PAB2374	2.00E-52	205	---	K15893	0	csv:101209132	756	hydroxypyruvate reductase 1	GO:0005777//peroxisome	GO:0051287//NAD binding;GO:0016616//oxidoreductase activity, acting on the CH-OH group of donors, NAD or NADP as acceptor;GO:0008465//glycerate dehydrogenase activity	GO:0009854//oxidative photosynthetic carbon pathway
CL1841.Contig8_All	1774.770443	6.518529473	0	0	Up	XP_008443931.1	962.214	0	PREDICTED: bifunctional purple acid phosphatase 26 [Cucumis melo]	XM_008445709.1	2341	0	PREDICTED: Cucumis melo bifunctional purple acid phosphatase 26 (LOC103487405), mRNA	sp|Q949Y3|PPA26_ARATH	785	0	Bifunctional purple acid phosphatase 26 OS=Arabidopsis thaliana GN=PAP26 PE=1 SV=1	SPAC2G11.06	4.00E-66	252	---	K12196	9.00E-134	cmo:103497940	480	vacuolar protein-sorting-associated protein 4	-	GO:0046872//metal ion binding;GO:0003993//acid phosphatase activity	-
CL69.Contig1_All	12224.16736	10.11796077	0	0	Up	ONH96822.1	61.2326	1.46E-06	hypothetical protein PRUPE_7G154100 [Prunus persica]	XR_538641.1	377	1.00E-100	PREDICTED: Cucumis melo uncharacterized LOC103494384 (LOC103494384), ncRNA	-	-	-	-	-	-	-	-	-	-	-	-	-	-	-	-
CL3937.Contig9_All	1763.984763	-7.864270224	0	0	Down	XP_008445960.1	1618.98	0	PREDICTED: LOW QUALITY PROTEIN: protein translocase subunit SecA, chloroplastic [Cucumis melo]	XM_008447738.2	4361	0	PREDICTED: Cucumis melo protein translocase subunit SecA, chloroplastic (LOC103488832), mRNA	sp|Q9SYI0|SECA1_ARATH	1415	0	Protein translocase subunit SECA1, chloroplastic OS=Arabidopsis thaliana GN=SECA1 PE=2 SV=2	alr4851	0	989	---	K03070	0	cmo:103488832	1618	preprotein translocase subunit SecA	GO:0005622//intracellular;GO:0016020//membrane	GO:0005524//ATP binding	GO:0017038//protein import;GO:0006605//protein targeting
CL2380.Contig3_All	1051.328631	-5.634701531	6.00E-306	7.98E-302	Down	XP_008454091.1	1592.02	0	PREDICTED: putative pentatricopeptide repeat-containing protein At5g08490 isoform X2 [Cucumis melo] &gt;XP_008454092.1 PREDICTED: putative pentatricopeptide repeat-containing protein At5g08490 isoform X1 [Cucumis melo] &gt;XP_016901555.1 PREDICTED: putative pentatricopeptide repeat-containing protein At5g08490 isoform X1 [Cucumis melo] &gt;XP_016901556.1 PREDICTED: putative pentatricopeptide repe…	LN713261.1	3661	0	Cucumis melo genomic chromosome, chr_7	sp|Q9STE1|PP333_ARATH	445	2.00E-124	Pentatricopeptide repeat-containing protein At4g21300 OS=Arabidopsis thaliana GN=PCMP-E36 PE=3 SV=1	-	-	-	-	K14689	2.00E-99	crb:CARUB_v10019173mg	367	solute carrier family 30 (zinc transporter), member 2!K06180	-	-	-
CL8625.Contig2_All	1387.201863	-6.92060691	3.49E-297	3.87E-293	Down	XP_008464050.1	1037.33	0	PREDICTED: uncharacterized protein LOC103502031 [Cucumis melo]	XM_008465828.2	2216	0	PREDICTED: Cucumis melo uncharacterized LOC103502031 (LOC103502031), mRNA	-	-	-	-	-	-	-	-	K15356	3.00E-07	mdm:103447660	59.3	GDP-mannose transporter	-	-	-
CL9514.Contig4_All	3555.740107	6.6209305	1.23E-296	1.17E-292	Up	XP_008451810.1	403.675	2.23E-110	PREDICTED: probable glutathione S-transferase parC isoform X1 [Cucumis melo]	XM_008453588.2	636	1.00E-179	PREDICTED: Cucumis melo probable glutathione S-transferase parC (LOC103492981), transcript variant X1, mRNA	sp|P46417|GSTX3_SOYBN	332	4.00E-91	Glutathione S-transferase 3 OS=Glycine max GN=GST3 PE=1 SV=1	STM3342	9.00E-14	77	---	K00799	4.00E-111	cmo:103492981	403	glutathione S-transferase [EC:2.5.1.18]	-	GO:0016740//transferase activity	-
CL151.Contig6_All	1163.622945	-6.823057652	6.24E-282	5.19E-278	Down	KGN59687.1	1496.87	0	hypothetical protein Csa_3G838660 [Cucumis sativus]	XM_008445321.2	3653	0	PREDICTED: Cucumis melo DEAD-box ATP-dependent RNA helicase 46 (LOC103487108), mRNA	sp|Q9LYJ9|RH46_ARATH	900	0	DEAD-box ATP-dependent RNA helicase 46 OS=Arabidopsis thaliana GN=RH46 PE=2 SV=2	ECU08g1080	6.00E-105	380	---	K12823	0	csv:101215674	1478	ATP-dependent RNA helicase DDX5/DBP2 [EC:3.6.4.13]	-	GO:0005524//ATP binding;GO:0004386//helicase activity;GO:0003676//nucleic acid binding	-
CL1244.Contig2_All	1252.812876	-7.292164514	5.78E-276	4.27E-272	Down	XP_008440129.1	324.709	7.13E-87	PREDICTED: iron-sulfur assembly protein IscA, chloroplastic [Cucumis melo]	XM_008441907.1	1142	0	PREDICTED: Cucumis melo iron-sulfur assembly protein IscA, chloroplastic (LOC103484688), mRNA	sp|Q9XIK3|ISCAP_ARATH	243	2.00E-64	Iron-sulfur assembly protein IscA, chloroplastic OS=Arabidopsis thaliana GN=ISCA PE=2 SV=2	slr1417	9.00E-37	152	---	K13628	1.00E-87	cmo:103484688	324	iron-sulfur cluster assembly protein	-	GO:0051536//iron-sulfur cluster binding;GO:0005198//structural molecule activity	GO:0097428//protein maturation by iron-sulfur cluster transfer
CL6035.Contig5_All	2000.503526	7.070713115	3.72E-274	2.48E-270	Up	XP_008440401.1	2375.9	0	PREDICTED: uncharacterized protein LOC103484857 [Cucumis melo]	XM_008442179.2	6209	0	PREDICTED: Cucumis melo uncharacterized LOC103484857 (LOC103484857), mRNA	sp|Q9FPR3|EDR1_ARATH	183	9.00E-46	Serine/threonine-protein kinase EDR1 OS=Arabidopsis thaliana GN=EDR1 PE=1 SV=1	YAR019c	1.00E-22	108	---	K04422	1.00E-125	lja:Lj0g3v0190659.2	453	mitogen-activated protein kinase kinase kinase 13 [EC:2.7.11.25]	-	GO:0005524//ATP binding;GO:0004672//protein kinase activity	-
CL8321.Contig2_All	1188.395575	6.520530187	2.38E-263	1.44E-259	Up	XP_008444889.1	633.639	2.82E-179	PREDICTED: transcription factor bHLH143-like isoform X1 [Cucumis melo] &gt;XP_016900035.1 PREDICTED: transcription factor bHLH143-like isoform X1 [Cucumis melo]	XM_011651374.1	2355	0	PREDICTED: Cucumis sativus transcription factor bHLH145-like (LOC101208034), transcript variant X1, mRNA	sp|Q9FY69|BH143_ARATH	127	6.00E-29	Transcription factor bHLH143 OS=Arabidopsis thaliana GN=BHLH143 PE=2 SV=1	-	-	-	-	-	-	-	-	-	-	GO:0046983//protein dimerization activity	-
CL970.Contig10_All	1222.807541	5.462679615	5.67E-263	3.14E-259	Up	XP_008438037.1	1183.7	0	PREDICTED: ascorbate transporter, chloroplastic [Cucumis melo]	XM_004133815.2	2932	0	PREDICTED: Cucumis sativus probable anion transporter 2, chloroplastic (LOC101222133), mRNA	sp|Q8GX78|ANTR2_ARATH	837	0	Probable anion transporter 2, chloroplastic OS=Arabidopsis thaliana GN=ANTR2 PE=2 SV=1	dgoT	7.00E-43	175	---	K08730	0	cmo:103489325	917	phosphatidylserine synthase 2 [EC:2.7.8.29]	GO:0016021//integral component of membrane	GO:0016740//transferase activity	GO:0006659//phosphatidylserine biosynthetic process;GO:0055085//transmembrane transport
CL8805.Contig1_All	640.6229586	-4.397615264	3.87E-245	1.98E-241	Down	XP_011650571.1	1095.49	0	PREDICTED: prolycopene isomerase, chloroplastic [Cucumis sativus] &gt;KGN56258.1 hypothetical protein Csa_3G110060 [Cucumis sativus]	XM_017045764.1	2014	0	PREDICTED: Cucumis melo prolycopene isomerase, chloroplastic (LOC103493319), transcript variant X2, mRNA	sp|Q2VEX9|CRTSO_DAUCA	178	2.00E-44	Prolycopene isomerase, chloroplastic OS=Daucus carota GN=CRTISO PE=2 SV=1	all3040	7.00E-110	396	---	K09835	3.00E-45	csv:101212850	185	prolycopene isomerase [EC:5.2.1.13]	-	GO:0016853//isomerase activity;GO:0016491//oxidoreductase activity	-
CL2504.Contig1_All	1084.621138	6.200147498	1.02E-230	4.84E-227	Up	XP_004139249.1	444.121	1.40E-122	PREDICTED: GRF1-interacting factor 1 [Cucumis sativus] &gt;KGN60781.1 hypothetical protein Csa_2G010170 [Cucumis sativus]	XM_008458074.2	1457	0	PREDICTED: Cucumis melo GRF1-interacting factor 1 (LOC103496282), mRNA	sp|Q8L8A5|GIF1_ARATH	263	3.00E-70	GRF1-interacting factor 1 OS=Arabidopsis thaliana GN=GIF1 PE=1 SV=1	XF0818	4.00E-06	51.6	---	K05747	4.00E-07	vcn:VOLCADRAFT_55197	58.2	Wiskott-Aldrich syndrome protein!K02184	-	GO:0003713//transcription coactivator activity	-
CL3937.Contig8_All	1946.782272	8.056010788	5.26E-228	2.33E-224	Up	XP_008445960.1	1938.7	0	PREDICTED: LOW QUALITY PROTEIN: protein translocase subunit SecA, chloroplastic [Cucumis melo]	XM_008447738.2	5142	0	PREDICTED: Cucumis melo protein translocase subunit SecA, chloroplastic (LOC103488832), mRNA	sp|Q41062|SECA_PEA	1644	0	Protein translocase subunit SecA, chloroplastic OS=Pisum sativum GN=secA PE=2 SV=1	alr4851	0	1105	---	K03070	0	cmo:103488832	1938	preprotein translocase subunit SecA	GO:0005622//intracellular;GO:0016020//membrane	GO:0005524//ATP binding	GO:0017038//protein import;GO:0006605//protein targeting
CL147.Contig9_All	1199.005761	-6.04110475	4.58E-219	1.91E-215	Down	XP_008457902.1	926.006	0	PREDICTED: UBP1-associated protein 2A-like [Cucumis melo]	XM_008459680.2	2232	0	PREDICTED: Cucumis melo UBP1-associated protein 2A-like (LOC103497476), transcript variant X1, mRNA	sp|Q9LES2|UBA2A_ARATH	559	8.00E-159	UBP1-associated protein 2A OS=Arabidopsis thaliana GN=UBA2A PE=1 SV=1	SPAC140.02	4.00E-17	90.1	---	K12741	0	cmo:103497476	926	heterogeneous nuclear ribonucleoprotein A1/A3	-	GO:0003723//RNA binding	-
CL5920.Contig2_All	651.3778752	-4.537283732	2.56E-218	1.00E-214	Down	XP_008443845.1	1045.42	0	PREDICTED: eukaryotic translation initiation factor [Cucumis melo]	XM_008445623.2	2510	0	PREDICTED: Cucumis melo eukaryotic translation initiation factor (LOC103487340), mRNA	sp|Q93ZT6|IF4G1_ARATH	717	0	Eukaryotic translation initiation factor isoform 4G-1 OS=Arabidopsis thaliana GN=EIF(ISO)4G1 PE=1 SV=1	-	-	-	-	K03260	0	cmo:103487340	1045	translation initiation factor 4G	-	GO:0003743//translation initiation factor activity;GO:0003723//RNA binding	-
CL2311.Contig3_All	1422.748993	-6.799123535	2.94E-213	1.09E-209	Down	XP_011654561.1	1503.03	0	PREDICTED: heat shock protein 83 [Cucumis sativus] &gt;KGN49798.1 hypothetical protein Csa_5G135340 [Cucumis sativus]	XM_008467890.2	3832	0	PREDICTED: Cucumis melo heat shock protein 90-5, chloroplastic (LOC103503630), mRNA	sp|P51819|HSP83_IPONI	620	2.00E-177	Heat shock protein 83 OS=Ipomoea nil GN=HSP83A PE=2 SV=1	SPAC926.04c	2.00E-156	552	---	K09487	0	csv:101215867	1503	heat shock protein 90kDa beta	-	GO:0005524//ATP binding;GO:0051082//unfolded protein binding	GO:0006950//response to stress;GO:0006457//protein folding
CL84.Contig98_All	1541.302877	-6.513738124	1.20E-209	4.21E-206	Down	XP_004137665.1	1835.08	0	PREDICTED: probable leucine-rich repeat receptor-like protein kinase At5g49770 isoform X1 [Cucumis sativus] &gt;KGN58673.1 hypothetical protein Csa_3G727910 [Cucumis sativus]	XM_008444083.2	4875	0	PREDICTED: Cucumis melo probable leucine-rich repeat receptor-like protein kinase At5g49770 (LOC103486216), mRNA	sp|Q9LT96|Y5977_ARATH	915	0	Probable leucine-rich repeat receptor-like protein kinase At5g49770 OS=Arabidopsis thaliana GN=At5g49770 PE=2 SV=1	YAR019c	6.00E-19	95.5	---	K20718	1.00E-92	sita:101753243	343	LRR receptor-like serine/threonine-protein kinase ERECTA [EC:2.7.11.1]!K17422	GO:0016021//integral component of membrane	GO:0004674//protein serine/threonine kinase activity;GO:0005524//ATP binding	-
CL4391.Contig4_All	851.4121533	5.94798733	3.74E-208	1.24E-204	Up	XP_008445955.1	894.804	0	PREDICTED: protein ZINC INDUCED FACILITATOR-LIKE 1-like [Cucumis melo]	XR_537550.2	2153	0	PREDICTED: Cucumis melo protein ZINC INDUCED FACILITATOR-LIKE 1-like (LOC103488828), transcript variant X2, misc_RNA	sp|Q94BZ1|ZIFL1_ARATH	598	4.00E-171	Protein ZINC INDUCED FACILITATOR-LIKE 1 OS=Arabidopsis thaliana GN=ZIFL1 PE=2 SV=1	BS_blt	2.00E-16	86.3	---	K12818	9.00E-88	smo:SELMODRAFT_429199	326	ATP-dependent RNA helicase DHX8/PRP22 [EC:3.6.4.13]	GO:0016021//integral component of membrane;GO:0009705//plant-type vacuole membrane;GO:0005886//plasma membrane	GO:0022821//potassium ion antiporter activity	GO:0090333//regulation of stomatal closure;GO:0055085//transmembrane transport
Unigene34018_All	1130.714328	-6.390464291	1.50E-206	4.74E-203	Down	XP_008442728.1	487.263	1.20E-135	PREDICTED: aquaporin TIP1-1-like [Cucumis melo]	XM_004137796.2	886	0	PREDICTED: Cucumis sativus aquaporin TIP1-1-like (LOC101222386), mRNA	sp|P25818|TIP11_ARATH	376	2.00E-104	Aquaporin TIP1-1 OS=Arabidopsis thaliana GN=TIP1-1 PE=1 SV=1	MTH103	4.00E-24	110	---	K09873	2.00E-136	cmo:103486517	487	aquaporin TIP	GO:0016021//integral component of membrane	GO:0005215//transporter activity	-
CL1244.Contig1_All	2442.175367	9.160227855	4.99E-197	1.51E-193	Up	XP_008440129.1	326.25	2.35E-87	PREDICTED: iron-sulfur assembly protein IscA, chloroplastic [Cucumis melo]	XM_008441907.1	1080	0	PREDICTED: Cucumis melo iron-sulfur assembly protein IscA, chloroplastic (LOC103484688), mRNA	sp|Q9XIK3|ISCAP_ARATH	243	2.00E-64	Iron-sulfur assembly protein IscA, chloroplastic OS=Arabidopsis thaliana GN=ISCA PE=2 SV=2	slr1417	9.00E-37	152	---	K13628	4.00E-88	cmo:103484688	326	iron-sulfur cluster assembly protein	-	GO:0005198//structural molecule activity;GO:0051536//iron-sulfur cluster binding	GO:0097428//protein maturation by iron-sulfur cluster transfer
CL4603.Contig8_All	23891.38473	-7.333029113	1.99E-196	5.75E-193	Down	XP_022139935.1	532.717	1.66E-149	chlorophyll a-b binding protein 3, chloroplastic-like [Momordica charantia]	XM_004147368.2	1017	0	PREDICTED: Cucumis sativus chlorophyll a-b binding protein of LHCII type 1-like (LOC101211276), mRNA	sp|P27493|CB22_TOBAC	510	7.00E-145	Chlorophyll a-b binding protein 21, chloroplastic OS=Nicotiana tabacum GN=CAB21 PE=2 SV=1	-	-	-	-	K08912	4.00E-150	cmo:103487605	532	light-harvesting complex II chlorophyll a/b binding protein 1	GO:0009522//photosystem I;GO:0009523//photosystem II;GO:0009535//chloroplast thylakoid membrane;GO:0016021//integral component of membrane	GO:0016168//chlorophyll binding	GO:0018298//protein-chromophore linkage;GO:0009765//photosynthesis, light harvesting
CL69.Contig2_All	10669.26779	-6.73376762	1.41E-191	3.91E-188	Down	ONH96822.1	61.2326	1.43E-06	hypothetical protein PRUPE_7G154100 [Prunus persica]	XR_538641.1	377	1.00E-100	PREDICTED: Cucumis melo uncharacterized LOC103494384 (LOC103494384), ncRNA	-	-	-	-	-	-	-	-	-	-	-	-	-	-	-	-
Unigene34751_All	845.0720916	3.16732712	1.85E-191	4.93E-188	Up	XP_008460628.1	669.078	0	PREDICTED: 1-aminocyclopropane-1-carboxylate oxidase homolog 6 [Cucumis melo]	XM_008462406.2	1144	0	PREDICTED: Cucumis melo 1-aminocyclopropane-1-carboxylate oxidase homolog 6 (LOC103499407), mRNA	sp|P93824|ACCH6_ARATH	371	8.00E-103	1-aminocyclopropane-1-carboxylate oxidase homolog 6 OS=Arabidopsis thaliana GN=At1g04350 PE=2 SV=1	PA4191	5.00E-21	100	---	K13229	1.00E-77	zma:541977	292	2,4-dihydroxy-1,4-benzoxazin-3-one-glucoside dioxygenase [EC:1.14.20.2]!K06892	-	GO:0016491//oxidoreductase activity;GO:0046872//metal ion binding	-
CL8321.Contig1_All	998.1918764	-7.546553914	1.77E-190	4.52E-187	Down	XP_008444889.1	635.565	6.87E-180	PREDICTED: transcription factor bHLH143-like isoform X1 [Cucumis melo] &gt;XP_016900035.1 PREDICTED: transcription factor bHLH143-like isoform X1 [Cucumis melo]	XM_011651374.1	2311	0	PREDICTED: Cucumis sativus transcription factor bHLH145-like (LOC101208034), transcript variant X1, mRNA	sp|Q9FY69|BH143_ARATH	128	2.00E-29	Transcription factor bHLH143 OS=Arabidopsis thaliana GN=BHLH143 PE=2 SV=1	-	-	-	-	K12126	5.00E-06	vvi:100253874	55.5	phytochrome-interacting factor 3	-	GO:0046983//protein dimerization activity	-
CL5939.Contig1_All	2322.9789	8.786346878	7.36E-189	1.81E-185	Up	XP_008442314.1	488.034	1.26E-135	PREDICTED: probable WRKY transcription factor 70 [Cucumis melo]	XM_008444092.2	848	0	PREDICTED: Cucumis melo probable WRKY transcription factor 70 (LOC103486223), mRNA	sp|Q9LY00|WRK70_ARATH	149	1.00E-35	Probable WRKY transcription factor 70 OS=Arabidopsis thaliana GN=WRKY70 PE=2 SV=1	-	-	-	-	K13459	2.00E-27	adu:107468800	126	disease resistance protein RPS2!K16225	GO:0005634//nucleus	GO:0003700//transcription factor activity, sequence-specific DNA binding;GO:0043565//sequence-specific DNA binding	GO:0006351//transcription, DNA-templated
CL5.Contig3_All	5598.034842	-7.645304157	9.10E-177	2.16E-173	Down	XP_004138088.2	860.907	0	PREDICTED: elongation factor Tu, chloroplastic [Cucumis sativus]	LN713256.1	2246	0	Cucumis melo genomic chromosome, chr_2	sp|Q43467|EFTU1_SOYBN	780	0	Elongation factor Tu, chloroplastic OS=Glycine max GN=TUFA PE=1 SV=1	all4337	1.00E-177	621	---	K02358	0	csv:101202988	860	elongation factor Tu	GO:0005622//intracellular	GO:0005525//GTP binding;GO:0003746//translation elongation factor activity;GO:0003924//GTPase activity	-
CL10971.Contig2_All	585.8796843	3.535503465	2.18E-175	5.01E-172	Up	XP_022150580.1	1149.42	0	exocyst complex component EXO70A1-like [Momordica charantia]	XM_008448525.2	3146	0	PREDICTED: Cucumis melo exocyst complex component EXO70A1 (LOC103489377), mRNA	sp|Q9LZD3|E70A1_ARATH	942	0	Exocyst complex component EXO70A1 OS=Arabidopsis thaliana GN=EXO70A1 PE=1 SV=1	-	-	-	-	K07195	0	cmo:103489377	1146	exocyst complex component 7	GO:0000145//exocyst	-	GO:0006887//exocytosis
Unigene757_All	623.5535866	-4.781608939	2.55E-175	5.65E-172	Down	XP_008450149.1	716.842	0	PREDICTED: glycerophosphodiester phosphodiesterase GDPD1, chloroplastic-like [Cucumis melo]	XM_008451927.2	1606	0	PREDICTED: Cucumis melo glycerophosphodiester phosphodiesterase GDPD1, chloroplastic-like (LOC103491824), mRNA	-	-	-	-	SPAPB1E7.05_3	5.00E-32	137	---	K18696	4.00E-150	pop:POPTR_0001s33270g	533	glycerophosphodiester phosphodiesterase [EC:3.1.4.46]	-	GO:0008081//phosphoric diester hydrolase activity	GO:0006629//lipid metabolic process
Unigene1045_All	2304.752148	5.185799633	1.99E-174	4.27E-171	Up	XP_004140239.2	397.897	1.42E-108	PREDICTED: UDP-glycosyltransferase 74E2-like [Cucumis sativus] &gt;KGN47941.1 hypothetical protein Csa_6G418410 [Cucumis sativus]	XM_008451172.2	507	1.00E-140	PREDICTED: Cucumis melo UDP-glycosyltransferase 74E2-like (LOC103491292), mRNA	sp|Q9SKC5|U74D1_ARATH	291	1.00E-78	UDP-glycosyltransferase 74D1 OS=Arabidopsis thaliana GN=UGT74D1 PE=1 SV=1	BS_yojK	4.00E-06	51.6	---	K13691	1.00E-79	fve:101301832	299	pathogen-inducible salicylic acid glucosyltransferase [EC:2.4.1.-]	-	GO:0016758//transferase activity, transferring hexosyl groups	GO:0008152//metabolic process
CL11135.Contig3_All	1061.854539	-6.85091899	7.53E-174	1.57E-170	Down	XP_004142980.2	1014.99	0	PREDICTED: polygalacturonase At1g48100 isoform X1 [Cucumis sativus] &gt;KGN62292.1 hypothetical protein Csa_2G348790 [Cucumis sativus]	XM_004142932.2	2500	0	PREDICTED: Cucumis sativus polygalacturonase At1g48100 (LOC101211096), transcript variant X1, mRNA	sp|Q949Z1|PGLR4_ARATH	397	2.00E-110	Polygalacturonase At1g48100 OS=Arabidopsis thaliana GN=At1g48100 PE=2 SV=1	TM0437	2.00E-19	96.7	---	K01184	3.00E-179	pmum:103329840	630	polygalacturonase [EC:3.2.1.15]!K01213	GO:0005576//extracellular region	GO:0004650//polygalacturonase activity	GO:0005975//carbohydrate metabolic process;GO:0071555//cell wall organization
CL151.Contig4_All	785.596723	2.325532037	1.61E-173	3.24E-170	Up	XP_011652287.1	1133.24	0	PREDICTED: DEAD-box ATP-dependent RNA helicase 46 [Cucumis sativus]	XM_008445321.2	2694	0	PREDICTED: Cucumis melo DEAD-box ATP-dependent RNA helicase 46 (LOC103487108), mRNA	sp|Q9LYJ9|RH46_ARATH	722	0	DEAD-box ATP-dependent RNA helicase 46 OS=Arabidopsis thaliana GN=RH46 PE=2 SV=2	ECU08g1080	1.00E-96	354	---	K12823	0	csv:101215674	1133	ATP-dependent RNA helicase DDX5/DBP2 [EC:3.6.4.13]	-	GO:0005524//ATP binding;GO:0003676//nucleic acid binding;GO:0004386//helicase activity	-
CL4148.Contig1_All	648.8478712	4.496496717	1.49E-172	2.92E-169	Up	-	-	-	-	LN713265.1	464	1.00E-127	Cucumis melo genomic chromosome, chr_11	-	-	-	-	-	-	-	-	-	-	-	-	-	-	-	-
CL4603.Contig6_All	28072.50916	-8.344407244	6.14E-170	1.17E-166	Down	XP_008444193.1	529.25	1.92E-148	PREDICTED: chlorophyll a-b binding protein of LHCII type 1-like [Cucumis melo]	XM_008445971.2	922	0	PREDICTED: Cucumis melo chlorophyll a-b binding protein of LHCII type 1-like (LOC103487605), mRNA	sp|P09756|CB23_SOYBN	509	9.00E-145	Chlorophyll a-b binding protein 3, chloroplastic OS=Glycine max GN=CAB3 PE=3 SV=1	-	-	-	-	K08912	3.00E-149	cmo:103487605	529	light-harvesting complex II chlorophyll a/b binding protein 1	GO:0016021//integral component of membrane;GO:0009522//photosystem I;GO:0009535//chloroplast thylakoid membrane;GO:0009523//photosystem II	GO:0016168//chlorophyll binding	GO:0009765//photosynthesis, light harvesting;GO:0018298//protein-chromophore linkage
CL2195.Contig20_All	987.8860359	-2.821721436	6.87E-169	1.27E-165	Down	XP_016900585.1	803.127	0	PREDICTED: (-)-germacrene D synthase-like [Cucumis melo]	XM_017045096.1	1402	0	PREDICTED: Cucumis melo (-)-germacrene D synthase-like (LOC103491132), mRNA	sp|Q6Q3H3|TPSGD_VITVI	549	3.00E-158	(-)-germacrene D synthase OS=Vitis vinifera GN=VIT_19s0014g04930 PE=1 SV=1	-	-	-	-	-	-	-	-	-	-	GO:0000287//magnesium ion binding;GO:0010333//terpene synthase activity	GO:0008152//metabolic process
CL2767.Contig26_All	726.3969667	6.479505681	4.77E-165	8.58E-162	Up	XP_004145744.1	1631.69	0	PREDICTED: serine/threonine-protein phosphatase 6 regulatory subunit 3 isoform X1 [Cucumis sativus] &gt;KGN46841.1 hypothetical protein Csa_6G141380 [Cucumis sativus]	XM_004145696.2	3455	0	PREDICTED: Cucumis sativus serine/threonine-protein phosphatase 6 regulatory subunit 3 (LOC101216252), transcript variant X1, mRNA	-	-	-	-	-	-	-	-	K15501	0	csv:101216252	1631	serine/threonine-protein phosphatase 6 regulatory subunit 3	-	-	-
CL642.Contig17_All	780.1661472	-5.418977675	4.86E-160	8.52E-157	Down	XP_008447836.1	2100.48	0	PREDICTED: epidermal growth factor receptor substrate 15-like 1 isoform X2 [Cucumis melo]	XM_008449614.2	4512	0	PREDICTED: Cucumis melo epidermal growth factor receptor substrate 15-like 1 (LOC103490209), transcript variant X2, mRNA	-	-	-	-	-	-	-	-	K12472	0	cmo:103493829	911	epidermal growth factor receptor substrate 15!K20045	-	GO:0005509//calcium ion binding	-
CL8695.Contig1_All	599.3140593	-5.860147089	3.08E-158	5.25E-155	Down	CAJ80768.1	558.14	5.75E-157	red chlorophyll catabolite reductase, partial (chloroplast) [Citrullus lanatus]	AM233530.1	1310	0	Citrullus lanatus chloroplast partial mRNA for red chlorophyll catabolite reductase (rccr gene)	sp|Q8LDU4|RCCR_ARATH	241	9.00E-64	Red chlorophyll catabolite reductase, chloroplastic OS=Arabidopsis thaliana GN=RCCR PE=1 SV=2	-	-	-	-	K13545	1.00E-149	cmo:103497432	531	red chlorophyll catabolite reductase [EC:1.3.7.12]	-	GO:0051743//red chlorophyll catabolite reductase activity	-
CL5957.Contig2_All	709.9238731	-4.827676066	2.42E-151	4.02E-148	Down	XP_011653588.1	330.487	3.79E-88	PREDICTED: zinc finger A20 and AN1 domain-containing stress-associated protein 8 [Cucumis sativus]	LN713259.1	1360	0	Cucumis melo genomic chromosome, chr_5	sp|A3BDI8|SAP8_ORYSJ	223	5.00E-58	Zinc finger A20 and AN1 domain-containing stress-associated protein 8 OS=Oryza sativa subsp. japonica GN=SAP8 PE=2 SV=1	-	-	-	-	-	-	-	-	-	-	GO:0008270//zinc ion binding;GO:0003677//DNA binding	-
CL956.Contig1_All	879.5536074	-6.295909528	8.88E-148	1.44E-144	Down	XP_022156222.1	929.858	0	uncharacterized protein LOC111023160 [Momordica charantia]	XM_008465088.2	2371	0	PREDICTED: Cucumis melo uncharacterized LOC103501498 (LOC103501498), transcript variant X1, mRNA	-	-	-	-	-	-	-	-	-	-	-	-	-	-	-	-
CL2456.Contig17_All	888.3024266	3.913183706	1.30E-147	2.05E-144	Up	XP_011654705.1	2006.49	0	PREDICTED: protein SPA1-RELATED 2 [Cucumis sativus] &gt;KGN50032.1 hypothetical protein Csa_5G150990 [Cucumis sativus]	XM_011656403.1	4928	0	PREDICTED: Cucumis sativus protein SPA1-RELATED 2 (LOC101211350), mRNA	sp|Q9T014|SPA2_ARATH	948	0	Protein SPA1-RELATED 2 OS=Arabidopsis thaliana GN=SPA2 PE=1 SV=2	all0283_3	3.00E-15	83.2	---	K16240	0	csv:101211350	2006	protein suppressor of PHYA-105 1	-	GO:0004672//protein kinase activity;GO:0005524//ATP binding	-
CL10448.Contig4_All	1026.30022	-7.333655392	7.70E-146	1.19E-142	Down	XP_004145926.1	1384.01	0	PREDICTED: cyclic nucleotide-gated ion channel 1 [Cucumis sativus] &gt;XP_011654622.1 PREDICTED: cyclic nucleotide-gated ion channel 1 [Cucumis sativus] &gt;KGN49873.1 hypothetical protein Csa_5G139510 [Cucumis sativus]	XM_008439363.2	3889	0	PREDICTED: Cucumis melo cyclic nucleotide-gated ion channel 1 (LOC103482956), transcript variant X1, mRNA	sp|O65717|CNGC1_ARATH	1154	0	Cyclic nucleotide-gated ion channel 1 OS=Arabidopsis thaliana GN=CNGC1 PE=1 SV=1	-	-	-	-	K05391	0	csv:101221781	1384	cyclic nucleotide gated channel, other eukaryote	GO:0016021//integral component of membrane	GO:0005216//ion channel activity	-
CL9567.Contig2_All	1062.357755	-3.944649614	2.57E-145	3.88E-142	Down	XP_008437455.1	1181.01	0	PREDICTED: granule-bound starch synthase 1, chloroplastic/amyloplastic [Cucumis melo]	XM_008439233.2	2857	0	PREDICTED: Cucumis melo granule-bound starch synthase 1, chloroplastic/amyloplastic (LOC103482870), mRNA	sp|O82627|SSG1_ANTMA	909	0	Granule-bound starch synthase 1, chloroplastic/amyloplastic OS=Antirrhinum majus GN=WAXY PE=2 SV=1	SP1124	1.00E-68	259	---	K13679	0	cmo:103482870	1181	granule-bound starch synthase [EC:2.4.1.242]	GO:0009507//chloroplast;GO:0009501//amyloplast	GO:0004373//glycogen (starch) synthase activity	GO:0019252//starch biosynthetic process
CL3090.Contig8_All	436.470622	4.869061592	3.35E-145	4.95E-142	Up	XP_008458090.1	2573.5	0	PREDICTED: uncharacterized protein LOC103497626 [Cucumis melo]	XM_008459868.2	6571	0	PREDICTED: Cucumis melo uncharacterized LOC103497626 (LOC103497626), mRNA	sp|Q9XIB6|PLRX2_ARATH	55.8	3.00E-07	Pollen-specific leucine-rich repeat extensin-like protein 2 OS=Arabidopsis thaliana GN=PEX2 PE=1 SV=1	-	-	-	-	-	-	-	-	-	-	-	-
CL7919.Contig1_All	514.5629245	-6.555469426	6.47E-144	9.36E-141	Down	XP_008463412.1	353.599	1.82E-95	PREDICTED: reactive Intermediate Deaminase A, chloroplastic-like [Cucumis melo]	XM_008465190.2	948	0	PREDICTED: Cucumis melo reactive Intermediate Deaminase A, chloroplastic-like (LOC103501583), mRNA	-	-	-	-	CAC1265	7.00E-32	136	---	-	-	-	-	-	-	-	-
CL5637.Contig15_All	946.1861061	-8.201244547	6.39E-143	9.04E-140	Down	XP_011654789.1	350.517	1.46E-94	PREDICTED: 21 kDa protein isoform X3 [Cucumis sativus]	LN713263.1	888	0	Cucumis melo genomic chromosome, chr_9	sp|P17407|21KD_DAUCA	151	8.00E-37	21 kDa protein OS=Daucus carota PE=2 SV=1	-	-	-	-	K01051	1.00E-16	gra:105769464	89.4	pectinesterase [EC:3.1.1.11]	-	GO:0004857//enzyme inhibitor activity	-
CL10825.Contig1_All	659.5702923	-5.794874276	1.13E-142	1.57E-139	Down	XP_011655154.1	830.861	0	PREDICTED: pre-mRNA-splicing factor 38B [Cucumis sativus] &gt;XP_011655155.1 PREDICTED: pre-mRNA-splicing factor 38B [Cucumis sativus]	XM_011656853.1	1400	0	PREDICTED: Cucumis sativus pre-mRNA-splicing factor 38B (LOC101215555), transcript variant X2, mRNA	sp|Q9ZR40|U2A2B_NICPL	115	8.00E-26	Splicing factor U2af large subunit B OS=Nicotiana plumbaginifolia GN=U2AF65B PE=2 SV=1	-	-	-	-	K12850	0	csv:101215555	830	pre-mRNA-splicing factor 38B	-	-	-
CL1728.Contig1_All	587.4998064	3.577591721	2.29E-142	3.11E-139	Up	XP_008448904.1	789.645	0	PREDICTED: fructose-1,6-bisphosphatase, chloroplastic-like [Cucumis melo]	XM_004147849.2	1879	0	PREDICTED: Cucumis sativus fructose-1,6-bisphosphatase, chloroplastic-like (LOC101211447), mRNA	sp|P25851|F16P1_ARATH	537	7.00E-153	Fructose-1,6-bisphosphatase, chloroplastic OS=Arabidopsis thaliana GN=FBP PE=2 SV=2	VC2544	9.00E-72	269	---	K03841	0	cmo:103490926	789	fructose-1,6-bisphosphatase I [EC:3.1.3.11]	-	GO:0042132//fructose 1,6-bisphosphate 1-phosphatase activity	GO:0005975//carbohydrate metabolic process
CL9101.Contig1_All	386.4180343	4.044820663	4.72E-141	6.28E-138	Up	XP_004134377.1	803.127	0	PREDICTED: uncharacterized protein LOC101204513 isoform X1 [Cucumis sativus] &gt;KGN56733.1 hypothetical protein Csa_3G130880 [Cucumis sativus]	XM_011652573.1	1217	0	PREDICTED: Cucumis sativus uncharacterized LOC101204513 (LOC101204513), transcript variant X2, mRNA	-	-	-	-	-	-	-	-	K11844	0	cmo:103483482	801	ubiquitin carboxyl-terminal hydrolase 16/45 [EC:3.4.19.12]!K06268	GO:0016021//integral component of membrane	GO:0036459//ubiquitinyl hydrolase activity;GO:0008270//zinc ion binding	GO:0006511//ubiquitin-dependent protein catabolic process;GO:0016579//protein deubiquitination
CL6718.Contig12_All	1288.986877	-5.182933374	2.77E-138	3.61E-135	Down	XP_016903288.1	1486.09	0	PREDICTED: 5-methyltetrahydropteroyltriglutamate--homocysteine methyltransferase-like [Cucumis melo]	XM_017047799.1	3598	0	PREDICTED: Cucumis melo 5-methyltetrahydropteroyltriglutamate--homocysteine methyltransferase-like (LOC103502698), mRNA	sp|P93263|METE_MESCR	1372	0	5-methyltetrahydropteroyltriglutamate--homocysteine methyltransferase OS=Mesembryanthemum crystallinum GN=METE PE=2 SV=1	XF2272	0	752	---	K00549	0	cmo:103502698	1486	5-methyltetrahydropteroyltriglutamate--homocysteine methyltransferase [EC:2.1.1.14]	-	GO:0003871//5-methyltetrahydropteroyltriglutamate-homocysteine S-methyltransferase activity;GO:0008270//zinc ion binding	GO:0009086//methionine biosynthetic process
CL151.Contig7_All	1051.333029	4.163203502	3.44E-137	4.40E-134	Up	KGN59687.1	1515.36	0	hypothetical protein Csa_3G838660 [Cucumis sativus]	XM_008445321.2	3552	0	PREDICTED: Cucumis melo DEAD-box ATP-dependent RNA helicase 46 (LOC103487108), mRNA	sp|Q9LYJ9|RH46_ARATH	899	0	DEAD-box ATP-dependent RNA helicase 46 OS=Arabidopsis thaliana GN=RH46 PE=2 SV=2	ECU08g1080	9.00E-105	380	---	K12823	0	csv:101215674	1477	ATP-dependent RNA helicase DDX5/DBP2 [EC:3.6.4.13]	-	GO:0003676//nucleic acid binding;GO:0004386//helicase activity;GO:0005524//ATP binding	-
CL2504.Contig2_All	535.7233137	-4.634709208	7.20E-137	9.03E-134	Down	XP_004139249.1	444.121	1.75E-122	PREDICTED: GRF1-interacting factor 1 [Cucumis sativus] &gt;KGN60781.1 hypothetical protein Csa_2G010170 [Cucumis sativus]	XM_008458074.2	1451	0	PREDICTED: Cucumis melo GRF1-interacting factor 1 (LOC103496282), mRNA	sp|Q8L8A5|GIF1_ARATH	263	4.00E-70	GRF1-interacting factor 1 OS=Arabidopsis thaliana GN=GIF1 PE=1 SV=1	XF0818	5.00E-06	51.6	---	K05747	5.00E-07	vcn:VOLCADRAFT_55197	58.2	Wiskott-Aldrich syndrome protein!K02184	-	GO:0003713//transcription coactivator activity	-
CL1721.Contig1_All	382.6725136	-4.5529832	7.89E-137	9.72E-134	Down	KGN59707.1	545.814	0	hypothetical protein Csa_3G839850 [Cucumis sativus]	XM_011653995.1	1685	0	PREDICTED: Cucumis sativus nuclear pore complex protein GP210 (LOC101218689), mRNA	sp|Q8W034|RNP1_ARATH	145	1.00E-35	Heterogeneous nuclear ribonucleoprotein 1 OS=Arabidopsis thaliana GN=RNP1 PE=1 SV=1	XF0818	1.00E-12	73.6	---	K12741	0	cmo:107992116	537	heterogeneous nuclear ribonucleoprotein A1/A3!K14314	GO:0030529//ribonucleoprotein complex;GO:0019013//viral nucleocapsid	GO:0003723//RNA binding	-
CL4816.Contig4_All	772.2513715	-3.946241576	5.13E-135	6.21E-132	Down	XP_004134044.1	248.44	1.09E-63	PREDICTED: protein PROTON GRADIENT REGULATION 5, chloroplastic-like [Cucumis sativus] &gt;KGN56822.1 hypothetical protein Csa_3G134710 [Cucumis sativus]	XM_004133996.2	932	0	PREDICTED: Cucumis sativus protein PROTON GRADIENT REGULATION 5, chloroplastic-like (LOC101204671), mRNA	sp|Q9SL05|PGR5_ARATH	173	3.00E-43	Protein PROTON GRADIENT REGULATION 5, chloroplastic OS=Arabidopsis thaliana GN=PGR5 PE=1 SV=1	-	-	-	-	-	-	-	-	-	-	-	-
CL10031.Contig1_All	538.557521	-6.861316379	1.63E-131	1.94E-128	Down	XP_008444206.1	681.019	0	PREDICTED: probable purine permease 10 [Cucumis melo]	XM_008445984.2	1423	0	PREDICTED: Cucumis melo probable purine permease 10 (LOC103487612), mRNA	sp|O49725|PUP10_ARATH	417	1.00E-116	Probable purine permease 10 OS=Arabidopsis thaliana GN=PUP10 PE=2 SV=2	-	-	-	-	-	-	-	-	-	GO:0016021//integral component of membrane	GO:0005215//transporter activity	-
CL4376.Contig1_All	697.0711137	6.738025288	3.62E-131	4.22E-128	Up	XP_008465744.1	2459.1	0	PREDICTED: cell division cycle and apoptosis regulator protein 1 [Cucumis melo]	XM_008467522.2	4139	0	PREDICTED: Cucumis melo cell division cycle and apoptosis regulator protein 1 (LOC103503353), mRNA	sp|Q8H0U8|RH42_ARATH	85.5	3.00E-16	DEAD-box ATP-dependent RNA helicase 42 OS=Arabidopsis thaliana GN=RH42 PE=1 SV=2	PA2976	5.00E-09	62.8	---	-	-	-	-	-	-	GO:0005509//calcium ion binding	GO:0006355//regulation of transcription, DNA-templated;GO:0051301//cell division
CL1785.Contig3_All	386.0696572	-4.642343799	6.52E-131	7.48E-128	Down	XP_016899611.1	575.859	5.73E-162	PREDICTED: LOW QUALITY PROTEIN: trihelix transcription factor ASIL2-like [Cucumis melo]	XM_017044122.1	1495	0	PREDICTED: Cucumis melo trihelix transcription factor ASIL2-like (LOC103486903), mRNA	sp|Q9CAL8|PEK13_ARATH	50.8	4.00E-06	Proline-rich receptor-like protein kinase PERK13 OS=Arabidopsis thaliana GN=PERK13 PE=2 SV=1	-	-	-	-	K12501	1.00E-07	smo:SELMODRAFT_438363	60.5	homogentisate solanesyltransferase [EC:2.5.1.117]	-	-	-
Unigene34002_All	735.1961685	-5.159961942	1.12E-129	1.26E-126	Down	XP_004135889.2	863.603	0	PREDICTED: protein ASPARTIC PROTEASE IN GUARD CELL 2 [Cucumis sativus] &gt;KGN45199.1 hypothetical protein Csa_7G431320 [Cucumis sativus]	XM_004135841.2	1612	0	PREDICTED: Cucumis sativus protein ASPARTIC PROTEASE IN GUARD CELL 2 (LOC101217013), mRNA	sp|Q9LHE3|ASPG2_ARATH	258	1.00E-68	Protein ASPARTIC PROTEASE IN GUARD CELL 2 OS=Arabidopsis thaliana GN=ASPG2 PE=2 SV=1	-	-	-	-	K02882	6.00E-54	aip:107606484	213	large subunit ribosomal protein L18Ae	GO:0048046//apoplast	GO:0004190//aspartic-type endopeptidase activity	-
CL2311.Contig1_All	4000.166662	6.551808861	7.62E-126	8.45E-123	Up	XP_011654561.1	1502.26	0	PREDICTED: heat shock protein 83 [Cucumis sativus] &gt;KGN49798.1 hypothetical protein Csa_5G135340 [Cucumis sativus]	XM_008467890.2	3872	0	PREDICTED: Cucumis melo heat shock protein 90-5, chloroplastic (LOC103503630), mRNA	sp|P51819|HSP83_IPONI	621	1.00E-177	Heat shock protein 83 OS=Ipomoea nil GN=HSP83A PE=2 SV=1	YMR186w	1.00E-156	553	---	K09487	0	cmo:103503630	1502	heat shock protein 90kDa beta	-	GO:0051082//unfolded protein binding;GO:0005524//ATP binding	GO:0006457//protein folding;GO:0006950//response to stress
CL4816.Contig2_All	575.7641812	5.940796445	2.03E-125	2.21E-122	Up	XP_004134044.1	248.44	1.79E-63	PREDICTED: protein PROTON GRADIENT REGULATION 5, chloroplastic-like [Cucumis sativus] &gt;KGN56822.1 hypothetical protein Csa_3G134710 [Cucumis sativus]	XM_008440250.2	957	0	PREDICTED: Cucumis melo protein PROTON GRADIENT REGULATION 5, chloroplastic-like (LOC103483556), mRNA	sp|Q9SL05|PGR5_ARATH	173	5.00E-43	Protein PROTON GRADIENT REGULATION 5, chloroplastic OS=Arabidopsis thaliana GN=PGR5 PE=1 SV=1	-	-	-	-	-	-	-	-	-	-	-	-
CL5939.Contig2_All	1275.908379	-6.275091364	6.70E-124	7.19E-121	Down	XP_008442314.1	484.182	1.15E-134	PREDICTED: probable WRKY transcription factor 70 [Cucumis melo]	XM_008444092.2	841	0	PREDICTED: Cucumis melo probable WRKY transcription factor 70 (LOC103486223), mRNA	sp|Q9LY00|WRK70_ARATH	149	6.00E-36	Probable WRKY transcription factor 70 OS=Arabidopsis thaliana GN=WRKY70 PE=2 SV=1	-	-	-	-	K13459	3.00E-28	adu:107468800	128	disease resistance protein RPS2!K13425	GO:0005634//nucleus	GO:0043565//sequence-specific DNA binding;GO:0003700//transcription factor activity, sequence-specific DNA binding	GO:0006351//transcription, DNA-templated
CL7697.Contig2_All	627.2944704	7.046946695	1.63E-123	1.72E-120	Up	XP_008442770.1	1199.11	0	PREDICTED: wall-associated receptor kinase-like 20 [Cucumis melo]	LN713258.1	3322	0	Cucumis melo genomic chromosome, chr_4	sp|Q9LZM4|WAKLQ_ARATH	557	3.00E-158	Wall-associated receptor kinase-like 20 OS=Arabidopsis thaliana GN=WAKL20 PE=2 SV=1	YAR019c	2.00E-19	97.4	---	-	-	-	-	-	GO:0016021//integral component of membrane	GO:0030247//polysaccharide binding;GO:0004672//protein kinase activity;GO:0005524//ATP binding	-
CL4189.Contig3_All	323.7518505	-5.405198929	4.65E-122	4.83E-119	Down	XP_008438038.1	1310.82	0	PREDICTED: U-box domain-containing protein 33-like isoform X2 [Cucumis melo]	XM_008439816.2	3301	0	PREDICTED: Cucumis melo U-box domain-containing protein 33-like (LOC103483269), transcript variant X2, mRNA	sp|Q8GUH1|PUB33_ARATH	717	0	U-box domain-containing protein 33 OS=Arabidopsis thaliana GN=PUB33 PE=2 SV=2	L138452_1	2.00E-21	103	---	-	-	-	-	-	-	GO:0004672//protein kinase activity;GO:0004842//ubiquitin-protein transferase activity;GO:0005524//ATP binding	-
CL9871.Contig1_All	302.7430957	-4.016002941	4.85E-122	4.97E-119	Down	XP_011649241.1	278.485	9.26E-73	PREDICTED: ocs element-binding factor 1-like [Cucumis sativus] &gt;KGN61820.1 hypothetical protein Csa_2G249260 [Cucumis sativus]	XM_011650939.1	777	0	PREDICTED: Cucumis sativus ocs element-binding factor 1-like (LOC105434407), mRNA	sp|P24068|OCS1_MAIZE	89.4	6.00E-18	Ocs element-binding factor 1 OS=Zea mays GN=OBF1 PE=2 SV=2	-	-	-	-	K09060	7.00E-07	bdi:100826051	57	plant G-box-binding factor	-	GO:0003700//transcription factor activity, sequence-specific DNA binding	-
CL4189.Contig6_All	357.5520938	5.162033482	3.18E-121	3.21E-118	Up	XP_008438038.1	1544.64	0	PREDICTED: U-box domain-containing protein 33-like isoform X2 [Cucumis melo]	XM_008439816.2	3893	0	PREDICTED: Cucumis melo U-box domain-containing protein 33-like (LOC103483269), transcript variant X2, mRNA	sp|Q8GUH1|PUB33_ARATH	823	0	U-box domain-containing protein 33 OS=Arabidopsis thaliana GN=PUB33 PE=2 SV=2	L138452_1	2.00E-21	103	---	-	-	-	-	-	-	GO:0004842//ubiquitin-protein transferase activity;GO:0004672//protein kinase activity;GO:0005524//ATP binding	-
CL6272.Contig2_All	449.2016105	5.403087541	5.08E-120	5.04E-117	Up	XP_008443933.1	853.973	0	PREDICTED: calmodulin-binding receptor-like cytoplasmic kinase 3 [Cucumis melo]	XM_008445711.2	2099	0	PREDICTED: Cucumis melo calmodulin-binding receptor-like cytoplasmic kinase 3 (LOC103487406), mRNA	sp|Q9ASQ5|CRCK3_ARATH	496	2.00E-140	Calmodulin-binding receptor-like cytoplasmic kinase 3 OS=Arabidopsis thaliana GN=CRCK3 PE=2 SV=1	MYPU_6850	3.00E-21	102	---	-	-	-	-	-	-	GO:0004672//protein kinase activity;GO:0005524//ATP binding	-
CL5617.Contig2_All	672.1613767	7.39149959	6.83E-120	6.68E-117	Up	XP_008442799.1	1170.22	0	PREDICTED: polyadenylation and cleavage factor homolog 4-like isoform X2 [Cucumis melo]	XM_008444577.2	3481	0	PREDICTED: Cucumis melo polyadenylation and cleavage factor homolog 4-like (LOC103486572), transcript variant X3, mRNA	-	-	-	-	-	-	-	-	K14400	0	cmo:103486572	1170	pre-mRNA cleavage complex 2 protein Pcf11	-	GO:0003676//nucleic acid binding	-
CL4356.Contig1_All	489.4364495	-7.145121784	3.78E-117	3.64E-114	Down	XP_008451036.1	544.273	9.02E-153	PREDICTED: SNF1-related protein kinase regulatory subunit beta-1 [Cucumis melo]	XM_008452814.2	1518	0	PREDICTED: Cucumis melo SNF1-related protein kinase regulatory subunit beta-1 (LOC103492444), mRNA	sp|Q84VQ1|KINB1_ARATH	348	7.00E-96	SNF1-related protein kinase regulatory subunit beta-1 OS=Arabidopsis thaliana GN=KINB1 PE=1 SV=1	-	-	-	-	K07199	2.00E-153	cmo:103492444	544	5'-AMP-activated protein kinase, regulatory beta subunit	-	GO:0016301//kinase activity;GO:0019887//protein kinase regulator activity	GO:0043562//cellular response to nitrogen levels
CL11570.Contig2_All	487.5401318	-2.400683191	2.01E-116	1.91E-113	Down	XP_004134879.1	276.944	2.78E-85	PREDICTED: B-box zinc finger protein 18 isoform X1 [Cucumis sativus] &gt;KGN48894.1 hypothetical protein Csa_6G505230 [Cucumis sativus]	XM_008442573.2	692	0	PREDICTED: Cucumis melo B-box zinc finger protein 19-like (LOC103485108), transcript variant X1, mRNA	sp|Q9SK53|COL3_ARATH	58.2	8.00E-17	Zinc finger protein CONSTANS-LIKE 3 OS=Arabidopsis thaliana GN=COL3 PE=1 SV=1	-	-	-	-	K12135	2.00E-12	thj:104802991	51.6	zinc finger protein CONSTANS	GO:0005622//intracellular	GO:0008270//zinc ion binding	-
CL3937.Contig1_All	780.7089817	-8.198525059	4.62E-116	4.32E-113	Down	XP_008445960.1	702.975	0	PREDICTED: LOW QUALITY PROTEIN: protein translocase subunit SecA, chloroplastic [Cucumis melo]	XM_008447738.2	1812	0	PREDICTED: Cucumis melo protein translocase subunit SecA, chloroplastic (LOC103488832), mRNA	sp|Q41062|SECA_PEA	592	3.00E-169	Protein translocase subunit SecA, chloroplastic OS=Pisum sativum GN=secA PE=2 SV=1	sll0616	2.00E-104	378	---	K03070	0	cmo:103488832	702	preprotein translocase subunit SecA	GO:0016020//membrane;GO:0005622//intracellular	GO:0005524//ATP binding	GO:0006605//protein targeting;GO:0017038//protein import
Unigene30637_All	350.2916078	-5.594110753	4.01E-115	3.71E-112	Down	-	-	-	-	-	-	-	-	-	-	-	-	-	-	-	-	-	-	-	-	-	-	-	-
CL12274.Contig2_All	436.2981184	-6.987768984	1.06E-114	9.67E-112	Down	XP_004146334.1	176.792	1.69E-42	PREDICTED: uncharacterized protein LOC101202935 [Cucumis sativus] &gt;KGN65482.1 hypothetical protein Csa_1G424875 [Cucumis sativus]	XM_004146286.2	716	0	PREDICTED: Cucumis sativus uncharacterized LOC101202935 (LOC101202935), mRNA	-	-	-	-	-	-	-	-	-	-	-	-	-	-	-	-
CL6901.Contig1_All	971.5328879	-2.495908876	1.28E-114	1.15E-111	Down	XP_004138970.2	1204.12	0	PREDICTED: methylenetetrahydrofolate reductase 2 [Cucumis sativus] &gt;KGN61503.1 Methylenetetrahydrofolate reductase [Cucumis sativus]	XM_004138922.2	2944	0	PREDICTED: Cucumis sativus methylenetetrahydrofolate reductase 2 (LOC101216871), mRNA	sp|Q75HE6|MTHR_ORYSJ	1029	0	Probable methylenetetrahydrofolate reductase OS=Oryza sativa subsp. japonica GN=Os03g0815200 PE=2 SV=1	SPAC56F8.10	2.00E-135	481	---	K00297	0	csv:101216871	1204	methylenetetrahydrofolate reductase (NADPH) [EC:1.5.1.20]	-	GO:0004489//methylenetetrahydrofolate reductase (NAD(P)H) activity	GO:0006555//methionine metabolic process;GO:0035999//tetrahydrofolate interconversion
CL5617.Contig4_All	369.246513	-4.892581095	1.84E-113	1.63E-110	Down	XP_008442798.1	1977.99	0	PREDICTED: polyadenylation and cleavage factor homolog 4-like isoform X1 [Cucumis melo]	XM_008444576.2	5495	0	PREDICTED: Cucumis melo polyadenylation and cleavage factor homolog 4-like (LOC103486572), transcript variant X1, mRNA	-	-	-	-	-	-	-	-	K14400	0	cmo:103486572	1977	pre-mRNA cleavage complex 2 protein Pcf11	-	GO:0003676//nucleic acid binding	-
CL1689.Contig5_All	1159.46075	-6.288937881	3.54E-113	3.10E-110	Down	XP_008460648.1	1261.51	0	PREDICTED: probable methyltransferase PMT3 [Cucumis melo]	XM_011650849.1	3326	0	PREDICTED: Cucumis sativus probable methyltransferase PMT3 (LOC101204871), mRNA	sp|Q93YV7|PMT3_ARATH	1034	0	Probable methyltransferase PMT3 OS=Arabidopsis thaliana GN=At4g14360 PE=2 SV=1	-	-	-	-	K15449	2.00E-91	rcu:8288925	339	tRNA wybutosine-synthesizing protein 1 [EC:4.1.3.44]!K16302	GO:0016021//integral component of membrane	GO:0008168//methyltransferase activity	-
CL4649.Contig7_All	1534.678203	-3.984737241	5.79E-113	5.00E-110	Down	XP_004145931.1	1510.74	0	PREDICTED: dipeptidyl peptidase 8 isoform X1 [Cucumis sativus] &gt;XP_011654612.1 PREDICTED: dipeptidyl peptidase 8 isoform X1 [Cucumis sativus] &gt;XP_011654613.1 PREDICTED: dipeptidyl peptidase 8 isoform X1 [Cucumis sativus] &gt;XP_011654614.1 PREDICTED: dipeptidyl peptidase 8 isoform X1 [Cucumis sativus] &gt;XP_011654615.1 PREDICTED: dipeptidyl peptidase 8 isoform X1 [Cucumis sativus]	XM_011656313.1	3717	0	PREDICTED: Cucumis sativus dipeptidyl peptidase 8 (LOC101223131), transcript variant X5, mRNA	sp|Q10MJ1|CGEP_ORYSJ	52	2.00E-06	Probable glutamyl endopeptidase, chloroplastic OS=Oryza sativa subsp. japonica GN=GEP PE=2 SV=1	CC2154	1.00E-94	346	---	K01278	0	csv:101223131	1510	dipeptidyl-peptidase 4 [EC:3.4.14.5]	-	GO:0004177//aminopeptidase activity;GO:0008236//serine-type peptidase activity	-
CL5181.Contig3_All	2060.939168	1.491644553	8.25E-113	7.03E-110	Up	XP_008455986.1	731.48	0	PREDICTED: protein phosphatase 2C 57 isoform X1 [Cucumis melo]	XM_004146184.2	2175	0	PREDICTED: Cucumis sativus protein phosphatase 2C 57 (LOC101218076), mRNA	sp|P49599|P2C57_ARATH	504	1.00E-142	Protein phosphatase 2C 57 OS=Arabidopsis thaliana GN=PPH1 PE=2 SV=2	SPCC1223.11	5.00E-24	111	---	K04457	3.00E-157	rcu:8280823	557	protein phosphatase 1A [EC:3.1.3.16]	-	GO:0046872//metal ion binding;GO:0004722//protein serine/threonine phosphatase activity	-
CL7310.Contig1_All	383.1539686	5.402887915	1.37E-112	1.15E-109	Up	XP_011652272.1	4053.44	0	PREDICTED: methyl-CpG-binding domain-containing protein 9 [Cucumis sativus]	XM_008445275.2	7035	0	PREDICTED: Cucumis melo methyl-CpG-binding domain-containing protein 9 (LOC103487073), mRNA	sp|Q9SGH2|MBD9_ARATH	1710	0	Methyl-CpG-binding domain-containing protein 9 OS=Arabidopsis thaliana GN=MBD9 PE=2 SV=1	-	-	-	-	K00278	2.00E-95	mdm:103404573	353	L-aspartate oxidase [EC:1.4.3.16]!K13196	GO:0005634//nucleus	GO:0003677//DNA binding;GO:0046872//metal ion binding	-
CL7536.Contig1_All	764.3084525	2.667059815	2.22E-112	1.85E-109	Up	XP_008452222.1	922.924	0	PREDICTED: uncharacterized protein LOC103493304 [Cucumis melo]	XM_008454000.2	2444	0	PREDICTED: Cucumis melo uncharacterized LOC103493304 (LOC103493304), transcript variant X1, mRNA	-	-	-	-	SMc02105	2.00E-100	365	---	K09919	0	cmo:103493304	922	uncharacterized protein	-	-	-
CL8318.Contig2_All	547.1142531	-7.557615378	2.82E-112	2.32E-109	Down	XP_008452238.1	395.586	4.03E-108	PREDICTED: ras-related protein RABD1 isoform X1 [Cucumis melo]	XM_004133678.2	1334	0	PREDICTED: Cucumis sativus ras-related protein RABD1 (LOC101208844), transcript variant X1, mRNA	sp|Q9ZRE2|RABD1_ARATH	340	2.00E-93	Ras-related protein RABD1 OS=Arabidopsis thaliana GN=RABD1 PE=1 SV=1	SPAC18G6.03	1.00E-47	188	---	K07874	7.00E-109	cmo:103493312	395	Ras-related protein Rab-1A	-	GO:0005525//GTP binding;GO:0003924//GTPase activity	-
CL8236.Contig1_All	571.6602591	7.08926638	4.07E-112	3.30E-109	Up	XP_008459101.1	1023.08	0	PREDICTED: E3 ubiquitin-protein ligase arih1 [Cucumis melo] &gt;XP_008459102.1 PREDICTED: E3 ubiquitin-protein ligase arih1 [Cucumis melo]	XM_008460879.2	3049	0	PREDICTED: Cucumis melo E3 ubiquitin-protein ligase arih1 (LOC103498311), transcript variant X1, mRNA	sp|Q9SKC3|ARI9_ARATH	88.2	3.00E-17	Probable E3 ubiquitin-protein ligase ARI9 OS=Arabidopsis thaliana GN=ARI9 PE=2 SV=1	-	-	-	-	K11968	1.00E-48	mdm:103434114	196	ariadne-1 [EC:2.3.2.27]	-	GO:0046872//metal ion binding;GO:0016874//ligase activity;GO:0004842//ubiquitin-protein transferase activity;GO:0003676//nucleic acid binding	-
CL4089.Contig1_All	343.3138042	4.911906293	1.06E-111	8.48E-109	Up	XP_008457558.1	522.702	6.01E-146	PREDICTED: SPX domain-containing protein 1 [Cucumis melo]	XM_008459336.2	1229	0	PREDICTED: Cucumis melo SPX domain-containing protein 1 (LOC103497222), mRNA	sp|O48781|SPX2_ARATH	372	9.00E-103	SPX domain-containing protein 2 OS=Arabidopsis thaliana GN=SPX2 PE=2 SV=1	SPCC1322.14c_1	3.00E-13	75.9	---	K14430	4.00E-09	gsl:Gasu_35240	65.5	phosphate transporter	-	-	GO:0016036//cellular response to phosphate starvation
CL812.Contig24_All	637.7084826	-5.830873172	1.28E-111	1.02E-108	Down	XP_022151683.1	341.273	4.78E-91	uncharacterized protein LOC111019598 [Momordica charantia]	LN713261.1	264	3.00E-66	Cucumis melo genomic chromosome, chr_7	-	-	-	-	-	-	-	-	K09571	3.00E-18	bna:106435913	97.1	FK506-binding protein 4/5 [EC:5.2.1.8]!K03006	-	GO:0008270//zinc ion binding;GO:0003676//nucleic acid binding	-
CL547.Contig4_All	2957.448398	-6.029289904	7.53E-111	5.89E-108	Down	XP_008457477.1	536.569	1.55E-150	PREDICTED: expansin-A4-like [Cucumis melo]	XM_008459255.2	1134	0	PREDICTED: Cucumis melo expansin-A4-like (LOC103497156), mRNA	sp|O48818|EXPA4_ARATH	463	1.00E-130	Expansin-A4 OS=Arabidopsis thaliana GN=EXPA4 PE=1 SV=1	-	-	-	-	K20628	6.00E-105	sind:105166984	382	expansin	GO:0005618//cell wall;GO:0016020//membrane;GO:0005576//extracellular region	-	GO:0009664//plant-type cell wall organization
CL317.Contig8_All	660.7032222	-5.390187065	1.38E-108	1.06E-105	Down	XP_011650917.1	311.227	1.70E-82	PREDICTED: cyanate hydratase [Cucumis sativus] &gt;KGN56831.1 hypothetical protein Csa_3G134790 [Cucumis sativus]	XM_008440259.2	797	0	PREDICTED: Cucumis melo cyanate hydratase (LOC103483565), transcript variant X1, mRNA	sp|B7FKW7|CYNS_MEDTR	261	1.00E-69	Cyanate hydratase OS=Medicago truncatula GN=CYN PE=1 SV=1	slr0899	4.00E-19	94.7	---	K01725	3.00E-83	csv:101205401	311	cyanate lyase [EC:4.2.1.104]	-	GO:0003677//DNA binding;GO:0008824//cyanate hydratase activity	GO:0009439//cyanate metabolic process
CL11900.Contig1_All	2832.622816	-5.219882901	2.39E-106	1.82E-103	Down	XP_008455488.1	444.506	6.23E-123	PREDICTED: fasciclin-like arabinogalactan protein 6 [Cucumis melo]	XM_008457266.1	817	0	PREDICTED: Cucumis melo fasciclin-like arabinogalactan protein 6 (LOC103495639), mRNA	sp|Q9SIL7|FLA6_ARATH	207	8.00E-54	Fasciclin-like arabinogalactan protein 6 OS=Arabidopsis thaliana GN=FLA6 PE=2 SV=2	all5264	3.00E-09	61.2	---	K19519	2.00E-20	atr:105420786	101	transforming growth factor-beta-induced protein!K18749	GO:0016021//integral component of membrane	-	-
CL4655.Contig1_All	1197.714882	-7.351811042	3.77E-106	2.85E-103	Down	XP_008456656.1	1212.21	0	PREDICTED: ETHYLENE INSENSITIVE 3-like 1 protein isoform X1 [Cucumis melo]	XM_008458434.1	2918	0	PREDICTED: Cucumis melo ETHYLENE INSENSITIVE 3-like 1 protein (LOC103496545), transcript variant X2, mRNA	sp|O24606|EIN3_ARATH	628	8.00E-180	Protein ETHYLENE INSENSITIVE 3 OS=Arabidopsis thaliana GN=EIN3 PE=1 SV=1	-	-	-	-	K14514	0	csv:101214396	1211	ethylene-insensitive protein 3	GO:0005622//intracellular;GO:0005634//nucleus	GO:0003700//transcription factor activity, sequence-specific DNA binding;GO:0003677//DNA binding	GO:0009873//ethylene-activated signaling pathway;GO:0006355//regulation of transcription, DNA-templated;GO:0071281//cellular response to iron ion
CL1035.Contig2_All	530.662178	-2.695825707	4.20E-106	3.14E-103	Down	XP_008442574.1	483.411	2.71E-134	PREDICTED: uncharacterized protein LOC103486407 [Cucumis melo]	XM_008444352.2	1300	0	PREDICTED: Cucumis melo uncharacterized LOC103486407 (LOC103486407), mRNA	-	-	-	-	-	-	-	-	-	-	-	-	-	-	-	-
CL3363.Contig1_All	462.1944218	-7.245641998	4.44E-105	3.28E-102	Down	XP_016903076.1	1261.51	0	PREDICTED: zinc finger BED domain-containing protein RICESLEEPER 1-like [Cucumis melo] &gt;XP_016903077.1 PREDICTED: zinc finger BED domain-containing protein RICESLEEPER 1-like [Cucumis melo] &gt;XP_016903078.1 PREDICTED: zinc finger BED domain-containing protein RICESLEEPER 1-like [Cucumis melo] &gt;XP_016903079.1 PREDICTED: zinc finger BED domain-containing protein RICESLEEPER 1-like [Cucumis …	XM_017047590.1	3110	0	PREDICTED: Cucumis melo zinc finger BED domain-containing protein RICESLEEPER 1-like (LOC107992032), transcript variant X4, mRNA	sp|P08770|TRA1_MAIZE	349	7.00E-96	Putative AC transposase OS=Zea mays PE=2 SV=2	-	-	-	-	K11866	2.00E-15	bna:106355118	86.7	STAM-binding protein [EC:3.4.19.12]!K10398	-	GO:0046983//protein dimerization activity;GO:0003677//DNA binding	-
CL3243.Contig3_All	1428.674296	-7.142500082	1.54E-104	1.13E-101	Down	XP_008449414.1	536.954	1.90E-150	PREDICTED: elongation of fatty acids protein 3-like [Cucumis melo]	XM_008451192.2	1110	0	PREDICTED: Cucumis melo elongation of fatty acids protein 3-like (LOC103491306), mRNA	-	-	-	-	-	-	-	-	K10249	2.00E-102	mdm:103428935	374	elongation of very long chain fatty acids protein 4 [EC:2.3.1.199]	GO:0016021//integral component of membrane	-	-
Unigene9556_All	812.1248094	2.797956295	4.72E-104	3.41E-101	Up	XP_004152501.1	731.865	0	PREDICTED: BTB/POZ and TAZ domain-containing protein 1 [Cucumis sativus] &gt;KGN64356.1 Protein binding protein [Cucumis sativus]	XM_008440894.2	1518	0	PREDICTED: Cucumis melo BTB/POZ and TAZ domain-containing protein 1-like (LOC103484003), mRNA	sp|Q9FMK7|BT1_ARATH	409	3.00E-114	BTB/POZ and TAZ domain-containing protein 1 OS=Arabidopsis thaliana GN=BT1 PE=1 SV=1	-	-	-	-	K10523	5.00E-71	mdm:103424463	270	speckle-type POZ protein	GO:0005634//nucleus	GO:0003712//transcription cofactor activity;GO:0008270//zinc ion binding;GO:0004402//histone acetyltransferase activity	GO:0006355//regulation of transcription, DNA-templated
CL6986.Contig3_All	338.6320565	-6.395736433	4.87E-104	3.49E-101	Down	XP_004141279.1	276.174	1.10E-71	PREDICTED: MFP1 attachment factor 1-like [Cucumis sativus] &gt;KGN55241.1 MFP1 attachment factor 1 [Cucumis sativus]	LN713261.1	1156	0	Cucumis melo genomic chromosome, chr_7	sp|Q9M7N6|MAF1_SOLLC	145	2.00E-34	MFP1 attachment factor 1 OS=Solanum lycopersicum GN=MAF1 PE=1 SV=1	-	-	-	-	K14495	2.00E-23	egr:104451128	113	F-box protein GID2!K14319	-	-	-
Unigene2237_All	2261.461383	1.985154214	9.06E-104	6.41E-101	Up	XP_004145929.1	525.398	4.97E-147	PREDICTED: two-component response regulator-like APRR7 isoform X1 [Cucumis sativus] &gt;KGN49867.1 hypothetical protein Csa_5G139450 [Cucumis sativus]	XM_004145881.2	1495	0	PREDICTED: Cucumis sativus two-component response regulator-like APRR7 (LOC101222491), transcript variant X1, mRNA	sp|Q96502|COL2_ARATH	58.2	2.00E-08	Zinc finger protein CONSTANS-LIKE 2 OS=Arabidopsis thaliana GN=COL2 PE=1 SV=1	-	-	-	-	K03539	3.00E-16	egu:105046161	88.6	ribonuclease P/MRP protein subunit RPP1 [EC:3.1.26.5]	GO:0005634//nucleus	-	-
Unigene1182_All	26176.36079	-3.42010621	6.15E-103	4.31E-100	Down	XP_011659626.1	1025	0	PREDICTED: transcription initiation factor TFIID subunit 12b [Cucumis sativus]	XM_011661324.1	2956	0	PREDICTED: Cucumis sativus transcription initiation factor TFIID subunit 12b (LOC101211341), mRNA	sp|Q4VYC8|NSP1_MEDTR	649	0	Nodulation-signaling pathway 1 protein OS=Medicago truncatula GN=NSP1 PE=1 SV=1	SPAC15A10.02	7.00E-29	129	---	K03126	0	csv:101211341	1025	transcription initiation factor TFIID subunit 12	GO:0005669//transcription factor TFIID complex	GO:0046982//protein heterodimerization activity;GO:0003743//translation initiation factor activity	GO:0006351//transcription, DNA-templated;GO:0006352//DNA-templated transcription, initiation;GO:0006355//regulation of transcription, DNA-templated
CL11659.Contig2_All	557.8944679	7.347919931	8.96E-103	6.21E-100	Up	XP_022157329.1	696.427	0	pentatricopeptide repeat-containing protein At1g09900-like [Momordica charantia]	LN713258.1	1179	0	Cucumis melo genomic chromosome, chr_4	sp|Q3EDF8|PPR28_ARATH	187	3.00E-47	Pentatricopeptide repeat-containing protein At1g09900 OS=Arabidopsis thaliana GN=At1g09900 PE=2 SV=1	slr0434	3.00E-58	225	---	K02356	8.00E-121	cmo:103486227	436	elongation factor P	-	-	-
CL7349.Contig2_All	574.5131944	-7.466296227	1.22E-102	8.37E-100	Down	XP_022154476.1	266.929	1.74E-69	50S ribosomal protein 5, chloroplastic [Momordica charantia]	XM_004144264.2	523	1.00E-145	PREDICTED: Cucumis sativus 50S ribosomal protein 5, chloroplastic (LOC101214644), mRNA	sp|P11891|PSRP5_PEA	104	1.00E-22	50S ribosomal protein 5, chloroplastic OS=Pisum sativum GN=PSRP5 PE=2 SV=1	-	-	-	-	K19034	3.00E-66	csv:101214644	253	50S ribosomal protein 5	GO:0005840//ribosome	-	-
CL7865.Contig2_All	474.454997	3.596405551	1.68E-101	1.14E-98	Up	XP_008456004.1	1024.62	0	PREDICTED: aldehyde dehydrogenase family 2 member B7, mitochondrial-like [Cucumis melo]	XM_008457782.2	2424	0	PREDICTED: Cucumis melo aldehyde dehydrogenase family 2 member B7, mitochondrial-like (LOC103496058), mRNA	sp|Q8S528|AL2B7_ARATH	857	0	Aldehyde dehydrogenase family 2 member B7, mitochondrial OS=Arabidopsis thaliana GN=ALDH2B7 PE=2 SV=2	SPAC9E9.09c	2.00E-140	498	---	K00128	0	cmo:103496058	1024	aldehyde dehydrogenase (NAD+) [EC:1.2.1.3]	-	GO:0016491//oxidoreductase activity	-
CL9782.Contig3_All	18241.34115	1.648263647	3.96E-100	2.66E-97	Up	XP_004150036.2	547.354	2.40E-153	PREDICTED: uncharacterized protein LOC101218093 [Cucumis sativus]	LN713256.1	1515	0	Cucumis melo genomic chromosome, chr_2	sp|Q84XI3|ENT8_ARATH	314	2.00E-85	Equilibrative nucleotide transporter 8 OS=Arabidopsis thaliana GN=ETN8 PE=2 SV=1	-	-	-	-	K15014	1.00E-127	csv:101215479	459	solute carrier family 29 (equilibrative nucleoside transporter), member 1/2/3	GO:0016021//integral component of membrane	GO:0005337//nucleoside transmembrane transporter activity	-
CL7874.Contig1_All	346.4794522	3.374714145	4.56E-100	3.03E-97	Up	XP_004140595.1	338.961	1.20E-90	PREDICTED: probable myosin light chain kinase DDB_G0279831 isoform X2 [Cucumis sativus]	XM_008443497.2	1118	0	PREDICTED: Cucumis melo uncharacterized LOC103485796 (LOC103485796), transcript variant X3, mRNA	-	-	-	-	-	-	-	-	-	-	-	-	-	-	GO:0016301//kinase activity	-
CL10916.Contig1_All	892.1483428	-7.9768215	5.64E-100	3.72E-97	Down	XP_008465791.1	343.969	1.43E-92	PREDICTED: cold shock protein 2-like [Cucumis melo] &gt;XP_008465792.1 PREDICTED: cold shock protein 2-like [Cucumis melo]	LN713263.1	1053	0	Cucumis melo genomic chromosome, chr_9	sp|Q41188|CSP2_ARATH	209	3.00E-54	Cold shock protein 2 OS=Arabidopsis thaliana GN=CSP2 PE=1 SV=1	XF0818	2.00E-15	81.6	---	K09250	6.00E-57	nnu:104608521	223	cellular nucleic acid-binding protein	-	GO:0003677//DNA binding;GO:0008270//zinc ion binding	GO:0006355//regulation of transcription, DNA-templated
CL3495.Contig18_All	400.7644794	3.917317723	8.06E-100	5.26E-97	Up	XP_022152475.1	852.047	0	TMV resistance protein N-like [Momordica charantia]	LN713257.1	502	1.00E-138	Cucumis melo genomic chromosome, chr_3	sp|Q40392|TMVRN_NICGU	568	4.00E-168	TMV resistance protein N OS=Nicotiana glutinosa GN=N PE=1 SV=1	alr0124_1	2.00E-17	90.9	---	K19613	2.00E-143	cic:CICLE_v100041741m	512	leucine-rich repeat protein SHOC2	-	GO:0043531//ADP binding	GO:0007165//signal transduction
CL2395.Contig2_All	2255.381965	1.759221344	1.59E-99	1.03E-96	Up	XP_008441178.2	1594.71	0	PREDICTED: histidine--tRNA ligase, cytoplasmic [Cucumis melo]	XM_008442956.2	4068	0	PREDICTED: Cucumis melo histidine--tRNA ligase, cytoplasmic (LOC103485391), transcript variant X1, mRNA	sp|P51281|YCF45_PORPU	443	8.00E-124	Uncharacterized protein ycf45 OS=Porphyra purpurea GN=ycf45 PE=3 SV=1	slr0692	4.00E-133	475	---	K01892	0	cmo:103485391	1594	histidyl-tRNA synthetase [EC:6.1.1.21]	GO:0005737//cytoplasm;GO:0016021//integral component of membrane	GO:0004821//histidine-tRNA ligase activity;GO:0005524//ATP binding	GO:0006427//histidyl-tRNA aminoacylation
CL633.Contig4_All	302.3214932	-6.34338503	2.73E-99	1.75E-96	Down	XP_016899995.1	1605.11	0	PREDICTED: phosphatidylinositol 3-kinase, root isoform isoform X2 [Cucumis melo]	XM_004142931.2	4010	0	PREDICTED: Cucumis sativus phosphatidylinositol 3-kinase, root isoform (LOC101210847), mRNA	sp|P42347|PI3K1_SOYBN	1462	0	Phosphatidylinositol 3-kinase, root isoform OS=Glycine max PE=2 SV=1	SPAC458.05	6.00E-163	573	---	K00914	0	csv:101210847	1600	phosphatidylinositol 3-kinase [EC:2.7.1.137]	GO:0005622//intracellular	GO:0016303//1-phosphatidylinositol-3-kinase activity	GO:0048015//phosphatidylinositol-mediated signaling
CL9129.Contig1_All	226.4512035	-4.259768231	5.30E-99	3.36E-96	Down	XP_011651315.1	1264.21	0	PREDICTED: KH domain-containing protein At4g18375 [Cucumis sativus] &gt;KGN57655.1 hypothetical protein Csa_3G238210 [Cucumis sativus]	XM_008457761.2	3023	0	PREDICTED: Cucumis melo KH domain-containing protein At4g18375 (LOC103496048), mRNA	sp|P58223|Y4837_ARATH	176	1.00E-43	KH domain-containing protein At4g18375 OS=Arabidopsis thaliana GN=At4g18375 PE=2 SV=1	-	-	-	-	K13162	0	csv:101217605	1264	poly(rC)-binding protein 2/3/4	-	GO:0003723//RNA binding	-
CL1841.Contig3_All	2555.249649	-2.833096861	1.04E-98	6.51E-96	Down	XP_008443931.1	962.214	0	PREDICTED: bifunctional purple acid phosphatase 26 [Cucumis melo]	XM_008445709.1	2442	0	PREDICTED: Cucumis melo bifunctional purple acid phosphatase 26 (LOC103487405), mRNA	sp|Q949Y3|PPA26_ARATH	785	0	Bifunctional purple acid phosphatase 26 OS=Arabidopsis thaliana GN=PAP26 PE=1 SV=1	SPAC2G11.06	4.00E-66	252	---	K12196	9.00E-134	cmo:103497940	480	vacuolar protein-sorting-associated protein 4	-	GO:0003993//acid phosphatase activity;GO:0046872//metal ion binding	-
CL6143.Contig2_All	540.987651	-3.784844271	1.72E-97	1.07E-94	Down	XP_022140380.1	191.815	4.92E-47	uncharacterized protein LOC111011068 [Momordica charantia]	XM_008449984.2	743	0	PREDICTED: Cucumis melo uncharacterized LOC103490467 (LOC103490467), mRNA	-	-	-	-	-	-	-	-	-	-	-	-	-	GO:0016021//integral component of membrane	-	-
Unigene33867_All	1187.796563	-6.623267929	1.73E-97	1.07E-94	Down	XP_008441804.1	705.671	0	PREDICTED: GDSL esterase/lipase At5g33370-like [Cucumis melo]	XM_008443582.2	1479	0	PREDICTED: Cucumis melo GDSL esterase/lipase At5g33370-like (LOC103485856), mRNA	sp|Q8LB81|GDL79_ARATH	564	5.00E-161	GDSL esterase/lipase At5g33370 OS=Arabidopsis thaliana GN=At5g33370 PE=2 SV=1	all3634	6.00E-12	70.9	---	K00679	2.00E-51	cic:CICLE_v10027727mg	205	phospholipid:diacylglycerol acyltransferase [EC:2.3.1.158]!K01188	-	GO:0016788//hydrolase activity, acting on ester bonds	-
CL239.Contig18_All	718.9670421	2.049145216	2.61E-97	1.59E-94	Up	XP_011653224.1	1192.56	0	PREDICTED: auxin response factor 9 [Cucumis sativus] &gt;KGN53424.1 hypothetical protein Csa_4G052740 [Cucumis sativus]	XM_008453703.2	2648	0	PREDICTED: Cucumis melo auxin response factor 18-like (LOC103493078), mRNA	sp|Q9XED8|ARFI_ARATH	692	0	Auxin response factor 9 OS=Arabidopsis thaliana GN=ARF9 PE=1 SV=1	-	-	-	-	K14486	0	csv:101213942	1192	auxin response factor	GO:0005634//nucleus	GO:0003677//DNA binding	GO:0009734//auxin-activated signaling pathway;GO:0006355//regulation of transcription, DNA-templated;GO:0006351//transcription, DNA-templated
Unigene34603_All	597.444889	-3.821794752	5.08E-97	3.07E-94	Down	XP_008455252.1	300.827	4.32E-80	PREDICTED: protein PHLOEM PROTEIN 2-LIKE A1-like [Cucumis melo]	XM_008457030.2	117	5.00E-23	PREDICTED: Cucumis melo protein PHLOEM PROTEIN 2-LIKE A1-like (LOC103495460), mRNA	sp|O81865|P2A01_ARATH	109	1.00E-24	Protein PHLOEM PROTEIN 2-LIKE A1 OS=Arabidopsis thaliana GN=PP2A1 PE=2 SV=1	-	-	-	-	-	-	-	-	-	-	-	-
CL4775.Contig1_All	410.9681817	6.686581642	2.92E-96	1.75E-93	Up	NP_001284436.1	1667.9	0	serine/threonine-protein kinase CTR1-like [Cucumis melo] &gt;ADV92636.1 constitutive triple response 1 [Cucumis melo]	XM_004137822.2	2351	0	PREDICTED: Cucumis sativus serine/threonine-protein kinase CTR1 (LOC101208452), mRNA	sp|Q05609|CTR1_ARATH	1027	0	Serine/threonine-protein kinase CTR1 OS=Arabidopsis thaliana GN=CTR1 PE=1 SV=1	YAR019c	8.00E-29	128	---	K14510	0	cmo:103486571	1667	serine/threonine-protein kinase CTR1 [EC:2.7.11.1]	-	GO:0005524//ATP binding;GO:0004672//protein kinase activity	-
CL10041.Contig1_All	1020.484865	1.816119637	6.34E-96	3.77E-93	Up	XP_008440744.1	807.364	0	PREDICTED: uncharacterized protein LOC103485065 [Cucumis melo]	XM_008442522.2	2313	0	PREDICTED: Cucumis melo uncharacterized LOC103485065 (LOC103485065), mRNA	-	-	-	-	-	-	-	-	-	-	-	-	-	GO:0016021//integral component of membrane	-	-
CL841.Contig45_All	240.6428217	-5.048595515	2.16E-94	1.27E-91	Down	XP_011651831.1	1718.36	0	PREDICTED: B3 domain-containing transcription repressor VAL2-like isoform X1 [Cucumis sativus] &gt;KGN58689.1 hypothetical protein Csa_3G728060 [Cucumis sativus]	XM_011653529.1	4339	0	PREDICTED: Cucumis sativus B3 domain-containing transcription repressor VAL2-like (LOC101213503), transcript variant X1, mRNA	sp|Q6Z3U3|Y7797_ORYSJ	815	0	B3 domain-containing protein Os07g0679700 OS=Oryza sativa subsp. japonica GN=Os07g0679700 PE=2 SV=1	-	-	-	-	K09287	2.00E-13	bna:106434793	80.5	RAV-like factor	GO:0005634//nucleus	GO:0003677//DNA binding;GO:0008270//zinc ion binding	GO:0006351//transcription, DNA-templated;GO:0006355//regulation of transcription, DNA-templated
CL268.Contig32_All	782.2892033	-8.503807506	1.47E-92	8.60E-90	Down	XP_008456801.1	764.607	0	PREDICTED: adenylate kinase 5, chloroplastic [Cucumis melo]	XM_008458579.2	1842	0	PREDICTED: Cucumis melo adenylate kinase 5, chloroplastic (LOC103496638), mRNA	sp|Q9FIJ7|KAD2_ARATH	170	4.00E-67	Adenylate kinase 2, chloroplastic OS=Arabidopsis thaliana GN=At5g47840 PE=2 SV=1	CAC3112	6.00E-35	103	---	K00939	0	cmo:103496638	764	adenylate kinase [EC:2.7.4.3]	-	GO:0004017//adenylate kinase activity;GO:0005524//ATP binding	-
CL11390.Contig2_All	848.4088292	-9.263293744	7.85E-92	4.54E-89	Down	XP_004152636.1	615.15	8.58E-174	PREDICTED: 5&apos;-adenylylsulfate reductase-like 4 [Cucumis sativus] &gt;KGN62696.1 hypothetical protein Csa_2G368970 [Cucumis sativus]	XM_008446619.2	1526	0	PREDICTED: Cucumis melo 5'-adenylylsulfate reductase-like 4 (LOC103488066), mRNA	sp|Q9SA00|APRL4_ARATH	342	8.00E-94	5'-adenylylsulfate reductase-like 4 OS=Arabidopsis thaliana GN=APRL4 PE=2 SV=1	-	-	-	-	K09580	4.00E-06	pop:POPTR_0005s20120g	55.5	protein disulfide-isomerase A1 [EC:5.3.4.1]	GO:0005623//cell;GO:0016021//integral component of membrane	-	GO:0045454//cell redox homeostasis
CL3844.Contig3_All	290.9473723	-5.673208351	1.60E-91	9.20E-89	Down	XP_011659205.1	2250.71	0	PREDICTED: transcription initiation factor TFIID subunit 1 [Cucumis sativus] &gt;XP_011659206.1 PREDICTED: transcription initiation factor TFIID subunit 1 [Cucumis sativus] &gt;XP_011659207.1 PREDICTED: transcription initiation factor TFIID subunit 1 [Cucumis sativus] &gt;KGN44646.1 hypothetical protein Csa_7G357030 [Cucumis sativus]	XM_011660905.1	5967	0	PREDICTED: Cucumis sativus transcription initiation factor TFIID subunit 1 (LOC101212178), transcript variant X3, mRNA	sp|Q8LRK9|TAF1_ARATH	1204	0	Transcription initiation factor TFIID subunit 1 OS=Arabidopsis thaliana GN=TAF1 PE=1 SV=1	ECU10g0760_1	9.00E-39	162	---	K03125	0	cmo:103497604	2250	transcription initiation factor TFIID subunit 1	-	GO:0003743//translation initiation factor activity	-
CL3960.Contig4_All	741.918325	-6.754797808	2.13E-91	1.21E-88	Down	XP_011648941.1	1881.69	0	PREDICTED: villin-4-like isoform X4 [Cucumis sativus]	XM_011650639.1	3844	0	PREDICTED: Cucumis sativus villin-4-like (LOC101220614), transcript variant X5, mRNA	sp|O65570|VILI4_ARATH	1455	0	Villin-4 OS=Arabidopsis thaliana GN=VLN4 PE=1 SV=1	-	-	-	-	K05768	0	vvi:100254775	1573	gelsolin	-	GO:0051015//actin filament binding	GO:0051017//actin filament bundle assembly
CL7695.Contig2_All	581.9182169	7.747731952	3.93E-91	2.21E-88	Up	XP_008457494.1	1247.26	0	PREDICTED: EIN3-binding F-box protein 1-like isoform X2 [Cucumis melo]	XM_008459272.1	3542	0	PREDICTED: Cucumis melo EIN3-binding F-box protein 1-like (LOC103497170), transcript variant X2, mRNA	sp|Q9SKK0|EBF1_ARATH	670	0	EIN3-binding F-box protein 1 OS=Arabidopsis thaliana GN=EBF1 PE=1 SV=1	-	-	-	-	K14515	0	cmo:103497170	1247	EIN3-binding F-box protein	-	-	-
CL2900.Contig17_All	1357.788465	-1.362343574	2.67E-90	1.49E-87	Down	XP_004137007.1	684.871	0	PREDICTED: protein TIC 62, chloroplastic [Cucumis sativus] &gt;KGN43983.1 hypothetical protein Csa_7G075630 [Cucumis sativus]	XM_017046246.1	1725	0	PREDICTED: Cucumis melo protein TIC 62, chloroplastic (LOC103495191), transcript variant X1, mRNA	sp|Q8SKU2|TIC62_PEA	434	1.00E-121	Protein TIC 62, chloroplastic OS=Pisum sativum GN=TIC62 PE=1 SV=2	alr2751	6.00E-33	141	---	K17525	2.00E-14	gra:105791542	83.2	chitinase domain-containing protein 1	-	-	-
CL8236.Contig2_All	451.5570162	-7.902373008	1.28E-89	7.11E-87	Down	XP_008459101.1	1035.02	0	PREDICTED: E3 ubiquitin-protein ligase arih1 [Cucumis melo] &gt;XP_008459102.1 PREDICTED: E3 ubiquitin-protein ligase arih1 [Cucumis melo]	XM_008460879.2	3106	0	PREDICTED: Cucumis melo E3 ubiquitin-protein ligase arih1 (LOC103498311), transcript variant X1, mRNA	sp|Q9SKC3|ARI9_ARATH	88.2	3.00E-17	Probable E3 ubiquitin-protein ligase ARI9 OS=Arabidopsis thaliana GN=ARI9 PE=2 SV=1	-	-	-	-	K11968	2.00E-48	mdm:103434114	196	ariadne-1 [EC:2.3.2.27]	GO:0005737//cytoplasm;GO:0000151//ubiquitin ligase complex	GO:0031624//ubiquitin conjugating enzyme binding;GO:0046872//metal ion binding;GO:0061630//ubiquitin protein ligase activity;GO:0003676//nucleic acid binding;GO:0016874//ligase activity;GO:0004842//ubiquitin-protein transferase activity	GO:0042787//protein ubiquitination involved in ubiquitin-dependent protein catabolic process;GO:0032436//positive regulation of proteasomal ubiquitin-dependent protein catabolic process;GO:0000209//protein polyubiquitination
CL4711.Contig6_All	356.4581198	-4.559907767	5.57E-89	3.06E-86	Down	XP_004145708.1	254.603	0	PREDICTED: probable plastid-lipid-associated protein 14, chloroplastic [Cucumis sativus] &gt;XP_011651596.1 PREDICTED: probable plastid-lipid-associated protein 14, chloroplastic [Cucumis sativus]	XM_008468591.2	1370	0	PREDICTED: Cucumis melo probable plastid-lipid-associated protein 14, chloroplastic (LOC103504130), transcript variant X7, mRNA	sp|Q9LV04|PAP14_ARATH	199	6.00E-114	Probable plastid-lipid-associated protein 14, chloroplastic OS=Arabidopsis thaliana GN=PAP14 PE=1 SV=1	-	-	-	-	-	-	-	-	-	-	GO:0005524//ATP binding;GO:0004672//protein kinase activity	-
CL216.Contig14_All	269.0296946	4.007778138	1.10E-88	5.99E-86	Up	XP_008451042.1	1212.59	0	PREDICTED: uncharacterized protein LOC103492447 [Cucumis melo] &gt;XP_008451043.1 PREDICTED: uncharacterized protein LOC103492447 [Cucumis melo]	XM_008452820.2	2847	0	PREDICTED: Cucumis melo uncharacterized LOC103492447 (LOC103492447), transcript variant X1, mRNA	-	-	-	-	-	-	-	-	-	-	-	-	-	-	-	-
CL7874.Contig3_All	398.6537773	-7.246030952	1.32E-88	7.16E-86	Down	XP_008441719.1	326.635	2.56E-87	PREDICTED: uncharacterized protein LOC103485796 [Cucumis melo]	XM_008443497.2	1118	0	PREDICTED: Cucumis melo uncharacterized LOC103485796 (LOC103485796), transcript variant X3, mRNA	sp|Q8H0U8|RH42_ARATH	50.1	3.00E-06	DEAD-box ATP-dependent RNA helicase 42 OS=Arabidopsis thaliana GN=RH42 PE=1 SV=2	-	-	-	-	K13091	1.00E-06	pop:POPTR_0007s14420g	56.2	RNA-binding protein 39!K12879	GO:0016021//integral component of membrane	-	-
CL75.Contig15_All	3282.088726	1.190577162	1.55E-88	8.34E-86	Up	XP_022034683.1	886.33	0	polyubiquitin-like [Helianthus annuus] &gt;OTG28215.1 putative ubiquitin [Helianthus annuus]	XM_022283856.1	1748	0	PREDICTED: Momordica charantia polyubiquitin (LOC111010432), mRNA	sp|Q8H159|UBQ10_ARATH	879	0	Polyubiquitin 10 OS=Arabidopsis thaliana GN=UBQ10 PE=1 SV=2	YLL039c	0	723	---	K08770	0	dosa:Os06t0681400-01	880	ubiquitin C	-	-	-
Unigene30962_All	729.4325726	-1.56051835	1.64E-88	8.73E-86	Down	-	-	-	-	LN713262.1	139	2.00E-29	Cucumis melo genomic chromosome, chr_8	-	-	-	-	-	-	-	-	-	-	-	-	-	-	-	-
CL4100.Contig1_All	403.2394944	-7.533225335	2.30E-88	1.22E-85	Down	XP_008441731.1	1350.88	0	PREDICTED: probable disease resistance protein At4g27220 [Cucumis melo] &gt;XP_008441732.1 PREDICTED: probable disease resistance protein At4g27220 [Cucumis melo] &gt;XP_008441734.1 PREDICTED: probable disease resistance protein At4g27220 [Cucumis melo] &gt;XP_016899499.1 PREDICTED: probable disease resistance protein At4g27220 [Cucumis melo]	XM_008443512.2	2060	0	PREDICTED: Cucumis melo probable disease resistance protein At4g27220 (LOC103485808), transcript variant X4, mRNA	sp|Q9T048|DRL27_ARATH	295	2.00E-79	Disease resistance protein At4g27190 OS=Arabidopsis thaliana GN=At4g27190 PE=2 SV=1	-	-	-	-	K13459	1.00E-164	vvi:104881473	583	disease resistance protein RPS2	-	GO:0043531//ADP binding	GO:0006952//defense response
CL2093.Contig26_All	280.1325412	-3.405182708	2.50E-88	1.31E-85	Down	XP_008437661.1	508.064	2.52E-141	PREDICTED: uncharacterized protein LOC103483001 [Cucumis melo]	XM_008439439.2	1136	0	PREDICTED: Cucumis melo uncharacterized LOC103483001 (LOC103483001), mRNA	-	-	-	-	-	-	-	-	-	-	-	-	-	-	-	-
CL92.Contig147_All	477.2793961	6.689155243	8.92E-88	4.64E-85	Up	AMY96445.1	89.3521	2.38E-76	gag/pol protein [Momordica dioica]	LN713258.1	392	1.00E-105	Cucumis melo genomic chromosome, chr_4	sp|P10978|POLX_TOBAC	63.9	6.00E-20	Retrovirus-related Pol polyprotein from transposon TNT 1-94 OS=Nicotiana tabacum PE=2 SV=1	-	-	-	-	K12447	4.00E-18	thj:104808371	53.9	UDP-sugar pyrophosphorylase [EC:2.7.7.64]!K03006	-	-	-
CL2788.Contig6_All	419.7992985	7.02011276	1.07E-87	5.50E-85	Up	XP_008457616.1	3518.78	0	PREDICTED: nuclear pore complex protein NUP205 [Cucumis melo]	XM_011650376.1	4910	0	PREDICTED: Cucumis sativus nuclear pore complex protein NUP205 (LOC101207579), mRNA	-	-	-	-	-	-	-	-	K14310	0	cmo:103497263	3518	nuclear pore complex protein Nup205	GO:0005643//nuclear pore	-	-
CL1918.Contig8_All	4721.53905	1.746102297	5.82E-87	2.98E-84	Up	XP_011655319.1	888.256	0	PREDICTED: elongation factor 1-alpha-like isoform X1 [Cucumis sativus] &gt;XP_011655320.1 PREDICTED: elongation factor 1-alpha-like isoform X2 [Cucumis sativus] &gt;XP_011655321.1 PREDICTED: elongation factor 1-alpha-like isoform X1 [Cucumis sativus]	XM_011657017.1	2145	0	PREDICTED: Cucumis sativus elongation factor 1-alpha-like (LOC101220517), transcript variant X1, mRNA	sp|O49169|EF1A_MANES	881	0	Elongation factor 1-alpha OS=Manihot esculenta GN=EF1 PE=3 SV=1	SPCC794.09c	0	691	---	K03231	0	csv:101220517	888	elongation factor 1-alpha	-	-	-
CL3096.Contig1_All	349.9346158	-7.06709583	2.14E-86	1.09E-83	Down	XP_004139387.1	1242.25	0	PREDICTED: myosin-binding protein 1 [Cucumis sativus] &gt;XP_011648739.1 PREDICTED: myosin-binding protein 1 [Cucumis sativus] &gt;KGN60783.1 hypothetical protein Csa_2G010190 [Cucumis sativus]	XM_011650437.1	1941	0	PREDICTED: Cucumis sativus myosin-binding protein 1 (LOC101220667), transcript variant X2, mRNA	-	-	-	-	-	-	-	-	K11844	8.00E-16	cmo:103483482	88.2	ubiquitin carboxyl-terminal hydrolase 16/45 [EC:3.4.19.12]!K06268	GO:0016021//integral component of membrane	-	-
CL5920.Contig3_All	779.4351619	2.609935183	2.50E-86	1.26E-83	Up	XP_008443845.1	1471.45	0	PREDICTED: eukaryotic translation initiation factor [Cucumis melo]	XM_008445623.2	3624	0	PREDICTED: Cucumis melo eukaryotic translation initiation factor (LOC103487340), mRNA	sp|Q93ZT6|IF4G1_ARATH	956	0	Eukaryotic translation initiation factor isoform 4G-1 OS=Arabidopsis thaliana GN=EIF(ISO)4G1 PE=1 SV=1	-	-	-	-	K03260	0	cmo:103487340	1471	translation initiation factor 4G	-	GO:0003743//translation initiation factor activity;GO:0003723//RNA binding	-
CL6143.Contig1_All	495.5462119	6.645617116	1.00E-85	5.02E-83	Up	XP_022140380.1	195.282	6.86E-48	uncharacterized protein LOC111011068 [Momordica charantia]	XM_008449984.2	751	0	PREDICTED: Cucumis melo uncharacterized LOC103490467 (LOC103490467), mRNA	-	-	-	-	-	-	-	-	-	-	-	-	-	GO:0016021//integral component of membrane	-	-
CL2543.Contig3_All	705.3742425	7.888029401	1.03E-85	5.10E-83	Up	KGN54674.1	702.59	0	hypothetical protein Csa_4G420150 [Cucumis sativus]	XM_017046326.1	2077	0	PREDICTED: Cucumis melo 4-alpha-glucanotransferase DPE2 (LOC103495851), transcript variant X2, mRNA	sp|Q8RXD9|DPE2_ARATH	466	2.00E-131	4-alpha-glucanotransferase DPE2 OS=Arabidopsis thaliana GN=DPE2 PE=1 SV=1	L93919	3.00E-19	95.5	---	K00705	0	csv:101216247	702	4-alpha-glucanotransferase [EC:2.4.1.25]	-	GO:0004134//4-alpha-glucanotransferase activity;GO:2001070//starch binding	-
CL11659.Contig1_All	407.4343583	-6.901349242	1.96E-85	9.67E-83	Down	XP_022157329.1	699.123	0	pentatricopeptide repeat-containing protein At1g09900-like [Momordica charantia]	LN713258.1	1187	0	Cucumis melo genomic chromosome, chr_4	sp|Q3EDF8|PPR28_ARATH	188	2.00E-47	Pentatricopeptide repeat-containing protein At1g09900 OS=Arabidopsis thaliana GN=At1g09900 PE=2 SV=1	slr0434	6.00E-58	224	---	K02356	3.00E-121	cmo:103486227	438	elongation factor P	-	-	-
CL3406.Contig1_All	1358.324206	-10.38856789	7.40E-85	3.62E-82	Down	XP_011651988.1	3286.12	0	PREDICTED: protein ROS1-like [Cucumis sativus] &gt;KGN59055.1 hypothetical protein Csa_3G748840 [Cucumis sativus]	XM_011653686.1	7983	0	PREDICTED: Cucumis sativus protein ROS1-like (LOC101222935), mRNA	sp|Q8LK56|DME_ARATH	1002	0	Transcriptional activator DEMETER OS=Arabidopsis thaliana GN=DME PE=1 SV=2	DR2438	7.00E-19	96.7	---	-	-	-	-	-	-	GO:0051539//4 iron, 4 sulfur cluster binding;GO:0003824//catalytic activity	GO:0006284//base-excision repair
CL224.Contig2_All	719.5525778	8.510496308	3.13E-84	1.52E-81	Up	XP_008449398.1	2015.35	0	PREDICTED: uncharacterized protein LOC103491296 [Cucumis melo]	XM_011659240.1	4908	0	PREDICTED: Cucumis sativus uncharacterized LOC101216796 (LOC101216796), transcript variant X1, mRNA	-	-	-	-	-	-	-	-	K09291	8.00E-07	mis:MICPUN_62408	58.5	nucleoprotein TPR	-	-	-
CL2180.Contig3_All	1389.175333	-2.287624905	4.59E-84	2.21E-81	Down	XP_011660325.1	1120.53	0	PREDICTED: cyclin-T1-3 [Cucumis sativus] &gt;KGN66912.1 hypothetical protein Csa_1G714690 [Cucumis sativus]	XM_011662023.1	2807	0	PREDICTED: Cucumis sativus cyclin-T1-3 (LOC101209214), mRNA	sp|Q9FKE6|CCT15_ARATH	650	0	Cyclin-T1-5 OS=Arabidopsis thaliana GN=CYCT1-5 PE=1 SV=2	SPBC32F12.06	1.00E-35	151	---	K15188	0	csv:101209214	1120	cyclin T	-	-	-
CL2380.Contig9_All	307.3762188	-5.573369207	9.28E-84	4.44E-81	Down	XP_004143175.1	369.777	1.92E-120	PREDICTED: protodermal factor 1 [Cucumis sativus] &gt;KGN47037.1 hypothetical protein Csa_6G178950 [Cucumis sativus]	XM_008458133.2	886	0	PREDICTED: Cucumis melo protodermal factor 1-like (LOC103496321), mRNA	sp|Q9S728|PDF1_ARATH	216	2.00E-56	Protodermal factor 1 OS=Arabidopsis thaliana GN=PDF1 PE=2 SV=1	-	-	-	-	-	-	-	-	-	-	-	-
CL1262.Contig6_All	574.1897364	4.451247255	1.92E-83	9.14E-81	Up	XP_011648428.1	1033.09	0	PREDICTED: uncharacterized protein LOC101218966 [Cucumis sativus]	XM_017043407.1	866	0	PREDICTED: Cucumis melo cysteine-rich receptor-like protein kinase 28 (LOC103489199), mRNA	sp|Q8S9L6|CRK29_ARATH	532	4.00E-151	Cysteine-rich receptor-like protein kinase 29 OS=Arabidopsis thaliana GN=CRK29 PE=2 SV=1	L138452_1	5.00E-14	78.6	---	-	-	-	-	-	GO:0016021//integral component of membrane	GO:0004672//protein kinase activity;GO:0005524//ATP binding	-
Unigene13107_All	1001.407205	-2.383230845	2.86E-83	1.35E-80	Down	XP_004142852.2	694.501	0	PREDICTED: phosphoenolpyruvate/phosphate translocator 2, chloroplastic-like [Cucumis sativus] &gt;KGN51375.1 hypothetical protein Csa_5G523690 [Cucumis sativus]	XM_004142804.2	1505	0	PREDICTED: Cucumis sativus phosphoenolpyruvate/phosphate translocator 2, chloroplastic-like (LOC101217436), mRNA	sp|Q8H0T6|PPT2_ARATH	457	1.00E-128	Phosphoenolpyruvate/phosphate translocator 2, chloroplastic OS=Arabidopsis thaliana GN=PPT2 PE=2 SV=1	ECU06g1290	4.00E-10	65.1	---	K15283	0	csv:101217436	694	solute carrier family 35, member E1	GO:0016021//integral component of membrane	GO:0005215//transporter activity	-
CL3949.Contig3_All	383.898515	3.016656214	3.40E-83	1.59E-80	Up	XP_008442171.1	601.282	3.31E-169	PREDICTED: 1-acyl-sn-glycerol-3-phosphate acyltransferase 1, chloroplastic isoform X1 [Cucumis melo]	XM_011655580.1	1465	0	PREDICTED: Cucumis sativus 1-acyl-sn-glycerol-3-phosphate acyltransferase 1, chloroplastic-like (LOC101205213), mRNA	sp|Q9LLY4|LPAT1_BRANA	364	5.00E-100	1-acyl-sn-glycerol-3-phosphate acyltransferase 1, chloroplastic OS=Brassica napus GN=LPAT1 PE=2 SV=1	TM1693	3.00E-19	97.1	---	K00655	5.00E-170	cmo:103486104	601	1-acyl-sn-glycerol-3-phosphate acyltransferase [EC:2.3.1.51]	GO:0016021//integral component of membrane	GO:0003841//1-acylglycerol-3-phosphate O-acyltransferase activity	GO:0008654//phospholipid biosynthetic process
CL6191.Contig1_All	662.9364469	-6.708534611	5.99E-83	2.79E-80	Down	KGN48227.1	1012.29	0	hypothetical protein Csa_6G449830 [Cucumis sativus]	XM_008464303.2	2987	0	PREDICTED: Cucumis melo pyruvate kinase 1, cytosolic (LOC103500863), mRNA	sp|Q42806|KPYC_SOYBN	375	8.00E-104	Pyruvate kinase, cytosolic isozyme OS=Glycine max PE=1 SV=1	BH3163_1	9.00E-72	270	---	K00873	0	csv:101207102	1012	pyruvate kinase [EC:2.7.1.40]	-	GO:0016301//kinase activity;GO:0004743//pyruvate kinase activity;GO:0000287//magnesium ion binding;GO:0030955//potassium ion binding	-
CL84.Contig436_All	1383.530056	10.06276541	1.03E-82	4.77E-80	Up	XP_004137665.1	1545.79	0	PREDICTED: probable leucine-rich repeat receptor-like protein kinase At5g49770 isoform X1 [Cucumis sativus] &gt;KGN58673.1 hypothetical protein Csa_3G727910 [Cucumis sativus]	XM_008444083.2	3592	0	PREDICTED: Cucumis melo probable leucine-rich repeat receptor-like protein kinase At5g49770 (LOC103486216), mRNA	sp|Q9LT96|Y5977_ARATH	791	0	Probable leucine-rich repeat receptor-like protein kinase At5g49770 OS=Arabidopsis thaliana GN=At5g49770 PE=2 SV=1	YAR019c	6.00E-19	95.5	---	K20718	1.00E-91	sita:101753243	340	LRR receptor-like serine/threonine-protein kinase ERECTA [EC:2.7.11.1]!K13415	GO:0016021//integral component of membrane	GO:0005524//ATP binding;GO:0004674//protein serine/threonine kinase activity	-
CL569.Contig2_All	3241.273632	1.499359038	2.19E-82	1.01E-79	Up	XP_022150790.1	1068.91	0	probable linoleate 9S-lipoxygenase 5 [Momordica charantia]	XM_004144778.2	613	1.00E-171	PREDICTED: Cucumis sativus probable linoleate 9S-lipoxygenase 5 (LOC101222652), mRNA	sp|Q43191|LOX15_SOLTU	991	0	Probable linoleate 9S-lipoxygenase 5 OS=Solanum tuberosum GN=LOX1.5 PE=2 SV=1	-	-	-	-	K15718	0	cmo:103494874	1051	linoleate 9S-lipoxygenase [EC:1.13.11.58]	-	GO:0016702//oxidoreductase activity, acting on single donors with incorporation of molecular oxygen, incorporation of two atoms of oxygen;GO:0046872//metal ion binding	GO:0031408//oxylipin biosynthetic process
CL3467.Contig2_All	337.0685895	-7.097441442	5.18E-82	2.36E-79	Down	KGN62097.1	565.459	3.29E-159	hypothetical protein Csa_2G297210 [Cucumis sativus]	XM_008459688.1	1566	0	PREDICTED: Cucumis melo S-adenosylmethionine carrier 1, chloroplastic/mitochondrial (LOC103497482), transcript variant X1, mRNA	sp|Q94AG6|SAMC1_ARATH	494	4.00E-140	S-adenosylmethionine carrier 1, chloroplastic/mitochondrial OS=Arabidopsis thaliana GN=SAMC1 PE=1 SV=1	-	-	-	-	K15111	5.00E-159	csv:101212898	562	solute carrier family 25 (mitochondrial S-adenosylmethionine transporter), member 26	GO:0005739//mitochondrion;GO:0009941//chloroplast envelope;GO:0016021//integral component of membrane	GO:0000095//S-adenosyl-L-methionine transmembrane transporter activity	GO:0055085//transmembrane transport;GO:0009658//chloroplast organization
Unigene15841_All	2888.858384	-5.260488653	1.05E-81	4.76E-79	Down	XP_008447947.1	562.377	2.54E-158	PREDICTED: aquaporin PIP2-7 [Cucumis melo]	XM_008449725.2	1459	0	PREDICTED: Cucumis melo aquaporin PIP2-7 (LOC103490279), mRNA	sp|P93004|PIP27_ARATH	491	5.00E-139	Aquaporin PIP2-7 OS=Arabidopsis thaliana GN=PIP2-7 PE=1 SV=2	SMa0627	1.00E-28	125	---	K09872	4.00E-159	cmo:103490279	562	aquaporin PIP	GO:0016021//integral component of membrane	GO:0005215//transporter activity	-
CL3077.Contig2_All	524.9080742	-4.227005939	1.21E-81	5.46E-79	Down	XP_008444981.1	984.171	0	PREDICTED: RNA polymerase sigma factor sigC [Cucumis melo]	XM_008446759.2	2270	0	PREDICTED: Cucumis melo RNA polymerase sigma factor sigC (LOC103488161), mRNA	sp|O24621|SIGC_ARATH	416	4.00E-116	RNA polymerase sigma factor sigC OS=Arabidopsis thaliana GN=SIGC PE=2 SV=1	all5263	3.00E-47	189	---	K03093	0	cmo:103488161	984	RNA polymerase sigma factor	-	GO:0016987//sigma factor activity;GO:0003677//DNA binding;GO:0003700//transcription factor activity, sequence-specific DNA binding	GO:0006352//DNA-templated transcription, initiation
CL3051.Contig1_All	264.3782565	2.927552395	5.52E-81	2.47E-78	Up	XP_008449729.1	385.956	6.13E-105	PREDICTED: zinc transporter ZTP29 isoform X1 [Cucumis melo]	XM_008451507.2	1055	0	PREDICTED: Cucumis melo zinc transporter ZTP29 (LOC103491524), transcript variant X1, mRNA	sp|Q940Q3|ZTP29_ARATH	336	4.00E-92	Zinc transporter ZTP29 OS=Arabidopsis thaliana GN=ZTP29 PE=2 SV=1	Cj0263	3.00E-34	145	---	K07238	1.00E-105	cmo:103491524	385	zinc transporter, ZIP family	GO:0016021//integral component of membrane	GO:0046873//metal ion transmembrane transporter activity	-
Unigene27111_All	957.5090031	-4.716821649	8.66E-81	3.84E-78	Down	XP_008450917.1	399.053	3.49E-109	PREDICTED: auxin-binding protein ABP19a-like [Cucumis melo]	XM_008452695.2	767	0	PREDICTED: Cucumis melo auxin-binding protein ABP19a-like (LOC103492364), mRNA	sp|Q9ZRA4|AB19A_PRUPE	308	6.00E-84	Auxin-binding protein ABP19a OS=Prunus persica GN=ABP19A PE=3 SV=1	-	-	-	-	-	-	-	-	-	GO:0005576//extracellular region	GO:0030145//manganese ion binding;GO:0045735//nutrient reservoir activity	-
Unigene5403_All	830.9739851	-5.901637605	2.51E-80	1.11E-77	Down	XP_004142271.1	319.316	2.44E-85	PREDICTED: uncharacterized protein LOC101204611 [Cucumis sativus] &gt;KGN49622.1 hypothetical protein Csa_5G029450 [Cucumis sativus]	XM_004142223.2	741	0	PREDICTED: Cucumis sativus uncharacterized LOC101204611 (LOC101204611), mRNA	-	-	-	-	-	-	-	-	-	-	-	-	-	-	-	-
CL10027.Contig3_All	276.1252874	-5.98391279	3.26E-80	1.43E-77	Down	XP_022157973.1	212.231	9.67E-53	28 kDa ribonucleoprotein, chloroplastic [Momordica charantia]	XM_004133990.2	678	0	PREDICTED: Cucumis sativus 28 kDa ribonucleoprotein, chloroplastic (LOC101203203), mRNA	sp|P19684|ROC5_NICSY	87.4	3.00E-17	33 kDa ribonucleoprotein, chloroplastic OS=Nicotiana sylvestris PE=1 SV=1	SPAC140.02	2.00E-13	75.9	---	K13201	2.00E-42	lja:Lj6g3v0084360.2	175	nucleolysin TIA-1/TIAR!K11294	GO:0005622//intracellular	GO:0003723//RNA binding	GO:0006810//transport
Unigene34507_All	611.2109068	-7.210585838	4.55E-80	1.98E-77	Down	XP_004147472.1	230.72	5.87E-59	PREDICTED: gibberellin-regulated protein 4 [Cucumis sativus] &gt;KGN59572.1 Gip1-like protein [Cucumis sativus]	XM_004147424.2	488	1.00E-134	PREDICTED: Cucumis sativus gibberellin-regulated protein 4 (LOC101205216), mRNA	sp|P46690|GASA4_ARATH	157	6.00E-39	Gibberellin-regulated protein 4 OS=Arabidopsis thaliana GN=GASA4 PE=1 SV=2	-	-	-	-	K03860	5.00E-27	nnu:104608881	122	phosphatidylinositol glycan, class Q!K20887	-	-	-
CL4357.Contig3_All	228.1268215	-4.641500913	6.53E-80	2.82E-77	Down	XP_004138042.1	304.294	1.09E-80	PREDICTED: CBS domain-containing protein CBSCBSPB5 isoform X2 [Cucumis sativus] &gt;KGN63476.1 hypothetical protein Csa_1G001480 [Cucumis sativus]	XM_004137994.2	787	0	PREDICTED: Cucumis sativus CBS domain-containing protein CBSCBSPB5 (LOC101212621), transcript variant X2, mRNA	sp|P0DH79|Y5064_ARATH	200	2.00E-51	CBS domain-containing protein CBSCBSPB5 OS=Arabidopsis thaliana GN=CBSCBSPB5 PE=1 SV=1	-	-	-	-	-	-	-	-	-	GO:0016021//integral component of membrane	-	-
CL4323.Contig2_All	432.8810553	-3.786709797	1.18E-79	5.07E-77	Down	XP_008456256.1	1196.03	0	PREDICTED: probable inactive receptor kinase At5g58300 [Cucumis melo]	XM_008458034.2	3309	0	PREDICTED: Cucumis melo probable inactive receptor kinase At5g58300 (LOC103496252), mRNA	sp|Q9LVM0|Y5830_ARATH	856	0	Probable inactive receptor kinase At5g58300 OS=Arabidopsis thaliana GN=At5g58300 PE=2 SV=1	YAR019c	6.00E-15	81.6	---	-	-	-	-	-	GO:0016021//integral component of membrane	GO:0004672//protein kinase activity;GO:0005524//ATP binding	-
CL9848.Contig3_All	253.9384259	-5.64000004	1.23E-79	5.24E-77	Down	XP_008458019.1	416.001	4.56E-114	PREDICTED: nucleolin-like [Cucumis melo]	LN713255.1	971	0	Cucumis melo genomic chromosome, chr_1	-	-	-	-	-	-	-	-	-	-	-	-	-	-	-	-
CL812.Contig21_All	387.8492072	-3.521946436	1.73E-79	7.32E-77	Down	AAO45752.1	278.1	6.50E-72	pol protein [Cucumis melo subsp. melo]	LN713261.1	264	4.00E-66	Cucumis melo genomic chromosome, chr_7	-	-	-	-	-	-	-	-	K11446	2.00E-27	mdm:103446667	127	histone demethylase JARID1 [EC:1.14.11.-]!K13336	-	-	-
Unigene23440_All	14113.79807	2.651605001	3.07E-79	1.29E-76	Up	XP_008455963.1	202.986	3.11E-50	PREDICTED: patellin-1-like [Cucumis melo]	XM_004140431.2	349	1.00E-92	PREDICTED: Cucumis sativus fibrous sheath CABYR-binding protein-like (LOC101223035), mRNA	sp|Q39967|ALL5_HEVBR	70.9	1.00E-12	Major latex allergen Hev b 5 OS=Hevea brasiliensis PE=1 SV=3	XF1267	4.00E-16	84	---	K11323	3.00E-16	vcn:VOLCADRAFT_121342	87.8	histone arginine demethylase JMJD6 [EC:1.14.11.-]	-	-	-
CL910.Contig2_All	206.8179341	-4.475164272	3.53E-79	1.48E-76	Down	XP_008448960.1	1032.32	0	PREDICTED: DEAD-box ATP-dependent RNA helicase 47, mitochondrial [Cucumis melo]	LN713260.1	3017	0	Cucumis melo genomic chromosome, chr_6	sp|Q8W4E1|RH47_ARATH	662	0	DEAD-box ATP-dependent RNA helicase 47, mitochondrial OS=Arabidopsis thaliana GN=RH47 PE=1 SV=2	BH3348	8.00E-52	204	---	K14777	2.00E-44	pop:POPTR_0016s01550g	182	ATP-dependent RNA helicase DDX47/RRP3 [EC:3.6.4.13]!K13181	-	GO:0005524//ATP binding;GO:0004386//helicase activity;GO:0003676//nucleic acid binding	-
CL4267.Contig4_All	263.267613	-6.373437372	6.14E-79	2.55E-76	Down	XP_008449138.1	820.461	0	PREDICTED: EH domain-containing protein 1 [Cucumis melo]	XM_008450916.2	2030	0	PREDICTED: Cucumis melo EH domain-containing protein 1 (LOC103491088), mRNA	-	-	-	-	-	-	-	-	K12483	0	cmo:103491088	820	EH domain-containing protein 1	-	GO:0005525//GTP binding;GO:0005509//calcium ion binding	-
CL9285.Contig3_All	241.1102824	-3.964938605	6.32E-79	2.61E-76	Down	XP_008458854.1	524.242	8.26E-147	PREDICTED: cystinosin homolog [Cucumis melo]	XM_008460632.2	1314	0	PREDICTED: Cucumis melo cystinosin homolog (LOC103498135), mRNA	sp|P57758|CTNS_ARATH	412	2.00E-115	Cystinosin homolog OS=Arabidopsis thaliana GN=At5g40670 PE=2 SV=1	-	-	-	-	K12386	1.00E-147	cmo:103498135	524	cystinosin	GO:0016021//integral component of membrane	-	-
Unigene33629_All	374.3410084	-5.080150329	6.87E-79	2.82E-76	Down	XP_004140121.1	910.598	0	PREDICTED: glucan endo-1,3-beta-glucosidase 12 [Cucumis sativus] &gt;KGN47963.1 hypothetical protein Csa_6G421570 [Cucumis sativus]	XM_004140073.2	1814	0	PREDICTED: Cucumis sativus glucan endo-1,3-beta-glucosidase 12 (LOC101208629), mRNA	sp|Q8VYE5|E1312_ARATH	384	1.00E-106	Glucan endo-1,3-beta-glucosidase 12 OS=Arabidopsis thaliana GN=At4g29360 PE=1 SV=1	-	-	-	-	K19891	7.00E-106	smo:SELMODRAFT_442025	386	glucan endo-1,3-beta-glucosidase 1/2/3 [EC:3.2.1.39]	-	GO:0004553//hydrolase activity, hydrolyzing O-glycosyl compounds	GO:0005975//carbohydrate metabolic process
Unigene13046_All	9907.393431	-1.747255396	1.10E-78	4.48E-76	Down	XP_008458506.1	1403.27	0	PREDICTED: probable 1-deoxy-D-xylulose-5-phosphate synthase, chloroplastic [Cucumis melo]	XM_008460284.2	3600	0	PREDICTED: Cucumis melo probable 1-deoxy-D-xylulose-5-phosphate synthase, chloroplastic (LOC103497896), mRNA	sp|O78328|DXS_CAPAN	1275	0	Probable 1-deoxy-D-xylulose-5-phosphate synthase, chloroplastic OS=Capsicum annuum GN=TKT2 PE=2 SV=1	mlr7474	0	766	---	K01662	0	cmo:103497896	1403	1-deoxy-D-xylulose-5-phosphate synthase [EC:2.2.1.7]	-	GO:0008661//1-deoxy-D-xylulose-5-phosphate synthase activity	GO:0016114//terpenoid biosynthetic process
CL6718.Contig9_All	334.5130317	6.066944039	3.44E-78	1.40E-75	Up	XP_008443293.1	1486.47	0	PREDICTED: 5-methyltetrahydropteroyltriglutamate--homocysteine methyltransferase [Cucumis melo]	XM_008445071.2	3780	0	PREDICTED: Cucumis melo 5-methyltetrahydropteroyltriglutamate--homocysteine methyltransferase (LOC103486914), mRNA	sp|P93263|METE_MESCR	1377	0	5-methyltetrahydropteroyltriglutamate--homocysteine methyltransferase OS=Mesembryanthemum crystallinum GN=METE PE=2 SV=1	CC0482	0	746	---	K00549	0	cmo:103486914	1486	5-methyltetrahydropteroyltriglutamate--homocysteine methyltransferase [EC:2.1.1.14]	-	GO:0003871//5-methyltetrahydropteroyltriglutamate-homocysteine S-methyltransferase activity;GO:0008270//zinc ion binding	GO:0009086//methionine biosynthetic process
CL8487.Contig2_All	556.6371948	-4.706804881	3.91E-78	1.58E-75	Down	XP_008439783.1	674.855	0	PREDICTED: GDSL esterase/lipase At5g45950 [Cucumis melo]	XM_008441561.2	1358	0	PREDICTED: Cucumis melo GDSL esterase/lipase At5g45950 (LOC103484475), mRNA	sp|Q9FJ41|GDL85_ARATH	389	4.00E-108	GDSL esterase/lipase At5g45950 OS=Arabidopsis thaliana GN=At5g45950 PE=2 SV=1	all3634	8.00E-16	83.6	---	K00679	3.00E-60	cic:CICLE_v10027727mg	234	phospholipid:diacylglycerol acyltransferase [EC:2.3.1.158]!K01188	-	GO:0016788//hydrolase activity, acting on ester bonds	-
Unigene28066_All	233.9521671	-6.080204232	5.38E-78	2.16E-75	Down	XP_022155409.1	700.279	0	uncharacterized protein LOC111022557 [Momordica charantia]	XM_022299717.1	155	7.00E-34	PREDICTED: Momordica charantia uncharacterized LOC111022557 (LOC111022557), mRNA	-	-	-	-	-	-	-	-	-	-	-	-	-	-	-	-
CL3184.Contig5_All	812.291742	-9.502444569	5.91E-78	2.36E-75	Down	XP_008449416.1	915.99	0	PREDICTED: protein RETICULATA-RELATED 1, chloroplastic [Cucumis melo]	XM_008451194.2	2492	0	PREDICTED: Cucumis melo protein RETICULATA-RELATED 1, chloroplastic (LOC103491309), mRNA	-	-	-	-	-	-	-	-	K03650	3.00E-06	bpg:Bathy07g00500	55.5	tRNA modification GTPase [EC:3.6.-.-]	-	-	-
CL4603.Contig7_All	14520.24418	-5.442891384	8.75E-78	3.47E-75	Down	XP_022139935.1	457.603	3.94E-127	chlorophyll a-b binding protein 3, chloroplastic-like [Momordica charantia]	XM_004147368.2	819	0	PREDICTED: Cucumis sativus chlorophyll a-b binding protein of LHCII type 1-like (LOC101211276), mRNA	sp|P09756|CB23_SOYBN	435	2.00E-122	Chlorophyll a-b binding protein 3, chloroplastic OS=Glycine max GN=CAB3 PE=3 SV=1	-	-	-	-	K08912	2.00E-126	cmo:103487605	452	light-harvesting complex II chlorophyll a/b binding protein 1	GO:0009535//chloroplast thylakoid membrane;GO:0009522//photosystem I;GO:0009523//photosystem II;GO:0016021//integral component of membrane	GO:0016168//chlorophyll binding	GO:0009765//photosynthesis, light harvesting;GO:0018298//protein-chromophore linkage
CL3557.Contig5_All	360.221689	-6.534997998	2.54E-77	9.99E-75	Down	KDO85434.1	194.126	9.56E-48	hypothetical protein CISIN_1g045338mg [Citrus sinensis]	XM_008458941.2	549	1.00E-153	PREDICTED: Cucumis melo 60S ribosomal protein L37a (LOC103496904), mRNA	sp|Q9XHE4|RL37A_GOSHI	186	1.00E-47	60S ribosomal protein L37a OS=Gossypium hirsutum GN=RPL37A PE=3 SV=1	YPR043w	3.00E-31	133	---	K02921	8.00E-48	mtr:MTR_0199s0040	191	large subunit ribosomal protein L37Ae	GO:0005840//ribosome	GO:0003735//structural constituent of ribosome	GO:0006412//translation
CL1740.Contig5_All	387.21731	4.305216009	5.09E-77	1.99E-74	Up	XP_008464030.1	945.651	0	PREDICTED: internal alternative NAD(P)H-ubiquinone oxidoreductase A1, mitochondrial-like isoform X1 [Cucumis melo]	XM_004142616.2	2371	0	PREDICTED: Cucumis sativus uncharacterized LOC101207987 (LOC101207987), mRNA	sp|Q8GWA1|NDA1_ARATH	758	0	Internal alternative NAD(P)H-ubiquinone oxidoreductase A1, mitochondrial OS=Arabidopsis thaliana GN=NDA1 PE=2 SV=1	SPAC3A11.07	8.00E-71	267	---	K17871	0	cmo:103502015	945	NADH:ubiquinone reductase (non-electrogenic) [EC:1.6.5.9]	-	GO:0016491//oxidoreductase activity	-
CL2554.Contig1_All	934.9782221	-5.818846905	6.15E-77	2.39E-74	Down	XP_008458630.1	1089.72	0	PREDICTED: glucomannan 4-beta-mannosyltransferase 2 [Cucumis melo]	XM_008460408.2	2617	0	PREDICTED: Cucumis melo glucomannan 4-beta-mannosyltransferase 2 (LOC103497977), mRNA	sp|Q9FNI7|CSLA2_ARATH	912	0	Glucomannan 4-beta-mannosyltransferase 2 OS=Arabidopsis thaliana GN=CSLA2 PE=2 SV=1	ZyhjOP	4.00E-21	102	---	K13680	0	cmo:103497977	1089	beta-mannan synthase [EC:2.4.1.32]	GO:0016021//integral component of membrane	GO:0016757//transferase activity, transferring glycosyl groups	-
CL8784.Contig1_All	209.7939291	-4.293470745	2.62E-76	1.01E-73	Down	XP_004142936.1	1417.52	0	PREDICTED: U-box domain-containing protein 45-like [Cucumis sativus] &gt;KGN62370.1 hypothetical protein Csa_2G351020 [Cucumis sativus]	XM_004142888.2	3416	0	PREDICTED: Cucumis sativus U-box domain-containing protein 45-like (LOC101220593), mRNA	sp|Q9C7G1|PUB45_ARATH	975	0	U-box domain-containing protein 45 OS=Arabidopsis thaliana GN=PUB45 PE=1 SV=1	-	-	-	-	K08332	6.00E-52	ppp:PHYPADRAFT_145951	207		-	GO:0004842//ubiquitin-protein transferase activity	-
CL3589.Contig11_All	936.901667	-2.894659325	9.92E-76	3.81E-73	Down	XP_008447513.1	411.764	0	PREDICTED: rop guanine nucleotide exchange factor 12-like isoform X1 [Cucumis melo]	LN713258.1	2252	0	Cucumis melo genomic chromosome, chr_4	sp|Q9CA89|ROGFC_ARATH	311	4.00E-126	Rop guanine nucleotide exchange factor 12 OS=Arabidopsis thaliana GN=ROPGEF12 PE=1 SV=1	-	-	-	-	K10418	5.00E-122	ath:AT1G52240	300	dynein light chain LC8-type	-	GO:0005089//Rho guanyl-nucleotide exchange factor activity	-
CL12225.Contig2_All	428.1937343	7.53295046	1.52E-75	5.81E-73	Up	XP_004139262.1	557.755	5.90E-157	PREDICTED: uncharacterized methyltransferase At2g41040, chloroplastic isoform X2 [Cucumis sativus]	XM_004139214.2	1225	0	PREDICTED: Cucumis sativus uncharacterized methyltransferase At2g41040, chloroplastic (LOC101209434), transcript variant X2, mRNA	sp|Q0WPT7|Y2104_ARATH	359	2.00E-99	Uncharacterized methyltransferase At2g41040, chloroplastic OS=Arabidopsis thaliana GN=At2g41040 PE=2 SV=1	-	-	-	-	-	-	-	-	-	-	GO:0008168//methyltransferase activity	-
CL1471.Contig2_All	797.6105455	-7.530108879	2.66E-75	1.01E-72	Down	XP_008440742.1	2413.26	0	PREDICTED: auxilin-like protein 1 isoform X4 [Cucumis melo]	XM_022276882.1	3739	0	PREDICTED: Momordica charantia auxilin-like protein 1 (LOC111005402), mRNA	sp|Q9FWS1|AUL1_ARATH	410	6.00E-114	Auxilin-like protein 1 OS=Arabidopsis thaliana GN=AUL1 PE=2 SV=2	tolA	5.00E-10	66.2	---	-	-	-	-	-	-	-	-
CL224.Contig1_All	404.7706561	-7.311685326	7.49E-75	2.83E-72	Down	XP_008449398.1	1999.56	0	PREDICTED: uncharacterized protein LOC103491296 [Cucumis melo]	XM_011659240.1	4920	0	PREDICTED: Cucumis sativus uncharacterized LOC101216796 (LOC101216796), transcript variant X1, mRNA	sp|Q9SU08|AUXI1_ARATH	50.4	9.00E-06	Auxilin-related protein 1 OS=Arabidopsis thaliana GN=At4g12780 PE=1 SV=2	-	-	-	-	K20478	5.00E-07	vcn:VOLCADRAFT_118298	59.3	golgin subfamily B member 1!K09291	-	-	-
CL216.Contig10_All	198.4741387	-5.417137792	2.14E-74	8.05E-72	Down	XP_008451042.1	1204.12	0	PREDICTED: uncharacterized protein LOC103492447 [Cucumis melo] &gt;XP_008451043.1 PREDICTED: uncharacterized protein LOC103492447 [Cucumis melo]	LN713256.1	2524	0	Cucumis melo genomic chromosome, chr_2	-	-	-	-	-	-	-	-	K03126	4.00E-06	aly:ARALYDRAFT_478335	56.2	transcription initiation factor TFIID subunit 12	-	-	-
CL5354.Contig2_All	252.3634003	-5.84962402	2.59E-74	9.68E-72	Down	XP_008451768.1	597.045	1.04E-168	PREDICTED: protein DJ-1 homolog A-like [Cucumis melo]	XM_008453546.2	1604	0	PREDICTED: Cucumis melo protein DJ-1 homolog A-like (LOC103492956), mRNA	sp|Q9MAH3|DJ1B_ARATH	449	2.00E-126	Protein DJ-1 homolog B OS=Arabidopsis thaliana GN=DJ1B PE=1 SV=1	YPO3172	4.00E-32	137	---	K03152	2.00E-169	cmo:103492956	597	4-methyl-5(b-hydroxyethyl)-thiazole monophosphate biosynthesis	-	-	-
CL1088.Contig69_All	224.6178501	-6.021426718	3.05E-74	1.13E-71	Down	XP_008458364.1	61.2326	3.12E-07	PREDICTED: proline-rich receptor-like protein kinase PERK1 [Cucumis melo]	LN713257.1	79.8	3.00E-11	Cucumis melo genomic chromosome, chr_3	sp|Q9C660|PEK10_ARATH	55.1	2.00E-07	Proline-rich receptor-like protein kinase PERK10 OS=Arabidopsis thaliana GN=PERK10 PE=2 SV=2	-	-	-	-	-	-	-	-	-	GO:0016021//integral component of membrane	GO:0004674//protein serine/threonine kinase activity;GO:0005524//ATP binding	-
Unigene13152_All	32257.63607	-4.290235706	1.00E-73	3.71E-71	Down	NP_001284655.1	486.493	2.26E-135	aquaporin TIP1-1 [Cucumis melo] &gt;AGW99230.1 aquaporin TIP1-1 [Cucumis melo]	XM_004143236.2	1211	0	PREDICTED: Cucumis sativus aquaporin TIP1-1 (LOC101204225), mRNA	sp|P25818|TIP11_ARATH	432	2.00E-121	Aquaporin TIP1-1 OS=Arabidopsis thaliana GN=TIP1-1 PE=1 SV=1	mll6943	3.00E-21	101	---	K09873	4.00E-136	cmo:103500838	486	aquaporin TIP	GO:0016021//integral component of membrane	GO:0005215//transporter activity	-
CL114.Contig10_All	695.992988	-5.629349138	1.22E-73	4.48E-71	Down	XP_008451740.1	1360.9	0	PREDICTED: trifunctional UDP-glucose 4,6-dehydratase/UDP-4-keto-6-deoxy-D-glucose 3,5-epimerase/UDP-4-keto-L-rhamnose-reductase RHM1 [Cucumis melo] &gt;XP_008451741.1 PREDICTED: trifunctional UDP-glucose 4,6-dehydratase/UDP-4-keto-6-deoxy-D-glucose 3,5-epimerase/UDP-4-keto-L-rhamnose-reductase RHM1 [Cucumis melo] &gt;XP_008451742.1 PREDICTED: trifunctional UDP-glucose 4,6-dehydratase/UDP-4-keto-6…	XM_008453518.2	3632	0	PREDICTED: Cucumis melo trifunctional UDP-glucose 4,6-dehydratase/UDP-4-keto-6-deoxy-D-glucose 3,5-epimerase/UDP-4-keto-L-rhamnose-reductase RHM1 (LOC103492941), transcript variant X1, mRNA	sp|Q9SYM5|RHM1_ARATH	1230	0	Probable rhamnose biosynthetic enzyme 1 OS=Arabidopsis thaliana GN=RHM1 PE=1 SV=1	MTH1789	3.00E-74	278	---	K12450	0	cmo:103492941	1360	UDP-glucose 4,6-dehydratase [EC:4.2.1.76]	-	-	-
CL7004.Contig2_All	185.1584638	-3.602166949	3.01E-73	1.10E-70	Down	XP_004138930.1	634.41	0	PREDICTED: protein SCAI isoform X1 [Cucumis sativus] &gt;KGN61412.1 hypothetical protein Csa_2G119340 [Cucumis sativus]	XM_004138882.2	1976	0	PREDICTED: Cucumis sativus protein SCAI (LOC101206987), transcript variant X1, mRNA	-	-	-	-	-	-	-	-	K04797	2.00E-06	cmo:103483010	57.8	prefoldin alpha subunit	-	GO:0003714//transcription corepressor activity	GO:0006351//transcription, DNA-templated
CL1869.Contig7_All	365.5554014	4.084524215	3.66E-73	1.33E-70	Up	XP_004148428.1	1242.64	0	PREDICTED: uncharacterized protein LOC101205923 [Cucumis sativus] &gt;KGN62790.1 hypothetical protein Csa_2G372850 [Cucumis sativus]	XM_004148380.2	3057	0	PREDICTED: Cucumis sativus uncharacterized LOC101205923 (LOC101205923), mRNA	-	-	-	-	-	-	-	-	-	-	-	-	-	GO:0016021//integral component of membrane	-	-
CL9871.Contig2_All	279.0559136	3.797962497	4.47E-73	1.61E-70	Up	XP_011649241.1	280.026	4.72E-73	PREDICTED: ocs element-binding factor 1-like [Cucumis sativus] &gt;KGN61820.1 hypothetical protein Csa_2G249260 [Cucumis sativus]	XM_017047116.1	789	0	PREDICTED: Cucumis melo uncharacterized LOC103499696 (LOC103499696), mRNA	sp|P24068|OCS1_MAIZE	90.9	3.00E-18	Ocs element-binding factor 1 OS=Zea mays GN=OBF1 PE=2 SV=2	-	-	-	-	K09060	6.00E-07	bdi:100826051	57.8	plant G-box-binding factor	-	GO:0003700//transcription factor activity, sequence-specific DNA binding	-
Unigene9320_All	2117.83665	-4.473599679	1.46E-72	5.27E-70	Down	XP_008445235.1	252.677	2.92E-65	PREDICTED: pEARLI1-like lipid transfer protein 1 [Cucumis melo]	XM_004138673.2	559	1.00E-156	PREDICTED: Cucumis sativus pEARLI1-like lipid transfer protein 1 (LOC101215666), mRNA	sp|Q9SU35|ERLL1_ARATH	118	7.00E-27	pEARLI1-like lipid transfer protein 1 OS=Arabidopsis thaliana GN=AZI1 PE=1 SV=1	-	-	-	-	K11855	3.00E-19	bvg:104906049	97.4	ubiquitin carboxyl-terminal hydrolase 36/42 [EC:3.4.19.12]	-	-	-
CL1785.Contig6_All	215.12505	-5.449674886	2.11E-72	7.53E-70	Down	XP_004151226.2	516.538	2.64E-144	PREDICTED: trihelix transcription factor ASIL1-like isoform X3 [Cucumis sativus] &gt;KGN65635.1 hypothetical protein Csa_1G472980 [Cucumis sativus]	XM_004151178.2	1261	0	PREDICTED: Cucumis sativus trihelix transcription factor ASIL1-like (LOC101206812), transcript variant X3, mRNA	sp|Q9CAL8|PEK13_ARATH	50.8	3.00E-06	Proline-rich receptor-like protein kinase PERK13 OS=Arabidopsis thaliana GN=PERK13 PE=2 SV=1	-	-	-	-	K12501	9.00E-08	smo:SELMODRAFT_438363	60.5	homogentisate solanesyltransferase [EC:2.5.1.117]	-	-	-
CL4603.Contig9_All	27793.18244	-4.775796225	2.96E-72	1.05E-69	Down	XP_022139935.1	531.561	3.87E-149	chlorophyll a-b binding protein 3, chloroplastic-like [Momordica charantia]	XM_004147368.2	868	0	PREDICTED: Cucumis sativus chlorophyll a-b binding protein of LHCII type 1-like (LOC101211276), mRNA	sp|P09756|CB23_SOYBN	510	7.00E-145	Chlorophyll a-b binding protein 3, chloroplastic OS=Glycine max GN=CAB3 PE=3 SV=1	-	-	-	-	K08912	3.00E-149	cmo:103487605	529	light-harvesting complex II chlorophyll a/b binding protein 1	GO:0009522//photosystem I;GO:0009523//photosystem II;GO:0009535//chloroplast thylakoid membrane;GO:0016021//integral component of membrane	GO:0016168//chlorophyll binding	GO:0018298//protein-chromophore linkage;GO:0009765//photosynthesis, light harvesting
CL6474.Contig2_All	668.0494004	-5.365294386	4.48E-72	1.59E-69	Down	KGN43868.1	140.969	4.18E-31	hypothetical protein Csa_7G071570 [Cucumis sativus]	XR_970014.1	236	3.00E-58	PREDICTED: Cucumis sativus uncharacterized LOC101218521 (LOC101218521), ncRNA	sp|Q948Z4|SNAK1_SOLTU	82.4	1.00E-15	Snakin-1 OS=Solanum tuberosum GN=SN1 PE=1 SV=1	-	-	-	-	K03860	2.00E-09	nnu:104608881	66.2	phosphatidylinositol glycan, class Q!K20887	-	-	-
CL5264.Contig2_All	279.9769934	-5.464530388	9.82E-72	3.46E-69	Down	XP_008454440.1	942.569	0	PREDICTED: probable sphingolipid transporter spinster homolog 2 [Cucumis melo]	XM_008456218.2	1481	0	PREDICTED: Cucumis melo probable sphingolipid transporter spinster homolog 2 (LOC103494846), transcript variant X2, mRNA	sp|Q9FLG8|SPNS2_ARATH	631	0	Probable sphingolipid transporter spinster homolog 2 OS=Arabidopsis thaliana GN=At5g64500 PE=2 SV=1	CC0336	8.00E-17	87.4	---	K08193	3.00E-06	vcn:VOLCADRAFT_91212	55.8	MFS transporter, ACS family, solute carrier family 17 (sodium-dependent inorganic phosphate cotransporter), other	GO:0016021//integral component of membrane	-	GO:0055085//transmembrane transport
CL2560.Contig6_All	1060.06768	2.002589639	1.13E-71	3.95E-69	Up	XP_011657593.1	1103.97	0	PREDICTED: BEL1-like homeodomain protein 1 [Cucumis sativus] &gt;KGN48050.1 hypothetical protein Csa_6G426360 [Cucumis sativus]	XM_008451375.2	1201	0	PREDICTED: Cucumis melo BEL1-like homeodomain protein 1 (LOC103491433), mRNA	sp|Q9SJ56|BLH1_ARATH	462	1.00E-129	BEL1-like homeodomain protein 1 OS=Arabidopsis thaliana GN=BLH1 PE=1 SV=1	-	-	-	-	K16670	1.00E-57	bdi:100844103	227	homeobox protein Meis2!K15613	GO:0005634//nucleus	GO:0003677//DNA binding	GO:0006355//regulation of transcription, DNA-templated
CL2094.Contig1_All	1258.814287	1.847687466	1.22E-71	4.26E-69	Up	XP_008461372.1	637.876	0	PREDICTED: glutamine synthetase nodule isozyme-like [Cucumis melo]	XM_008463150.2	1578	0	PREDICTED: Cucumis melo glutamine synthetase nodule isozyme-like (LOC103499973), mRNA	sp|P32289|GLNA_VIGAC	595	2.00E-170	Glutamine synthetase nodule isozyme OS=Vigna aconitifolia PE=2 SV=1	YPR035w	6.00E-98	355	---	K01915	0	cmo:103499973	637	glutamine synthetase [EC:6.3.1.2]	-	GO:0004356//glutamate-ammonia ligase activity;GO:0005524//ATP binding	GO:0006542//glutamine biosynthetic process
CL116.Contig25_All	165.0367239	-5.161771688	1.61E-71	5.58E-69	Down	XP_008464638.1	1520.75	0	PREDICTED: pentatricopeptide repeat-containing protein At3g22150, chloroplastic [Cucumis melo] &gt;XP_008464639.1 PREDICTED: pentatricopeptide repeat-containing protein At3g22150, chloroplastic [Cucumis melo] &gt;XP_008464640.1 PREDICTED: pentatricopeptide repeat-containing protein At3g22150, chloroplastic [Cucumis melo] &gt;XP_016903224.1 PREDICTED: pentatricopeptide repeat-containing protein At…	XM_017047735.1	3856	0	PREDICTED: Cucumis melo pentatricopeptide repeat-containing protein At3g22150, chloroplastic (LOC103502476), transcript variant X2, mRNA	sp|Q9LIE7|PP246_ARATH	996	0	Pentatricopeptide repeat-containing protein At3g22150, chloroplastic OS=Arabidopsis thaliana GN=PCMP-E95 PE=2 SV=1	-	-	-	-	K01176	8.00E-94	jcu:105633892	347	alpha-amylase [EC:3.2.1.1]!K17710	-	GO:0008270//zinc ion binding	-
Unigene12046_All	2010.593776	-2.216521956	2.82E-71	9.72E-69	Down	XP_004144399.1	808.52	0	PREDICTED: UDP-glycosyltransferase 74F2 [Cucumis sativus] &gt;KGN58387.1 hypothetical protein Csa_3G635870 [Cucumis sativus]	XM_008462185.2	1120	0	PREDICTED: Cucumis melo UDP-glycosyltransferase 74G1-like (LOC103499231), mRNA	sp|O22820|U74F1_ARATH	389	4.00E-108	UDP-glycosyltransferase 74F1 OS=Arabidopsis thaliana GN=UGT74F1 PE=1 SV=1	-	-	-	-	K13691	0	csv:101216808	808	pathogen-inducible salicylic acid glucosyltransferase [EC:2.4.1.-]	-	GO:0016758//transferase activity, transferring hexosyl groups	GO:0008152//metabolic process
CL10856.Contig3_All	922.3704122	-4.705315812	4.26E-70	1.46E-67	Down	OWM84300.1	100.908	1.14E-19	hypothetical protein CDL15_Pgr027069 [Punica granatum] &gt;OWM84301.1 hypothetical protein CDL15_Pgr027070 [Punica granatum]	LN713260.1	75.8	2.00E-10	Cucumis melo genomic chromosome, chr_6	sp|P14009|14KD_DAUCA	85.1	5.00E-17	14 kDa proline-rich protein DC2.15 OS=Daucus carota PE=2 SV=1	-	-	-	-	K11855	3.00E-07	bvg:104906049	57	ubiquitin carboxyl-terminal hydrolase 36/42 [EC:3.4.19.12]	-	-	-
CL11314.Contig2_All	868.2703272	-2.841209399	7.77E-70	2.65E-67	Down	XP_008438484.1	263.848	1.40E-68	PREDICTED: 50S ribosomal protein L28, chloroplastic [Cucumis melo]	XM_008440262.2	575	1.00E-160	PREDICTED: Cucumis melo 50S ribosomal protein L28, chloroplastic (LOC103483567), mRNA	sp|P30956|RK28_TOBAC	191	7.00E-49	50S ribosomal protein L28, chloroplastic OS=Nicotiana tabacum GN=RPL28 PE=1 SV=1	ssr1604	2.00E-19	94.7	---	K02902	2.00E-69	cmo:103483567	263	large subunit ribosomal protein L28	GO:0005840//ribosome	GO:0003735//structural constituent of ribosome	GO:0006412//translation
CL7695.Contig1_All	573.7910948	-4.522161091	9.81E-70	3.33E-67	Down	XP_008457494.1	1247.26	0	PREDICTED: EIN3-binding F-box protein 1-like isoform X2 [Cucumis melo]	XM_008459272.1	3542	0	PREDICTED: Cucumis melo EIN3-binding F-box protein 1-like (LOC103497170), transcript variant X2, mRNA	sp|Q9SKK0|EBF1_ARATH	670	0	EIN3-binding F-box protein 1 OS=Arabidopsis thaliana GN=EBF1 PE=1 SV=1	-	-	-	-	K14515	0	cmo:103497170	1247	EIN3-binding F-box protein	-	-	-
Unigene8817_All	791.6973383	-6.672795788	1.44E-69	4.87E-67	Down	XP_008458223.1	1083.55	0	PREDICTED: cytochrome P450 86A8-like [Cucumis melo]	XM_008460001.2	2379	0	PREDICTED: Cucumis melo cytochrome P450 86A8-like (LOC103497711), mRNA	sp|O80823|C86A8_ARATH	855	0	Cytochrome P450 86A8 OS=Arabidopsis thaliana GN=CYP86A8 PE=2 SV=1	BH0579	3.00E-27	122	---	K15398	0	cmo:103497711	1083	fatty acid omega-hydroxylase [EC:1.14.-.-]	GO:0016021//integral component of membrane	GO:0004497//monooxygenase activity;GO:0016705//oxidoreductase activity, acting on paired donors, with incorporation or reduction of molecular oxygen;GO:0020037//heme binding;GO:0005506//iron ion binding	-
CL3672.Contig1_All	4440.571307	-2.170639304	6.79E-69	2.28E-66	Down	AME15768.1	1644.4	0	lipoxygenase 10 [Cucumis melo var. makuwa]	KT613843.1	3271	0	Cucumis melo var. makuwa lipoxygenase 10 (LOX10) mRNA, complete cds	sp|O24370|LOX21_SOLTU	1169	0	Linoleate 13S-lipoxygenase 2-1, chloroplastic OS=Solanum tuberosum GN=LOX2.1 PE=1 SV=1	-	-	-	-	K00454	0	cmo:103491538	1642	lipoxygenase [EC:1.13.11.12]	-	-	-
CL4876.Contig3_All	267.7530485	-3.013584553	1.46E-68	4.89E-66	Down	XP_022155261.1	300.442	1.41E-160	uncharacterized protein LOC111022402 [Momordica charantia]	LN713261.1	607	1.00E-170	Cucumis melo genomic chromosome, chr_7	-	-	-	-	AGc3327A	2.00E-31	135	---	K08726	6.00E-56	cic:CICLE_v10001881mg	219	soluble epoxide hydrolase / lipid-phosphate phosphatase [EC:3.3.2.10 3.1.3.76]	-	GO:0016787//hydrolase activity;GO:0003824//catalytic activity	-
CL1439.Contig7_All	181.8205724	-5.031269437	1.70E-68	5.67E-66	Down	XP_004151207.1	646.736	0	PREDICTED: probable inactive purple acid phosphatase 28 isoform X1 [Cucumis sativus] &gt;KGN65491.1 hypothetical protein Csa_1G426440 [Cucumis sativus]	XM_004151159.2	1312	0	PREDICTED: Cucumis sativus probable inactive purple acid phosphatase 28 (LOC101222755), transcript variant X1, mRNA	sp|Q9LU72|PPA28_ARATH	465	5.00E-146	Probable inactive purple acid phosphatase 28 OS=Arabidopsis thaliana GN=PAP28 PE=2 SV=1	YLR361c	2.00E-38	158	---	K12867	2.00E-21	cvr:CHLNCDRAFT_134697	105	pre-mRNA-splicing factor SYF1	GO:0016021//integral component of membrane	GO:0016787//hydrolase activity	-
CL10372.Contig4_All	252.5657341	4.895260981	9.24E-68	3.04E-65	Up	XP_008466486.1	321.627	2.09E-85	PREDICTED: AP-2 complex subunit sigma [Cucumis melo]	XM_004136335.2	1096	0	PREDICTED: Cucumis sativus AP-2 complex subunit sigma (LOC101215581), mRNA	sp|Q84WL9|AP2S_ARATH	275	1.00E-73	AP-2 complex subunit sigma OS=Arabidopsis thaliana GN=AP17 PE=2 SV=1	SPBC685.04c	3.00E-45	182	---	K11827	3.00E-86	cmo:103503878	321	AP-2 complex subunit sigma-1	GO:0016021//integral component of membrane	GO:0008565//protein transporter activity	-
CL2650.Contig1_All	462.6086179	-2.291076298	1.16E-67	3.81E-65	Down	XP_008452278.1	829.321	0	PREDICTED: peptidyl-prolyl cis-trans isomerase CYP37, chloroplastic [Cucumis melo]	XM_008454056.2	2252	0	PREDICTED: Cucumis melo peptidyl-prolyl cis-trans isomerase CYP37, chloroplastic (LOC103493349), mRNA	sp|P82869|CYP37_ARATH	592	3.00E-169	Peptidyl-prolyl cis-trans isomerase CYP37, chloroplastic OS=Arabidopsis thaliana GN=CYP37 PE=1 SV=3	alr5059_2	4.00E-28	124	---	-	-	-	-	-	-	GO:0003755//peptidyl-prolyl cis-trans isomerase activity	-
Unigene5749_All	665.4496764	-4.400818385	2.18E-67	7.10E-65	Down	XP_011656995.1	262.692	2.93E-68	PREDICTED: proline-rich receptor-like protein kinase PERK9 [Cucumis sativus] &gt;KGN46836.1 hypothetical protein Csa_6G140840 [Cucumis sativus]	XM_008465720.2	527	1.00E-146	PREDICTED: Cucumis melo pollen-specific leucine-rich repeat extensin-like protein 1 (LOC103501947), mRNA	sp|Q9FPQ6|GP1_CHLRE	74.7	9.00E-14	Vegetative cell wall protein gp1 OS=Chlamydomonas reinhardtii GN=GP1 PE=1 SV=1	CC3231	7.00E-07	53.1	---	K05747	1.00E-19	csv:105435597	98.6	Wiskott-Aldrich syndrome protein!K01179	GO:0016021//integral component of membrane	-	-
CL827.Contig14_All	341.3818378	6.875922584	2.59E-67	8.40E-65	Up	XP_008449138.1	1075.46	0	PREDICTED: EH domain-containing protein 1 [Cucumis melo]	XM_008450916.2	2825	0	PREDICTED: Cucumis melo EH domain-containing protein 1 (LOC103491088), mRNA	-	-	-	-	-	-	-	-	K12483	0	cmo:103491088	1075	EH domain-containing protein 1	-	GO:0005525//GTP binding;GO:0005509//calcium ion binding	-
CL3512.Contig2_All	258.9902308	-7.223333137	6.38E-67	2.06E-64	Down	XP_008441181.1	875.93	0	PREDICTED: probably inactive leucine-rich repeat receptor-like protein kinase At2g25790 [Cucumis melo]	XM_008442959.2	1877	0	PREDICTED: Cucumis melo probably inactive leucine-rich repeat receptor-like protein kinase At2g25790 (LOC103485393), mRNA	sp|Q9LP24|Y1571_ARATH	182	6.00E-46	Probable leucine-rich repeat receptor-like protein kinase At1g35710 OS=Arabidopsis thaliana GN=At1g35710 PE=2 SV=1	alr0124_1	2.00E-15	83.2	---	-	-	-	-	-	-	GO:0016301//kinase activity	-
CL1295.Contig9_All	1270.803866	-3.330970581	6.78E-67	2.18E-64	Down	XP_022134227.1	1021.92	0	probable leucine-rich repeat receptor-like serine/threonine-protein kinase At3g14840 [Momordica charantia]	XM_022278535.1	975	0	PREDICTED: Momordica charantia probable leucine-rich repeat receptor-like serine/threonine-protein kinase At3g14840 (LOC111006534), mRNA	sp|C0LGN2|Y3148_ARATH	773	0	Probable leucine-rich repeat receptor-like serine/threonine-protein kinase At3g14840 OS=Arabidopsis thaliana GN=LRR-RLK PE=2 SV=1	BS_yloP_1	8.00E-19	95.1	---	-	-	-	-	-	GO:0016021//integral component of membrane	GO:0004672//protein kinase activity;GO:0005524//ATP binding	-
CL61.Contig3_All	947.7604248	-6.189861226	9.51E-67	3.04E-64	Down	XP_022146086.1	1001.5	0	proline-rich protein 4 [Momordica charantia]	XM_004147016.2	1122	0	PREDICTED: Cucumis sativus proline-rich protein 4 (LOC101204386), transcript variant X1, mRNA	sp|Q9T0I5|PRP4_ARATH	374	2.00E-103	Proline-rich protein 4 OS=Arabidopsis thaliana GN=PRP4 PE=2 SV=1	XF0818	8.00E-22	104	---	K03006	1.00E-98	bvg:104900955	362	DNA-directed RNA polymerase II subunit RPB1 [EC:2.7.7.6]	-	-	-
CL1986.Contig35_All	1095.39415	-2.294297733	1.19E-66	3.79E-64	Down	XP_004135712.1	1475.3	0	PREDICTED: beta-galactosidase-like [Cucumis sativus]	XM_008452632.2	3850	0	PREDICTED: Cucumis melo beta-galactosidase (LOC103492323), mRNA	sp|P48981|BGAL_MALDO	1207	0	Beta-galactosidase OS=Malus domestica PE=1 SV=1	XF0840	8.00E-40	164	---	K12309	0	aly:ARALYDRAFT_485655	1142	beta-galactosidase [EC:3.2.1.23]	-	GO:0004565//beta-galactosidase activity	GO:0005975//carbohydrate metabolic process
CL754.Contig4_All	214.3868948	3.002793401	1.67E-66	5.28E-64	Up	XP_008444997.1	1389.79	0	PREDICTED: nuclear poly(A) polymerase 4 isoform X3 [Cucumis melo]	XM_011651415.1	4026	0	PREDICTED: Cucumis sativus nuclear poly(A) polymerase 4 (LOC101205459), transcript variant X1, mRNA	-	-	-	-	SPBC646.04	3.00E-104	379	---	K14376	0	csv:101205459	1389	poly(A) polymerase [EC:2.7.7.19]	GO:0005634//nucleus	GO:0004652//polynucleotide adenylyltransferase activity;GO:0003723//RNA binding	GO:0031123//RNA 3'-end processing;GO:0043631//RNA polyadenylation
Unigene16671_All	7196.92875	1.302546263	3.19E-66	1.01E-63	Up	XP_008452815.1	853.588	0	PREDICTED: aspartyl protease family protein At5g10770-like [Cucumis melo]	XM_004150818.2	1532	0	PREDICTED: Cucumis sativus protein ASPARTIC PROTEASE IN GUARD CELL 2-like (LOC101215397), mRNA	sp|Q9LS40|ASPG1_ARATH	264	1.00E-70	Protein ASPARTIC PROTEASE IN GUARD CELL 1 OS=Arabidopsis thaliana GN=ASPG1 PE=1 SV=1	-	-	-	-	K02882	2.00E-57	adu:107496420	225	large subunit ribosomal protein L18Ae	-	GO:0004190//aspartic-type endopeptidase activity	-
CL8211.Contig1_All	534.1141806	-8.720502781	4.38E-66	1.37E-63	Down	XP_008463408.1	1294.26	0	PREDICTED: uncharacterized protein LOC103501579 [Cucumis melo]	XM_008465186.2	3116	0	PREDICTED: Cucumis melo uncharacterized LOC103501579 (LOC103501579), mRNA	sp|Q66GQ2|Y5162_ARATH	105	1.00E-22	Uncharacterized protein At5g41620 OS=Arabidopsis thaliana GN=At5g41620 PE=2 SV=2	PAB1382	2.00E-07	57	---	K20283	5.00E-07	cam:101509420	58.5	golgin subfamily A member 4!K09291	-	-	-
CL1728.Contig3_All	210.822712	-4.518441523	6.45E-66	2.01E-63	Down	XP_008448904.1	514.612	0	PREDICTED: fructose-1,6-bisphosphatase, chloroplastic-like [Cucumis melo]	XM_004147849.2	1253	0	PREDICTED: Cucumis sativus fructose-1,6-bisphosphatase, chloroplastic-like (LOC101211447), mRNA	sp|P25851|F16P1_ARATH	402	4.00E-141	Fructose-1,6-bisphosphatase, chloroplastic OS=Arabidopsis thaliana GN=FBP PE=2 SV=2	VC2544	5.00E-67	229	---	K03841	0	cmo:103490926	514	fructose-1,6-bisphosphatase I [EC:3.1.3.11]	-	GO:0042132//fructose 1,6-bisphosphate 1-phosphatase activity	GO:0005975//carbohydrate metabolic process
CL8777.Contig3_All	977.3784445	1.317021532	7.05E-66	2.19E-63	Up	XP_008454446.1	1293.49	0	PREDICTED: heat shock 70 kDa protein, mitochondrial [Cucumis melo]	XM_008456224.2	3245	0	PREDICTED: Cucumis melo heat shock 70 kDa protein, mitochondrial (LOC103494850), mRNA	sp|Q01899|HSP7M_PHAVU	1202	0	Heat shock 70 kDa protein, mitochondrial OS=Phaseolus vulgaris PE=1 SV=1	SMc02857	0	847	---	K03283	0	cmo:103494850	1293	heat shock 70kDa protein 1/8	-	GO:0051082//unfolded protein binding;GO:0005524//ATP binding	GO:0006457//protein folding
CL6287.Contig1_All	2967.848608	1.273646343	1.05E-65	3.24E-63	Up	XP_004150363.1	778.474	0	PREDICTED: probable sodium/metabolite cotransporter BASS3, chloroplastic [Cucumis sativus]	XM_008449004.2	1826	0	PREDICTED: Cucumis melo probable sodium/metabolite cotransporter BASS3, chloroplastic (LOC103489720), mRNA	sp|Q8RXE8|BASS3_ARATH	518	7.00E-147	Probable sodium/metabolite cotransporter BASS3, chloroplastic OS=Arabidopsis thaliana GN=BASS3 PE=2 SV=1	Cgl1229	5.00E-43	174	---	K03453	0	csv:101205617	778	bile acid:Na+ symporter, BASS family	GO:0016021//integral component of membrane	-	-
CL3512.Contig1_All	312.3843748	7.089210827	1.42E-65	4.38E-63	Up	XP_008441181.1	878.626	0	PREDICTED: probably inactive leucine-rich repeat receptor-like protein kinase At2g25790 [Cucumis melo]	XM_008442959.2	1885	0	PREDICTED: Cucumis melo probably inactive leucine-rich repeat receptor-like protein kinase At2g25790 (LOC103485393), mRNA	sp|Q9LP24|Y1571_ARATH	182	6.00E-46	Probable leucine-rich repeat receptor-like protein kinase At1g35710 OS=Arabidopsis thaliana GN=At1g35710 PE=2 SV=1	lin0661	2.00E-15	82.8	---	-	-	-	-	-	-	GO:0016301//kinase activity	-
CL12263.Contig2_All	257.0646216	4.415907499	1.62E-65	4.98E-63	Up	XP_016902843.1	605.134	4.47E-171	PREDICTED: GDSL esterase/lipase APG isoform X4 [Cucumis melo]	XM_017047354.1	1308	0	PREDICTED: Cucumis melo GDSL esterase/lipase APG (LOC103500771), transcript variant X4, mRNA	sp|Q9LU14|APG2_ARATH	416	3.00E-116	GDSL esterase/lipase APG OS=Arabidopsis thaliana GN=APG PE=1 SV=1	all3634	2.00E-13	75.9	---	K00679	3.00E-104	cic:CICLE_v10027727mg	380	phospholipid:diacylglycerol acyltransferase [EC:2.3.1.158]!K01188	GO:0016021//integral component of membrane	GO:0005524//ATP binding;GO:0004672//protein kinase activity;GO:0016788//hydrolase activity, acting on ester bonds	-
CL2668.Contig3_All	934.4958914	-6.269085988	1.82E-65	5.53E-63	Down	XP_008464177.1	2314.26	0	PREDICTED: histidine kinase 2 [Cucumis melo] &gt;XP_008464178.1 PREDICTED: histidine kinase 2 [Cucumis melo]	XM_008465956.2	6351	0	PREDICTED: Cucumis melo histidine kinase 2 (LOC103502122), transcript variant X2, mRNA	sp|Q9C5U2|AHK2_ARATH	1313	0	Histidine kinase 2 OS=Arabidopsis thaliana GN=AHK2 PE=1 SV=1	MA2013_2	6.00E-55	215	---	K14489	0	cmo:103502122	2314	arabidopsis histidine kinase 2/3/4 (cytokinin receptor) [EC:2.7.13.3]	GO:0016021//integral component of membrane;GO:0005622//intracellular	GO:0043424//protein histidine kinase binding;GO:0000155//phosphorelay sensor kinase activity;GO:0042802//identical protein binding	GO:0009909//regulation of flower development;GO:0010087//phloem or xylem histogenesis;GO:0048509//regulation of meristem development;GO:0080117//secondary growth;GO:0009636//response to toxic substance;GO:0009414//response to water deprivation;GO:0071215//cellular response to abscisic acid stimulus;GO:0010271//regulation of chlorophyll catabolic process;GO:0070417//cellular response to cold;GO:00…
CL6741.Contig6_All	226.2927803	-3.529942044	1.82E-65	5.53E-63	Down	XP_008452219.1	787.334	0	PREDICTED: zinc finger CCCH domain-containing protein 5 [Cucumis melo]	XM_008453997.2	1257	0	PREDICTED: Cucumis melo zinc finger CCCH domain-containing protein 5 (LOC103493302), mRNA	sp|Q9SY74|C3H5_ARATH	307	3.00E-83	Zinc finger CCCH domain-containing protein 5 OS=Arabidopsis thaliana GN=At1g10320 PE=2 SV=2	-	-	-	-	K08819	2.00E-77	cam:101495256	253	cyclin-dependent kinase 12/13 [EC:2.7.11.22 2.7.11.23]!K12836	GO:0089701//U2AF	GO:0046872//metal ion binding;GO:0003723//RNA binding	GO:0000398//mRNA splicing, via spliceosome
CL6455.Contig3_All	339.4515394	-4.196866343	2.45E-65	7.41E-63	Down	XP_004141232.1	1368.99	0	PREDICTED: WD repeat-containing protein 44 isoform X1 [Cucumis sativus] &gt;KGN55147.1 hypothetical protein Csa_4G638360 [Cucumis sativus]	XM_008454258.2	3868	0	PREDICTED: Cucumis melo WD repeat-containing protein 44 (LOC103493501), transcript variant X1, mRNA	sp|P49178|GBB_MAIZE	65.9	3.00E-10	Guanine nucleotide-binding protein subunit beta OS=Zea mays GN=GB1 PE=2 SV=1	all0664	9.00E-15	82	---	K20241	0	csv:101208316	1368	WD repeat-containing protein 44	-	-	-
CL1787.Contig7_All	154.5039626	-4.486623929	2.92E-65	8.79E-63	Down	KGN51287.1	756.903	0	hypothetical protein Csa_5G512940 [Cucumis sativus]	XM_017046840.1	1790	0	PREDICTED: Cucumis melo serine/threonine-protein phosphatase 7-like (LOC103498169), transcript variant X7, mRNA	sp|Q9LEV0|PPP7I_ARATH	250	8.00E-108	Serine/threonine-protein phosphatase 7 inactive homolog OS=Arabidopsis thaliana GN=At5g10900 PE=3 SV=1	ECU05g0440	2.00E-28	90.9	---	K04460	0	csv:101211172	718	serine/threonine-protein phosphatase 5 [EC:3.1.3.16]	-	GO:0004721//phosphoprotein phosphatase activity	-
Unigene22768_All	185.247264	-2.950063044	7.45E-65	2.23E-62	Down	XP_008453265.1	631.713	7.97E-179	PREDICTED: histone deacetylase 5 [Cucumis melo]	XM_008455043.2	1505	0	PREDICTED: Cucumis melo histone deacetylase 5 (LOC103494038), mRNA	sp|Q8RX28|HDA5_ARATH	380	2.00E-105	Histone deacetylase 5 OS=Arabidopsis thaliana GN=HDA5 PE=1 SV=1	-	-	-	-	K11407	1.00E-179	cmo:103494038	631	histone deacetylase 6 [EC:3.5.1.98]	GO:0005634//nucleus	GO:0032041//NAD-dependent histone deacetylase activity (H3-K14 specific)	GO:0006351//transcription, DNA-templated;GO:0006355//regulation of transcription, DNA-templated
CL6619.Contig30_All	276.6697653	-7.068927063	1.32E-64	3.93E-62	Down	XP_008438341.1	1670.21	0	PREDICTED: beta-galactosidase 9 isoform X1 [Cucumis melo]	XM_008440119.2	3856	0	PREDICTED: Cucumis melo beta-galactosidase 9 (LOC103483471), transcript variant X1, mRNA	sp|Q9SCV3|BGAL9_ARATH	1276	0	Beta-galactosidase 9 OS=Arabidopsis thaliana GN=BGAL9 PE=2 SV=1	XF0840	3.00E-31	135	---	K12309	0	aly:ARALYDRAFT_485655	723	beta-galactosidase [EC:3.2.1.23]	-	GO:0004565//beta-galactosidase activity;GO:0030246//carbohydrate binding	GO:0005975//carbohydrate metabolic process
CL9689.Contig2_All	234.2120876	-6.754335808	1.35E-64	4.02E-62	Down	XP_011653614.1	441.81	4.59E-122	PREDICTED: uncharacterized protein LOC101208798 [Cucumis sativus] &gt;KGN54216.1 hypothetical protein Csa_4G293260 [Cucumis sativus]	XM_011655312.1	781	0	PREDICTED: Cucumis sativus uncharacterized LOC101208798 (LOC101208798), mRNA	sp|O82089|CCH_ARATH	73.2	3.00E-13	Copper transport protein CCH OS=Arabidopsis thaliana GN=CCH PE=1 SV=1	-	-	-	-	K14292	2.00E-21	spen:107013477	104	trimethylguanosine synthase [EC:2.1.1.-]!K07213	-	GO:0046872//metal ion binding	GO:0030001//metal ion transport
CL2456.Contig14_All	1498.274611	-4.086137694	1.49E-64	4.40E-62	Down	XP_011654705.1	2009.19	0	PREDICTED: protein SPA1-RELATED 2 [Cucumis sativus] &gt;KGN50032.1 hypothetical protein Csa_5G150990 [Cucumis sativus]	XM_011656403.1	4906	0	PREDICTED: Cucumis sativus protein SPA1-RELATED 2 (LOC101211350), mRNA	sp|Q9T014|SPA2_ARATH	948	0	Protein SPA1-RELATED 2 OS=Arabidopsis thaliana GN=SPA2 PE=1 SV=2	all0283_3	4.00E-15	83.2	---	K16240	0	csv:101211350	2009	protein suppressor of PHYA-105 1	-	GO:0005524//ATP binding;GO:0004672//protein kinase activity	-
CL3822.Contig1_All	2289.151761	1.47969961	1.64E-64	4.82E-62	Up	XP_004147561.1	1018.84	0	PREDICTED: probable aminotransferase ACS10 [Cucumis sativus] &gt;KGN50179.1 hypothetical protein Csa_5G157380 [Cucumis sativus]	XM_004147513.2	2520	0	PREDICTED: Cucumis sativus probable aminotransferase ACS10 (LOC101208573), mRNA	sp|Q9LQ10|1A110_ARATH	629	3.00E-180	Probable aminotransferase ACS10 OS=Arabidopsis thaliana GN=ACS10 PE=1 SV=1	aq_1969	4.00E-21	102	---	K14270	0	csv:101208573	1018	aminotransferase	GO:0016021//integral component of membrane	GO:0008483//transaminase activity;GO:0030170//pyridoxal phosphate binding;GO:0003824//catalytic activity	GO:0009058//biosynthetic process
CL10990.Contig1_All	527.5626856	-6.839716543	2.20E-64	6.45E-62	Down	XP_008437596.1	631.713	3.75E-179	PREDICTED: LOW QUALITY PROTEIN: probable pectinesterase/pectinesterase inhibitor 61 [Cucumis melo]	XM_008439374.2	1253	0	PREDICTED: Cucumis melo probable pectinesterase/pectinesterase inhibitor 61 (LOC103482964), mRNA	sp|Q9M3B0|PME34_ARATH	315	3.00E-86	Probable pectinesterase/pectinesterase inhibitor 34 OS=Arabidopsis thaliana GN=PME34 PE=2 SV=1	-	-	-	-	K01051	2.00E-86	lja:Lj1g3v0984180.1	320	pectinesterase [EC:3.1.1.11]	GO:0005618//cell wall;GO:0016021//integral component of membrane	GO:0030599//pectinesterase activity;GO:0045330//aspartyl esterase activity;GO:0004857//enzyme inhibitor activity	GO:0045490//pectin catabolic process;GO:0042545//cell wall modification
CL2113.Contig3_All	209.424316	5.2830454	2.57E-64	7.50E-62	Up	XP_008438598.1	760.755	0	PREDICTED: armadillo repeat-containing protein LFR [Cucumis melo]	XM_008440376.2	1903	0	PREDICTED: Cucumis melo armadillo repeat-containing protein LFR (LOC103483658), mRNA	-	-	-	-	-	-	-	-	-	-	-	-	-	-	-	GO:0006338//chromatin remodeling
CL2407.Contig7_All	229.0956041	-5.34262456	2.90E-64	8.42E-62	Down	XP_008460086.1	457.988	3.95E-127	PREDICTED: uncharacterized protein LOC103499002 [Cucumis melo] &gt;XP_008460087.1 PREDICTED: uncharacterized protein LOC103499002 [Cucumis melo]	LN713265.1	1213	0	Cucumis melo genomic chromosome, chr_11	-	-	-	-	-	-	-	-	-	-	-	-	-	-	-	-
CL1765.Contig2_All	585.8704675	8.674687563	4.41E-64	1.27E-61	Up	XP_011657534.1	284.263	7.68E-74	PREDICTED: uncharacterized protein At1g10890 isoform X3 [Cucumis sativus]	LN713259.1	880	0	Cucumis melo genomic chromosome, chr_5	sp|P0CB26|Y1089_ARATH	235	2.00E-61	Uncharacterized protein At1g10890 OS=Arabidopsis thaliana GN=At1g10890 PE=4 SV=1	aq_2032	5.00E-09	63.2	---	K13173	1.00E-74	csv:101205338	284	arginine and glutamate-rich protein 1	-	-	-
CL6929.Contig1_All	360.6013584	-5.061434436	5.26E-64	1.52E-61	Down	XP_004137435.1	239.195	3.24E-61	PREDICTED: glycine-rich RNA-binding protein 3, mitochondrial-like [Cucumis sativus] &gt;KGN64053.1 hypothetical protein Csa_1G039190 [Cucumis sativus]	XM_004137387.2	389	1.00E-104	PREDICTED: Cucumis sativus glycine-rich RNA-binding protein 3, mitochondrial-like (LOC101203302), mRNA	sp|Q9FNR1|RBG3_ARATH	188	5.00E-48	Glycine-rich RNA-binding protein 3, mitochondrial OS=Arabidopsis thaliana GN=RBG3 PE=2 SV=1	alr2087	4.00E-18	90.5	---	K12741	6.00E-62	csv:101203302	239	heterogeneous nuclear ribonucleoprotein A1/A3	-	GO:0003723//RNA binding	-
CL5181.Contig2_All	799.0034497	-2.274265492	8.14E-64	2.33E-61	Down	EOY23593.1	330.102	6.08E-147	Thylakoid-associated phosphatase 38 isoform 1 [Theobroma cacao]	XM_008457764.2	1279	0	PREDICTED: Cucumis melo protein phosphatase 2C 57 (LOC103496050), transcript variant X1, mRNA	sp|P49599|P2C57_ARATH	303	4.00E-82	Protein phosphatase 2C 57 OS=Arabidopsis thaliana GN=PPH1 PE=2 SV=2	SPCC1223.11	7.00E-15	80.9	---	K04457	2.00E-136	spen:107014612	305	protein phosphatase 1A [EC:3.1.3.16]	-	GO:0004722//protein serine/threonine phosphatase activity;GO:0046872//metal ion binding	-
CL271.Contig7_All	241.4221466	6.407958732	9.92E-64	2.83E-61	Up	XP_004142743.1	557.37	7.31E-157	PREDICTED: UDP-glucuronic acid decarboxylase 6 [Cucumis sativus] &gt;XP_011655358.1 PREDICTED: UDP-glucuronic acid decarboxylase 6 [Cucumis sativus] &gt;KGN51285.1 hypothetical protein Csa_5G512920 [Cucumis sativus]	XM_008465247.2	1423	0	PREDICTED: Cucumis melo UDP-glucuronic acid decarboxylase 5 (LOC103501635), transcript variant X1, mRNA	sp|Q9ZV36|UXS6_ARATH	512	2.00E-145	UDP-glucuronic acid decarboxylase 6 OS=Arabidopsis thaliana GN=UXS6 PE=2 SV=1	alr0657	8.00E-103	372	---	K08678	1.00E-157	csv:101210360	557	UDP-glucuronate decarboxylase [EC:4.1.1.35]	-	-	-
CL1405.Contig1_All	243.4667687	-7.127129271	1.46E-63	4.16E-61	Down	XP_008463842.1	820.846	0	PREDICTED: UDP-glycosyltransferase 87A1-like [Cucumis melo]	XM_004143121.2	1780	0	PREDICTED: Cucumis sativus UDP-glycosyltransferase 87A1-like (LOC101215681), mRNA	sp|O64733|U87A2_ARATH	474	8.00E-134	UDP-glycosyltransferase 87A2 OS=Arabidopsis thaliana GN=UGT87A2 PE=1 SV=1	-	-	-	-	-	-	-	-	-	-	GO:0016758//transferase activity, transferring hexosyl groups	GO:0008152//metabolic process
CL3883.Contig11_All	2690.153091	1.427703958	1.96E-63	5.55E-61	Up	XP_004142749.1	1259.97	0	PREDICTED: heat shock cognate 70 kDa protein [Cucumis sativus] &gt;KGN51294.1 hypothetical protein Csa_5G514500 [Cucumis sativus]	XM_008460670.2	2652	0	PREDICTED: Cucumis melo heat shock cognate 70 kDa protein (LOC103498164), mRNA	sp|P09189|HSP7C_PETHY	1197	0	Heat shock cognate 70 kDa protein OS=Petunia hybrida GN=HSP70 PE=2 SV=1	SPAC13G7.02c	0	949	---	K03283	0	csv:101211905	1259	heat shock 70kDa protein 1/8	-	GO:0005524//ATP binding	-
CL7697.Contig6_All	1752.679496	-11.82629287	2.64E-63	7.45E-61	Down	XP_008442770.1	1199.11	0	PREDICTED: wall-associated receptor kinase-like 20 [Cucumis melo]	LN713258.1	3330	0	Cucumis melo genomic chromosome, chr_4	sp|Q9LZM4|WAKLQ_ARATH	557	3.00E-158	Wall-associated receptor kinase-like 20 OS=Arabidopsis thaliana GN=WAKL20 PE=2 SV=1	YAR019c	2.00E-19	97.4	---	-	-	-	-	-	GO:0016021//integral component of membrane	GO:0004672//protein kinase activity;GO:0030247//polysaccharide binding;GO:0005524//ATP binding	-
CL4388.Contig3_All	161.378953	-5.607239968	4.64E-63	1.30E-60	Down	XP_004144157.1	702.975	0	PREDICTED: uncharacterized protein LOC101217989 [Cucumis sativus] &gt;XP_011657411.1 PREDICTED: uncharacterized protein LOC101217989 [Cucumis sativus] &gt;XP_011657412.1 PREDICTED: uncharacterized protein LOC101217989 [Cucumis sativus] &gt;XP_011657413.1 PREDICTED: uncharacterized protein LOC101217989 [Cucumis sativus]	XM_008447195.2	1023	0	PREDICTED: Cucumis melo uncharacterized LOC103488449 (LOC103488449), transcript variant X3, mRNA	-	-	-	-	-	-	-	-	-	-	-	-	-	-	-	-
CL8986.Contig1_All	289.4822631	-7.216886263	9.78E-63	2.73E-60	Down	XP_008463776.1	179.489	2.89E-43	PREDICTED: probable small nuclear ribonucleoprotein F [Cucumis melo] &gt;XP_008463777.1 PREDICTED: probable small nuclear ribonucleoprotein F [Cucumis melo] &gt;XP_011654028.1 PREDICTED: probable small nuclear ribonucleoprotein F [Cucumis sativus] &gt;XP_004146017.2 PREDICTED: probable small nuclear ribonucleoprotein F [Cucumis sativus]	XM_004145969.2	462	1.00E-126	PREDICTED: Cucumis sativus probable small nuclear ribonucleoprotein F (LOC101204969), transcript variant X2, mRNA	sp|Q9SUM2|RUXF_ARATH	164	6.00E-41	Probable small nuclear ribonucleoprotein F OS=Arabidopsis thaliana GN=At4g30220 PE=2 SV=1	SPAC2F3.17c	8.00E-13	72.8	---	K11098	5.00E-44	cmo:103501840	179	small nuclear ribonucleoprotein F	GO:0005681//spliceosomal complex;GO:0005732//small nucleolar ribonucleoprotein complex;GO:0019013//viral nucleocapsid	GO:0003723//RNA binding	GO:0000387//spliceosomal snRNP assembly
CL1692.Contig2_All	306.7619839	-5.44707448	4.78E-62	1.33E-59	Down	XP_004138606.1	785.793	0	PREDICTED: growth hormone-regulated TBC protein 1 [Cucumis sativus] &gt;XP_011649971.1 PREDICTED: growth hormone-regulated TBC protein 1 [Cucumis sativus] &gt;KGN63184.1 hypothetical protein Csa_2G406820 [Cucumis sativus]	XM_011651669.1	2401	0	PREDICTED: Cucumis sativus growth hormone-regulated TBC protein 1 (LOC101208307), transcript variant X1, mRNA	-	-	-	-	SPAC4G8.04	7.00E-39	160	---	K20165	0	csv:101208307	785	TBC1 domain family member 2A	-	-	-
CL10916.Contig2_All	353.5022058	6.468406005	5.46E-62	1.51E-59	Up	XP_008465791.1	350.903	1.70E-94	PREDICTED: cold shock protein 2-like [Cucumis melo] &gt;XP_008465792.1 PREDICTED: cold shock protein 2-like [Cucumis melo]	LN713263.1	1156	0	Cucumis melo genomic chromosome, chr_9	sp|P27484|GRP2_NICSY	207	1.00E-53	Glycine-rich protein 2 OS=Nicotiana sylvestris GN=GRP-2 PE=1 SV=1	XF0818	5.00E-14	77.8	---	K09250	8.00E-55	nnu:104608521	216	cellular nucleic acid-binding protein	-	GO:0003677//DNA binding;GO:0008270//zinc ion binding	GO:0006355//regulation of transcription, DNA-templated
CL1813.Contig11_All	367.2860662	7.553941544	1.28E-61	3.54E-59	Up	XP_008441143.1	1115.52	0	PREDICTED: phosphoinositide phosphatase SAC1 isoform X3 [Cucumis melo]	XM_008442921.2	2930	0	PREDICTED: Cucumis melo phosphoinositide phosphatase SAC1 (LOC103485370), transcript variant X3, mRNA	sp|Q7XZU3|SAC1_ARATH	912	0	Phosphoinositide phosphatase SAC1 OS=Arabidopsis thaliana GN=SAC1 PE=1 SV=1	YNL325c	1.00E-74	280	---	-	-	-	-	-	-	GO:0042578//phosphoric ester hydrolase activity	-
CL3974.Contig2_All	200.6181769	-4.471660345	1.44E-61	3.95E-59	Down	XP_011659649.1	1290.02	0	PREDICTED: anoctamin-like protein At1g73020 isoform X1 [Cucumis sativus] &gt;XP_011659650.1 PREDICTED: anoctamin-like protein At1g73020 isoform X1 [Cucumis sativus] &gt;XP_011659651.1 PREDICTED: anoctamin-like protein At1g73020 isoform X1 [Cucumis sativus] &gt;XP_011659652.1 PREDICTED: anoctamin-like protein At1g73020 isoform X1 [Cucumis sativus] &gt;XP_011659653.1 PREDICTED: anoctamin-like prote…	XM_011661350.1	3588	0	PREDICTED: Cucumis sativus anoctamin-like protein At1g73020 (LOC101208393), transcript variant X4, mRNA	sp|A0MFS9|CACLC_ARATH	885	0	Anoctamin-like protein At1g73020 OS=Arabidopsis thaliana GN=At1g73020 PE=1 SV=1	-	-	-	-	K19327	0	csv:101208393	1290	anoctamin-10	GO:0016021//integral component of membrane	-	-
CL5252.Contig1_All	1426.701876	1.740579991	1.78E-61	4.87E-59	Up	XP_004143128.1	2025.37	0	PREDICTED: pumilio homolog 1 [Cucumis sativus] &gt;KGN47133.1 hypothetical protein Csa_6G190240 [Cucumis sativus]	XM_008465882.2	5529	0	PREDICTED: Cucumis melo pumilio homolog 1-like (LOC103502066), mRNA	sp|Q9ZW06|PUM2_ARATH	1194	0	Pumilio homolog 2 OS=Arabidopsis thaliana GN=APUM2 PE=1 SV=1	SPAC1687.22c	5.00E-91	335	---	K17943	0	csv:101205679	2025	pumilio RNA-binding family	-	GO:0003723//RNA binding	-
CL7135.Contig2_All	184.713982	3.399422503	2.00E-61	5.46E-59	Up	XP_008445433.1	1649.41	0	PREDICTED: nucleolar protein 14 isoform X1 [Cucumis melo]	XM_011659106.1	3388	0	PREDICTED: Cucumis sativus nucleolar protein 14 (LOC101219176), transcript variant X1, mRNA	sp|Q6Z1C0|NUCL1_ORYSJ	66.2	1.00E-10	Nucleolin 1 OS=Oryza sativa subsp. japonica GN=Os08g0192900 PE=2 SV=1	YOR054c	3.00E-09	63.2	---	K14766	0	cmo:103488454	1649	nucleolar protein 14	GO:0032040//small-subunit processome	-	-
Unigene26942_All	2748.535614	1.330414826	2.45E-61	6.66E-59	Up	XP_004150380.1	964.14	0	PREDICTED: NAC domain-containing protein 78-like isoform X2 [Cucumis sativus] &gt;KGN62198.1 hypothetical protein Csa_2G327500 [Cucumis sativus]	XM_004150332.2	1863	0	PREDICTED: Cucumis sativus NAC domain-containing protein 78-like (LOC101209968), transcript variant X2, mRNA	sp|Q84K00|NAC78_ARATH	464	1.00E-130	NAC domain-containing protein 78 OS=Arabidopsis thaliana GN=NAC078 PE=2 SV=2	-	-	-	-	K13126	4.00E-13	fve:101312606	79	polyadenylate-binding protein!K03094	GO:0005634//nucleus;GO:0016021//integral component of membrane	GO:0003677//DNA binding	GO:0006351//transcription, DNA-templated;GO:0006355//regulation of transcription, DNA-templated
CL84.Contig125_All	1005.025477	2.497003544	2.75E-61	7.45E-59	Up	XP_004137665.1	1370.91	0	PREDICTED: probable leucine-rich repeat receptor-like protein kinase At5g49770 isoform X1 [Cucumis sativus] &gt;KGN58673.1 hypothetical protein Csa_3G727910 [Cucumis sativus]	XM_008444083.2	3596	0	PREDICTED: Cucumis melo probable leucine-rich repeat receptor-like protein kinase At5g49770 (LOC103486216), mRNA	sp|Q9LT96|Y5977_ARATH	646	0	Probable leucine-rich repeat receptor-like protein kinase At5g49770 OS=Arabidopsis thaliana GN=At5g49770 PE=2 SV=1	RSp0875	6.00E-15	82.4	---	-	-	-	-	-	GO:0016021//integral component of membrane	GO:0005524//ATP binding;GO:0004674//protein serine/threonine kinase activity	-
CL1295.Contig2_All	318.9112596	-7.591199642	6.61E-61	1.78E-58	Down	XP_022134227.1	1021.92	0	probable leucine-rich repeat receptor-like serine/threonine-protein kinase At3g14840 [Momordica charantia]	XM_008465229.2	1681	0	PREDICTED: Cucumis melo uncharacterized LOC103501618 (LOC103501618), mRNA	sp|C0LGN2|Y3148_ARATH	773	0	Probable leucine-rich repeat receptor-like serine/threonine-protein kinase At3g14840 OS=Arabidopsis thaliana GN=LRR-RLK PE=2 SV=1	BS_yloP_1	1.00E-18	95.1	---	-	-	-	-	-	-	-	-
CL2572.Contig2_All	167.5127729	3.788245226	7.37E-61	1.98E-58	Up	XP_004146388.1	1152.5	0	PREDICTED: F-box protein At5g39450 [Cucumis sativus] &gt;KGN54805.1 hypothetical protein Csa_4G506860 [Cucumis sativus]	XM_008443885.2	2882	0	PREDICTED: Cucumis melo F-box protein At5g39450 (LOC103486067), transcript variant X2, mRNA	sp|Q8RWD6|FB271_ARATH	563	3.00E-160	F-box protein At5g39450 OS=Arabidopsis thaliana GN=At5g39450 PE=2 SV=1	-	-	-	-	-	-	-	-	-	-	-	-
CL683.Contig11_All	26629.45035	-4.339419273	8.39E-61	2.24E-58	Down	AAL35979.1	393.66	1.36E-107	extensin-like protein, partial [Cucumis sativus]	AF104392.1	509	1.00E-141	Cucumis sativus extensin-like protein (EXTL) mRNA, partial cds	sp|Q00451|PRF1_SOLLC	182	4.00E-46	36.4 kDa proline-rich protein OS=Solanum lycopersicum GN=TPRP-F1 PE=2 SV=1	DR2412	2.00E-06	51.6	---	K11855	5.00E-24	bvg:104906049	113	ubiquitin carboxyl-terminal hydrolase 36/42 [EC:3.4.19.12]!K14709	-	-	-
Unigene9447_All	2845.834234	-1.818524094	9.07E-61	2.41E-58	Down	XP_004146448.1	758.059	0	PREDICTED: uroporphyrinogen decarboxylase [Cucumis sativus] &gt;KGN50718.1 hypothetical protein Csa_5G218840 [Cucumis sativus]	XM_004146400.2	2117	0	PREDICTED: Cucumis sativus uroporphyrinogen decarboxylase (LOC101212245), mRNA	sp|Q42967|DCUP_TOBAC	629	2.00E-180	Uroporphyrinogen decarboxylase, chloroplastic OS=Nicotiana tabacum GN=DCUP PE=1 SV=1	slr0536	9.00E-125	445	---	K01599	0	csv:101212245	758	uroporphyrinogen decarboxylase [EC:4.1.1.37]	GO:0005829//cytosol	GO:0004853//uroporphyrinogen decarboxylase activity	GO:0006783//heme biosynthetic process;GO:0006782//protoporphyrinogen IX biosynthetic process
CL6649.Contig1_All	656.1601645	-2.695633062	1.10E-60	2.93E-58	Down	XP_008443925.2	1330.85	0	PREDICTED: LOW QUALITY PROTEIN: uncharacterized protein LOC103487400 [Cucumis melo]	XM_004146665.2	2670	0	PREDICTED: Cucumis sativus uncharacterized LOC101217675 (LOC101217675), transcript variant X1, mRNA	sp|Q84JR9|TTL4_ARATH	67.4	6.00E-11	TPR repeat-containing thioredoxin TTL4 OS=Arabidopsis thaliana GN=TTL4 PE=2 SV=1	PAB1382	5.00E-07	55.8	---	K17768	8.00E-123	mdm:103415706	443	mitochondrial import receptor subunit TOM70!K07937	-	-	-
CL11057.Contig2_All	1672.040577	-4.088881271	6.35E-60	1.68E-57	Down	XP_004133836.1	140.969	7.43E-32	PREDICTED: arabinogalactan peptide 20 [Cucumis sativus] &gt;KGN56462.1 hypothetical protein Csa_3G120410 [Cucumis sativus]	XM_004133788.2	339	9.00E-90	PREDICTED: Cucumis sativus arabinogalactan peptide 20 (LOC101215412), mRNA	sp|Q9M373|AGP20_ARATH	86.3	2.00E-17	Arabinogalactan peptide 20 OS=Arabidopsis thaliana GN=AGP20 PE=3 SV=1	-	-	-	-	-	-	-	-	-	GO:0016021//integral component of membrane	-	-
CL9382.Contig2_All	529.3397922	8.750612651	1.19E-59	3.12E-57	Up	XP_004152556.2	536.184	2.81E-150	PREDICTED: uncharacterized protein LOC101202808 [Cucumis sativus] &gt;KGN64316.1 hypothetical protein Csa_1G046130 [Cucumis sativus]	XM_004152508.2	1832	0	PREDICTED: Cucumis sativus uncharacterized LOC101202808 (LOC101202808), mRNA	sp|Q9LND7|SKI16_ARATH	52	1.00E-06	F-box protein SKIP16 OS=Arabidopsis thaliana GN=SKIP16 PE=1 SV=1	BMEI1618	8.00E-25	113	---	K06195	5.00E-151	csv:101202808	536	ApaG protein	-	-	-
CL6214.Contig3_All	136.7477754	-4.514772215	1.33E-59	3.47E-57	Down	XP_008457909.1	718.768	0	PREDICTED: violaxanthin de-epoxidase, chloroplastic-like [Cucumis melo]	XM_004148405.2	1118	0	PREDICTED: Cucumis sativus violaxanthin de-epoxidase, chloroplastic (LOC101212663), mRNA	sp|Q40593|VDE_TOBAC	51.2	1.00E-06	Violaxanthin de-epoxidase, chloroplastic OS=Nicotiana tabacum GN=VDE1 PE=2 SV=1	-	-	-	-	K09839	5.00E-06	apro:F751_1926	53.9	violaxanthin de-epoxidase [EC:1.23.5.1]	-	-	-
CL4356.Contig2_All	339.9491522	7.605333856	1.99E-59	5.19E-57	Up	XP_008451036.1	545.814	3.29E-153	PREDICTED: SNF1-related protein kinase regulatory subunit beta-1 [Cucumis melo]	XM_008452814.2	1552	0	PREDICTED: Cucumis melo SNF1-related protein kinase regulatory subunit beta-1 (LOC103492444), mRNA	sp|Q84VQ1|KINB1_ARATH	349	3.00E-96	SNF1-related protein kinase regulatory subunit beta-1 OS=Arabidopsis thaliana GN=KINB1 PE=1 SV=1	-	-	-	-	K07199	6.00E-154	cmo:103492444	545	5'-AMP-activated protein kinase, regulatory beta subunit	-	GO:0016301//kinase activity;GO:0019887//protein kinase regulator activity	GO:0043562//cellular response to nitrogen levels
CL8986.Contig2_All	359.6327635	7.674613936	3.15E-59	8.17E-57	Up	XP_008463776.1	179.489	2.83E-43	PREDICTED: probable small nuclear ribonucleoprotein F [Cucumis melo] &gt;XP_008463777.1 PREDICTED: probable small nuclear ribonucleoprotein F [Cucumis melo] &gt;XP_011654028.1 PREDICTED: probable small nuclear ribonucleoprotein F [Cucumis sativus] &gt;XP_004146017.2 PREDICTED: probable small nuclear ribonucleoprotein F [Cucumis sativus]	XM_004145969.2	470	1.00E-129	PREDICTED: Cucumis sativus probable small nuclear ribonucleoprotein F (LOC101204969), transcript variant X2, mRNA	sp|Q9SUM2|RUXF_ARATH	164	6.00E-41	Probable small nuclear ribonucleoprotein F OS=Arabidopsis thaliana GN=At4g30220 PE=2 SV=1	SPAC2F3.17c	7.00E-13	72.8	---	K11098	5.00E-44	cmo:103501840	179	small nuclear ribonucleoprotein F	GO:0005681//spliceosomal complex;GO:0005732//small nucleolar ribonucleoprotein complex;GO:0019013//viral nucleocapsid	GO:0003723//RNA binding	GO:0000387//spliceosomal snRNP assembly
Unigene15471_All	496.7758147	-3.184711731	7.34E-59	1.90E-56	Down	XP_011655641.1	152.91	1.95E-35	PREDICTED: transcription factor PAR2 [Cucumis sativus] &gt;KGN51823.1 hypothetical protein Csa_5G602220 [Cucumis sativus]	XM_008448014.2	313	5.00E-82	PREDICTED: Cucumis melo uncharacterized LOC103489026 (LOC103489026), mRNA	-	-	-	-	-	-	-	-	-	-	-	-	-	-	GO:0046983//protein dimerization activity	-
CL3363.Contig3_All	177.5329396	4.181526231	1.55E-58	4.01E-56	Up	XP_016903076.1	1224.15	0	PREDICTED: zinc finger BED domain-containing protein RICESLEEPER 1-like [Cucumis melo] &gt;XP_016903077.1 PREDICTED: zinc finger BED domain-containing protein RICESLEEPER 1-like [Cucumis melo] &gt;XP_016903078.1 PREDICTED: zinc finger BED domain-containing protein RICESLEEPER 1-like [Cucumis melo] &gt;XP_016903079.1 PREDICTED: zinc finger BED domain-containing protein RICESLEEPER 1-like [Cucumis …	LN713261.1	3205	0	Cucumis melo genomic chromosome, chr_7	sp|P08770|TRA1_MAIZE	347	2.00E-95	Putative AC transposase OS=Zea mays PE=2 SV=2	-	-	-	-	K11866	2.00E-15	bna:106355118	87	STAM-binding protein [EC:3.4.19.12]!K10398	-	GO:0046983//protein dimerization activity;GO:0003677//DNA binding	-
CL4810.Contig3_All	323.4283363	2.88506376	1.65E-58	4.23E-56	Up	XP_011659310.1	1236.48	0	PREDICTED: mitochondrial Rho GTPase 2 [Cucumis sativus] &gt;KGN44818.1 hypothetical protein Csa_7G389500 [Cucumis sativus]	XM_008453145.2	3249	0	PREDICTED: Cucumis melo mitochondrial Rho GTPase 2 (LOC103492676), mRNA	sp|O04369|RAC1_LOTJA	70.1	7.00E-12	Rac-like GTP-binding protein RAC1 OS=Lotus japonicus GN=RAC1 PE=2 SV=1	YAL048c	2.00E-83	308	---	K07870	0	csv:101202946	1236	Ras homolog gene family, member T1	GO:0031307//integral component of mitochondrial outer membrane	GO:0005525//GTP binding;GO:0005509//calcium ion binding;GO:0003924//GTPase activity	GO:0007005//mitochondrion organization
CL11791.Contig1_All	2722.204555	-3.44871611	2.03E-58	5.19E-56	Down	XP_008458374.2	1440.63	0	PREDICTED: LOW QUALITY PROTEIN: beta-D-xylosidase 1-like [Cucumis melo]	XM_008460152.2	2720	0	PREDICTED: Cucumis melo beta-D-xylosidase 1-like (LOC103497802), mRNA	sp|Q9FGY1|BXL1_ARATH	1085	0	Beta-D-xylosidase 1 OS=Arabidopsis thaliana GN=BXL1 PE=1 SV=1	XF0845	3.00E-81	301	---	K15920	0	atr:18422386	934	beta-D-xylosidase 4 [EC:3.2.1.37]	-	GO:0004553//hydrolase activity, hydrolyzing O-glycosyl compounds	GO:0005975//carbohydrate metabolic process
CL4711.Contig9_All	1383.95869	-11.50071055	2.47E-58	6.29E-56	Down	XP_004145708.1	686.411	0	PREDICTED: probable plastid-lipid-associated protein 14, chloroplastic [Cucumis sativus] &gt;XP_011651596.1 PREDICTED: probable plastid-lipid-associated protein 14, chloroplastic [Cucumis sativus]	XM_008468586.1	1816	0	PREDICTED: Cucumis melo probable plastid-lipid-associated protein 14, chloroplastic (LOC103504130), transcript variant X1, mRNA	sp|Q9LV04|PAP14_ARATH	426	2.00E-127	Probable plastid-lipid-associated protein 14, chloroplastic OS=Arabidopsis thaliana GN=PAP14 PE=1 SV=1	-	-	-	-	-	-	-	-	-	-	GO:0005524//ATP binding;GO:0004672//protein kinase activity	-
CL2944.Contig5_All	346.9861547	-8.149031415	3.11E-58	7.90E-56	Down	XP_008445473.1	618.231	6.12E-175	PREDICTED: uncharacterized protein LOC103488481 [Cucumis melo]	XM_008447251.2	1463	0	PREDICTED: Cucumis melo uncharacterized LOC103488481 (LOC103488481), mRNA	-	-	-	-	CC1613	1.00E-07	57	---	K11940	4.00E-64	ppp:PHYPADRAFT_216944	247	heat shock protein HspQ!K10301	-	GO:0003677//DNA binding	-
CL6254.Contig1_All	1097.266372	-4.87851663	4.09E-58	1.03E-55	Down	XP_008437127.1	1178.7	0	PREDICTED: monocopper oxidase-like protein SKU5 [Cucumis melo]	XM_008438905.2	3213	0	PREDICTED: Cucumis melo monocopper oxidase-like protein SKU5 (LOC103482641), mRNA	sp|Q9SU40|SKU5_ARATH	978	0	Monocopper oxidase-like protein SKU5 OS=Arabidopsis thaliana GN=SKU5 PE=1 SV=1	SPAC1F7.08	5.00E-28	125	---	K19791	0	vvi:100253642	900	iron transport multicopper oxidase	-	GO:0016491//oxidoreductase activity;GO:0005507//copper ion binding	-
Unigene26982_All	164.1570454	-6.258821648	4.57E-58	1.15E-55	Down	XP_011654077.1	718.768	0	PREDICTED: WD repeat-containing protein 44 isoform X2 [Cucumis sativus]	XM_008454259.2	2012	0	PREDICTED: Cucumis melo WD repeat-containing protein 44 (LOC103493501), transcript variant X2, mRNA	sp|P49178|GBB_MAIZE	56.2	1.00E-07	Guanine nucleotide-binding protein subunit beta OS=Zea mays GN=GB1 PE=2 SV=1	all0283_3	2.00E-10	66.6	---	K20241	0	csv:101208316	718	WD repeat-containing protein 44	-	-	-
CL8281.Contig1_All	327.9490159	-7.894461105	4.80E-58	1.20E-55	Down	-	-	-	-	-	-	-	-	-	-	-	-	-	-	-	-	-	-	-	-	-	-	-	-
CL5133.Contig2_All	1566.104526	-1.858460566	5.09E-58	1.27E-55	Down	XP_008451952.1	428.713	4.28E-118	PREDICTED: NAD(P)H-quinone oxidoreductase subunit S, chloroplastic [Cucumis melo]	XM_008453730.2	874	0	PREDICTED: Cucumis melo NAD(P)H-quinone oxidoreductase subunit S, chloroplastic (LOC103493099), mRNA	-	-	-	-	-	-	-	-	K12261	3.00E-15	obr:102721129	84.7	2-hydroxyacyl-CoA lyase 1 [EC:4.1.-.-]!K09187	-	-	GO:0009767//photosynthetic electron transport chain
CL2093.Contig21_All	297.3289493	6.469253883	5.28E-58	1.32E-55	Up	XP_008437661.1	506.908	4.53E-141	PREDICTED: uncharacterized protein LOC103483001 [Cucumis melo]	XM_008439439.2	1128	0	PREDICTED: Cucumis melo uncharacterized LOC103483001 (LOC103483001), mRNA	-	-	-	-	-	-	-	-	-	-	-	-	-	-	-	-
Unigene9214_All	570.0378012	-4.051946825	7.24E-58	1.80E-55	Down	XP_008453264.1	422.165	3.67E-116	PREDICTED: PLASMODESMATA CALLOSE-BINDING PROTEIN 3 [Cucumis melo]	XM_008455042.2	997	0	PREDICTED: Cucumis melo PLASMODESMATA CALLOSE-BINDING PROTEIN 3 (LOC103494037), mRNA	sp|O65399|E131_ARATH	103	2.00E-22	Glucan endo-1,3-beta-glucosidase 1 OS=Arabidopsis thaliana GN=At1g11820 PE=1 SV=3	-	-	-	-	K03006	4.00E-27	fve:105350341	124	DNA-directed RNA polymerase II subunit RPB1 [EC:2.7.7.6]!K19891	GO:0016021//integral component of membrane	-	-
CL3356.Contig1_All	211.1517502	4.090022694	1.24E-57	3.06E-55	Up	XP_008438236.1	977.237	0	PREDICTED: probable serine/threonine-protein kinase At4g35230 [Cucumis melo] &gt;XP_008438237.1 PREDICTED: probable serine/threonine-protein kinase At4g35230 [Cucumis melo]	XM_008440014.2	2680	0	PREDICTED: Cucumis melo probable serine/threonine-protein kinase At4g35230 (LOC103483405), transcript variant X2, mRNA	sp|Q944A7|Y4523_ARATH	602	3.00E-172	Probable serine/threonine-protein kinase At4g35230 OS=Arabidopsis thaliana GN=At4g35230 PE=1 SV=1	Cgl2127_1	8.00E-10	64.3	---	K14500	0	cmo:103483405	977	BR-signaling kinase [EC:2.7.11.1]	-	GO:0005524//ATP binding;GO:0004672//protein kinase activity	-
CL3937.Contig6_All	145.8717572	-4.675459354	1.35E-57	3.34E-55	Down	XP_008445960.1	989.949	0	PREDICTED: LOW QUALITY PROTEIN: protein translocase subunit SecA, chloroplastic [Cucumis melo]	XM_008447738.2	2605	0	PREDICTED: Cucumis melo protein translocase subunit SecA, chloroplastic (LOC103488832), mRNA	sp|Q9SYI0|SECA1_ARATH	846	0	Protein translocase subunit SECA1, chloroplastic OS=Arabidopsis thaliana GN=SECA1 PE=2 SV=2	alr4851	2.00E-169	594	---	K03070	0	cmo:103488832	989	preprotein translocase subunit SecA	GO:0005622//intracellular;GO:0016020//membrane	GO:0005524//ATP binding	GO:0017038//protein import;GO:0006605//protein targeting
Unigene27201_All	217.2010792	-3.919120802	1.45E-57	3.57E-55	Down	KGN57776.1	123.25	1.70E-26	hypothetical protein Csa_3G298050 [Cucumis sativus]	LN713260.1	85.7	2.00E-13	Cucumis melo genomic chromosome, chr_6	-	-	-	-	-	-	-	-	-	-	-	-	-	-	-	-
Unigene16362_All	1084.636018	-2.635075493	2.05E-57	5.02E-55	Down	XP_008454213.1	474.552	7.30E-132	PREDICTED: phosphatidylcholine:diacylglycerol cholinephosphotransferase 1-like [Cucumis melo]	XM_008455991.2	918	0	PREDICTED: Cucumis melo phosphatidylcholine:diacylglycerol cholinephosphotransferase 1-like (LOC103494688), mRNA	sp|Q9LVZ7|PDCT1_ARATH	344	9.00E-95	Phosphatidylcholine:diacylglycerol cholinephosphotransferase 1 OS=Arabidopsis thaliana GN=ROD1 PE=1 SV=1	-	-	-	-	-	-	-	-	-	GO:0016021//integral component of membrane	GO:0016740//transferase activity	-
Unigene30474_All	234.5119793	-4.85004102	3.02E-57	7.37E-55	Down	XP_008443837.1	298.516	4.43E-79	PREDICTED: uncharacterized protein LOC103487332 [Cucumis melo] &gt;ABQ53641.1 AWPM19-like protein [Cucumis melo]	XM_008445615.2	722	0	PREDICTED: Cucumis melo AWPM19-like protein (LOC103487332), mRNA	-	-	-	-	-	-	-	-	-	-	-	-	-	GO:0016021//integral component of membrane	-	-
Unigene19272_All	1042.635082	-3.904225682	4.23E-57	1.03E-54	Down	XP_004146029.1	1351.65	0	PREDICTED: TPR repeat-containing thioredoxin TTL1 [Cucumis sativus] &gt;KGN55074.1 hypothetical protein Csa_4G627240 [Cucumis sativus]	XM_008465511.2	3812	0	PREDICTED: Cucumis melo TPR repeat-containing thioredoxin TTL1 (LOC103501809), mRNA	sp|Q9MAH1|TTL1_ARATH	804	0	TPR repeat-containing thioredoxin TTL1 OS=Arabidopsis thaliana GN=TTL1 PE=1 SV=1	ECU09g1180	2.00E-13	77	---	K09527	0	pda:103697560	774	DnaJ homolog subfamily C member 7	GO:0005623//cell	-	GO:0045454//cell redox homeostasis
CL1589.Contig9_All	220.269303	-4.379189579	4.25E-57	1.03E-54	Down	XP_008443467.1	1744.94	0	PREDICTED: CRM-domain containing factor CFM2, chloroplastic isoform X1 [Cucumis melo]	XM_008445245.2	4006	0	PREDICTED: Cucumis melo CRM-domain containing factor CFM2, chloroplastic (LOC103487053), transcript variant X1, mRNA	sp|Q6YYA3|CRS1_ORYSJ	394	2.00E-109	Chloroplastic group IIA intron splicing facilitator CRS1, chloroplastic OS=Oryza sativa subsp. japonica GN=Os08g0360100 PE=2 SV=1	-	-	-	-	K01148	3.00E-26	pda:103714562	122	poly(A)-specific ribonuclease [EC:3.1.13.4]	-	GO:0003723//RNA binding	-
Unigene5883_All	580.0573457	-3.380302594	4.30E-57	1.04E-54	Down	XP_008453769.1	990.334	0	PREDICTED: beta-glucosidase 44-like isoform X1 [Cucumis melo]	XM_008455547.2	2079	0	PREDICTED: Cucumis melo beta-glucosidase 44-like (LOC103494400), transcript variant X1, mRNA	sp|Q9LV33|BGL44_ARATH	746	0	Beta-glucosidase 44 OS=Arabidopsis thaliana GN=BGLU44 PE=2 SV=1	CAC0385	8.00E-93	339	---	K05350	0	cmo:103494400	990	beta-glucosidase [EC:3.2.1.21]	-	GO:0004553//hydrolase activity, hydrolyzing O-glycosyl compounds	GO:0005975//carbohydrate metabolic process
CL2085.Contig4_All	162.2855108	-5.670358422	5.02E-57	1.20E-54	Down	XP_008450805.1	630.172	8.61E-179	PREDICTED: inositol oxygenase 2-like [Cucumis melo]	XM_008452583.1	1207	0	PREDICTED: Cucumis melo inositol oxygenase 2-like (LOC103492281), mRNA	sp|O82200|MIOX2_ARATH	514	5.00E-146	Inositol oxygenase 2 OS=Arabidopsis thaliana GN=MIOX2 PE=2 SV=2	-	-	-	-	K00469	1.00E-179	cmo:103492281	630	inositol oxygenase [EC:1.13.99.1]	GO:0005737//cytoplasm	GO:0005506//iron ion binding;GO:0050113//inositol oxygenase activity	GO:0019310//inositol catabolic process
CL2968.Contig1_All	2539.259946	2.533435739	5.05E-57	1.21E-54	Up	NP_001267552.1	1138.64	0	probable nitrite transporter At1g68570-like [Cucumis sativus] &gt;XP_011650229.1 PREDICTED: probable nitrite transporter At1g68570-like isoform X1 [Cucumis sativus] &gt;CAA93316.2 nitrite transporter [Cucumis sativus] &gt;KGN59416.1 hypothetical protein Csa_3G818250 [Cucumis sativus]	XM_011651927.1	2294	0	PREDICTED: Cucumis sativus probable nitrite transporter At1g68570-like (NITR1), transcript variant X1, mRNA	sp|Q9SX20|PTR18_ARATH	684	0	Protein NRT1/ PTR FAMILY 3.1 OS=Arabidopsis thaliana GN=NPF3.1 PE=2 SV=1	ECU11g1050	8.00E-29	127	---	K14638	0	csv:101216545	1138	solute carrier family 15 (peptide/histidine transporter), member 3/4	GO:0016021//integral component of membrane	GO:0005215//transporter activity	-
CL468.Contig6_All	638.1765939	2.174244082	6.85E-57	1.63E-54	Up	XP_011658358.1	1295.41	0	PREDICTED: DNA polymerase eta isoform X2 [Cucumis sativus]	XM_008441234.2	3166	0	PREDICTED: Cucumis melo DNA polymerase eta (LOC103484253), transcript variant X1, mRNA	sp|Q8H2D5|POLH_ARATH	742	0	DNA polymerase eta OS=Arabidopsis thaliana GN=POLH PE=1 SV=1	SPBC16A3.11_1	2.00E-35	150	---	K03509	0	csv:101207217	1290	DNA polymerase eta [EC:2.7.7.7]	-	GO:0003684//damaged DNA binding	GO:0006281//DNA repair
Unigene20440_All	278.7876081	-5.423101607	1.26E-56	2.98E-54	Down	XP_008449551.2	1215.29	0	PREDICTED: primary amine oxidase-like [Cucumis melo]	XM_008451329.2	2076	0	PREDICTED: Cucumis melo primary amine oxidase-like (LOC103491401), mRNA	sp|P49252|AMO_LENCU	710	0	Primary amine oxidase (Fragment) OS=Lens culinaris PE=1 SV=3	tynA	7.00E-78	290	---	K00276	0	cmo:103491401	1215	primary-amine oxidase [EC:1.4.3.21]	-	GO:0048038//quinone binding;GO:0005507//copper ion binding;GO:0008131//primary amine oxidase activity	GO:0009308//amine metabolic process
CL4859.Contig1_All	242.6630588	-2.968272799	1.39E-56	3.28E-54	Down	XP_008448761.1	493.812	1.62E-137	PREDICTED: novel plant SNARE 11 [Cucumis melo] &gt;XP_008448762.1 PREDICTED: novel plant SNARE 11 [Cucumis melo]	XM_008450539.2	1689	0	PREDICTED: Cucumis melo novel plant SNARE 11 (LOC103490829), transcript variant X1, mRNA	sp|Q944A9|NPS11_ARATH	414	7.00E-116	Novel plant SNARE 11 OS=Arabidopsis thaliana GN=NPSN11 PE=1 SV=2	-	-	-	-	K08494	3.00E-138	cmo:103490829	493	novel plant SNARE	GO:0016021//integral component of membrane	-	-
CL7536.Contig2_All	228.1407852	-5.487619855	1.65E-56	3.90E-54	Down	XP_008452222.1	766.533	0	PREDICTED: uncharacterized protein LOC103493304 [Cucumis melo]	XM_008454000.2	2038	0	PREDICTED: Cucumis melo uncharacterized LOC103493304 (LOC103493304), transcript variant X1, mRNA	-	-	-	-	SMc02105	1.00E-99	362	---	K09919	0	cmo:103493304	766	uncharacterized protein	-	-	-
Unigene30126_All	485.1728688	-5.365771985	1.97E-56	4.64E-54	Down	XP_008462177.1	482.256	2.85E-134	PREDICTED: aquaporin TIP2-1 [Cucumis melo]	XM_008463955.2	1223	0	PREDICTED: Cucumis melo aquaporin TIP2-1 (LOC103500601), mRNA	sp|Q41951|TIP21_ARATH	385	4.00E-107	Aquaporin TIP2-1 OS=Arabidopsis thaliana GN=TIP2-1 PE=1 SV=2	mll6943	2.00E-23	108	---	K09873	5.00E-135	cmo:103500601	482	aquaporin TIP	GO:0016021//integral component of membrane	GO:0005215//transporter activity	-
CL5105.Contig15_All	567.2029149	3.938706308	2.23E-56	5.22E-54	Up	NP_001267567.1	754.977	0	glycerate dehydrogenase [Cucumis sativus] &gt;P13443.1 RecName: Full=Glycerate dehydrogenase; Short=GDH; AltName: Full=NADH-dependent hydroxypyruvate reductase; Short=HPR &gt;CAA41434.1 NADH-dependent hydroxypyruvate reductase [Cucumis sativus] &gt;CAA32764.1 unnamed protein product [Cucumis sativus] &gt;KGN43256.1 hypothetical protein Csa_7G012940 [Cucumis sativus]	XM_008449731.2	1992	0	PREDICTED: Cucumis melo glycerate dehydrogenase (LOC103490283), transcript variant X2, mRNA	sp|P13443|DHGY_CUCSA	754	0	Glycerate dehydrogenase OS=Cucumis sativus GN=HPR-A PE=2 SV=1	PAB2374	5.00E-52	204	---	K15893	0	csv:101209132	754	hydroxypyruvate reductase 1	GO:0005777//peroxisome	GO:0008465//glycerate dehydrogenase activity;GO:0051287//NAD binding;GO:0016616//oxidoreductase activity, acting on the CH-OH group of donors, NAD or NADP as acceptor	GO:0009854//oxidative photosynthetic carbon pathway
CL4539.Contig2_All	256.1401383	-2.462811985	2.67E-56	6.23E-54	Down	XP_008447122.1	685.641	0	PREDICTED: peptidyl-prolyl cis-trans isomerase CYP59 [Cucumis melo]	XM_008448900.2	1633	0	PREDICTED: Cucumis melo peptidyl-prolyl cis-trans isomerase CYP59 (LOC103489645), mRNA	sp|Q9FJX0|PPIL2_ARATH	123	1.00E-27	Peptidyl-prolyl cis-trans isomerase-like 2 OS=Arabidopsis thaliana GN=PUB49 PE=2 SV=1	SPBC17G9.05_1	9.00E-43	174	---	K12735	0	cmo:103489645	685	peptidyl-prolyl cis-trans isomerase-like 4 [EC:5.2.1.8]	-	GO:0003723//RNA binding;GO:0008270//zinc ion binding;GO:0003755//peptidyl-prolyl cis-trans isomerase activity	-
CL8660.Contig1_All	161.3583899	-6.135173525	6.15E-56	1.43E-53	Down	XP_004138253.1	973	0	PREDICTED: SWI/SNF complex subunit SWI3A isoform X1 [Cucumis sativus] &gt;KGN63467.1 hypothetical protein Csa_1G001390 [Cucumis sativus]	LN713256.1	1336	0	Cucumis melo genomic chromosome, chr_2	sp|Q8W475|SWI3A_ARATH	464	1.00E-130	SWI/SNF complex subunit SWI3A OS=Arabidopsis thaliana GN=SWI3A PE=1 SV=1	SPAC17G6.10	1.00E-33	143	---	K11649	0	csv:101222310	972	SWI/SNF related-matrix-associated actin-dependent regulator of chromatin subfamily C	GO:0005634//nucleus	GO:0003677//DNA binding	-
CL7865.Contig1_All	751.2294836	-3.94818797	1.06E-55	2.45E-53	Down	XP_008456004.1	1024.62	0	PREDICTED: aldehyde dehydrogenase family 2 member B7, mitochondrial-like [Cucumis melo]	XM_008457782.2	2416	0	PREDICTED: Cucumis melo aldehyde dehydrogenase family 2 member B7, mitochondrial-like (LOC103496058), mRNA	sp|Q8S528|AL2B7_ARATH	857	0	Aldehyde dehydrogenase family 2 member B7, mitochondrial OS=Arabidopsis thaliana GN=ALDH2B7 PE=2 SV=2	SPAC9E9.09c	2.00E-140	498	---	K00128	0	cmo:103496058	1024	aldehyde dehydrogenase (NAD+) [EC:1.2.1.3]	-	GO:0016491//oxidoreductase activity	-
CL2767.Contig23_All	1618.029424	-2.328221187	2.14E-55	4.95E-53	Down	XP_004145744.1	1651.34	0	PREDICTED: serine/threonine-protein phosphatase 6 regulatory subunit 3 isoform X1 [Cucumis sativus] &gt;KGN46841.1 hypothetical protein Csa_6G141380 [Cucumis sativus]	XM_004145696.2	4928	0	PREDICTED: Cucumis sativus serine/threonine-protein phosphatase 6 regulatory subunit 3 (LOC101216252), transcript variant X1, mRNA	-	-	-	-	-	-	-	-	K15501	0	csv:101216252	1651	serine/threonine-protein phosphatase 6 regulatory subunit 3	-	-	-
CL3243.Contig1_All	444.8728287	5.71269595	3.84E-55	8.83E-53	Up	XP_008449414.1	536.954	1.63E-150	PREDICTED: elongation of fatty acids protein 3-like [Cucumis melo]	XM_008451192.2	1102	0	PREDICTED: Cucumis melo elongation of fatty acids protein 3-like (LOC103491306), mRNA	-	-	-	-	-	-	-	-	K10249	1.00E-102	pmum:103319091	375	elongation of very long chain fatty acids protein 4 [EC:2.3.1.199]	GO:0016021//integral component of membrane	-	-
CL4616.Contig2_All	689.998316	-2.561685918	6.38E-55	1.46E-52	Down	XP_008439910.1	1003.05	0	PREDICTED: sugar carrier protein C-like [Cucumis melo]	XM_008441688.2	2006	0	PREDICTED: Cucumis melo sugar carrier protein C-like (LOC103484556), mRNA	sp|Q41144|STC_RICCO	874	0	Sugar carrier protein C OS=Ricinus communis GN=STC PE=2 SV=1	CAC1345	8.00E-57	220	---	K08150	3.00E-56	fve:101299079	221	MFS transporter, SP family, solute carrier family 2 (myo-inositol transporter), member 13	GO:0016021//integral component of membrane	GO:0022891//substrate-specific transmembrane transporter activity	-
CL6832.Contig2_All	2701.071468	1.254045631	7.03E-55	1.61E-52	Up	XP_011657664.1	600.897	7.98E-170	PREDICTED: uncharacterized protein LOC101221463 [Cucumis sativus]	XM_008464251.2	1189	0	PREDICTED: Cucumis melo heavy metal-associated isoprenylated plant protein 3-like (LOC103500821), transcript variant X2, mRNA	sp|Q9SZN7|HIP26_ARATH	64.3	2.00E-10	Heavy metal-associated isoprenylated plant protein 26 OS=Arabidopsis thaliana GN=HIPP26 PE=1 SV=1	MA1342	6.00E-06	50.8	---	K17046	6.00E-09	pxb:103938273	63.9	protein DEK!K07213	-	GO:0046872//metal ion binding	GO:0030001//metal ion transport
CL4988.Contig1_All	177.4727723	-3.063002678	7.45E-55	1.69E-52	Down	XP_008463449.1	585.489	2.88E-165	PREDICTED: tetraspanin-3-like [Cucumis melo]	XM_008465227.1	1110	0	PREDICTED: Cucumis melo tetraspanin-3-like (LOC103501616), mRNA	sp|Q9M1E7|TET3_ARATH	459	2.00E-129	Tetraspanin-3 OS=Arabidopsis thaliana GN=TET3 PE=2 SV=1	-	-	-	-	K17294	2.00E-63	ppp:PHYPADRAFT_142394	244	tetraspanin-4!K17345	GO:0016021//integral component of membrane	-	GO:0006811//ion transport
CL4559.Contig3_All	592.3215656	-3.138819122	7.43E-55	1.69E-52	Down	XP_004134273.1	615.535	5.49E-174	PREDICTED: transcription factor bHLH67 [Cucumis sativus] &gt;KGN56327.1 hypothetical protein Csa_3G116640 [Cucumis sativus]	XM_004134225.2	2087	0	PREDICTED: Cucumis sativus transcription factor bHLH67 (LOC101219379), mRNA	sp|Q700E4|BH067_ARATH	272	8.00E-73	Transcription factor bHLH67 OS=Arabidopsis thaliana GN=BHLH67 PE=2 SV=1	-	-	-	-	K18485	5.00E-48	vvi:100259155	194	myogenic factor 6!K20558	-	GO:0046983//protein dimerization activity	-
CL3096.Contig4_All	568.7537706	2.746937863	8.81E-55	1.99E-52	Up	XP_004139387.1	1144.41	0	PREDICTED: myosin-binding protein 1 [Cucumis sativus] &gt;XP_011648739.1 PREDICTED: myosin-binding protein 1 [Cucumis sativus] &gt;KGN60783.1 hypothetical protein Csa_2G010190 [Cucumis sativus]	XM_011650437.1	2179	0	PREDICTED: Cucumis sativus myosin-binding protein 1 (LOC101220667), transcript variant X2, mRNA	sp|Q9SZB6|WEL1_ARATH	50.8	7.00E-06	Protein WEAK CHLOROPLAST MOVEMENT UNDER BLUE LIGHT-like 1 OS=Arabidopsis thaliana GN=WEL1 PE=2 SV=1	-	-	-	-	K11844	1.00E-15	cmo:103483482	88.2	ubiquitin carboxyl-terminal hydrolase 16/45 [EC:3.4.19.12]!K06268	GO:0016021//integral component of membrane	-	-
CL2714.Contig16_All	182.8804629	-5.631597254	8.93E-55	2.01E-52	Down	XP_008460997.1	2399.01	0	PREDICTED: coatomer subunit alpha-1-like [Cucumis melo] &gt;XP_008460999.1 PREDICTED: coatomer subunit alpha-1-like [Cucumis melo]	XM_008462778.2	5798	0	PREDICTED: Cucumis melo coatomer subunit alpha-1-like (LOC103499712), mRNA	sp|Q94A40|COPA1_ARATH	2121	0	Coatomer subunit alpha-1 OS=Arabidopsis thaliana GN=At1g62020 PE=2 SV=2	ECU01g1290	3.00E-75	282	---	K05236	0	cmo:103499711	2399	coatomer subunit alpha	GO:0030126//COPI vesicle coat;GO:0000139//Golgi membrane	GO:0005198//structural molecule activity	GO:0016192//vesicle-mediated transport;GO:0006886//intracellular protein transport
CL1047.Contig5_All	1130.712483	-2.62466718	1.29E-54	2.89E-52	Down	XP_008448828.1	3732.57	0	PREDICTED: uncharacterized protein LOC103490876 isoform X1 [Cucumis melo] &gt;XP_008448829.1 PREDICTED: uncharacterized protein LOC103490876 isoform X1 [Cucumis melo] &gt;XP_008448830.1 PREDICTED: uncharacterized protein LOC103490876 isoform X1 [Cucumis melo]	XM_008450610.2	6579	0	PREDICTED: Cucumis melo uncharacterized LOC103490876 (LOC103490876), transcript variant X5, mRNA	-	-	-	-	-	-	-	-	K14306	4.00E-08	nnu:104598469	63.9	nuclear pore complex protein Nup62	-	-	-
Unigene5739_All	881.0671623	-1.561687258	2.49E-54	5.58E-52	Down	XP_008440144.1	211.846	5.55E-53	PREDICTED: uncharacterized protein LOC103484698 isoform X2 [Cucumis melo]	XM_004141912.2	654	0	PREDICTED: Cucumis sativus uncharacterized LOC101206523 (LOC101206523), mRNA	-	-	-	-	-	-	-	-	-	-	-	-	-	-	-	-
CL5105.Contig17_All	6240.297731	2.968583717	2.51E-54	5.61E-52	Up	NP_001267567.1	754.977	0	glycerate dehydrogenase [Cucumis sativus] &gt;P13443.1 RecName: Full=Glycerate dehydrogenase; Short=GDH; AltName: Full=NADH-dependent hydroxypyruvate reductase; Short=HPR &gt;CAA41434.1 NADH-dependent hydroxypyruvate reductase [Cucumis sativus] &gt;CAA32764.1 unnamed protein product [Cucumis sativus] &gt;KGN43256.1 hypothetical protein Csa_7G012940 [Cucumis sativus]	XM_008449731.2	2064	0	PREDICTED: Cucumis melo glycerate dehydrogenase (LOC103490283), transcript variant X2, mRNA	sp|P13443|DHGY_CUCSA	754	0	Glycerate dehydrogenase OS=Cucumis sativus GN=HPR-A PE=2 SV=1	PAB2374	3.00E-52	204	---	K15893	0	csv:101209132	754	hydroxypyruvate reductase 1	GO:0005777//peroxisome	GO:0008465//glycerate dehydrogenase activity;GO:0051287//NAD binding;GO:0016616//oxidoreductase activity, acting on the CH-OH group of donors, NAD or NADP as acceptor	GO:0009854//oxidative photosynthetic carbon pathway
CL12189.Contig3_All	309.5283571	3.675735078	4.21E-54	9.38E-52	Up	XP_008457184.1	1365.9	0	PREDICTED: translocase of chloroplast 90, chloroplastic [Cucumis melo]	XM_011650409.1	3301	0	PREDICTED: Cucumis sativus translocase of chloroplast 90, chloroplastic (LOC101215593), transcript variant X2, mRNA	sp|Q6S5G3|TOC90_ARATH	793	0	Translocase of chloroplast 90, chloroplastic OS=Arabidopsis thaliana GN=TOC90 PE=1 SV=1	MG008	8.00E-06	52	---	-	-	-	-	-	-	GO:0005525//GTP binding;GO:0016817//hydrolase activity, acting on acid anhydrides	-
CL4808.Contig2_All	283.0836515	-2.757571993	4.46E-54	9.90E-52	Down	XP_004140525.1	665.611	0	PREDICTED: pentatricopeptide repeat-containing protein At4g01570 [Cucumis sativus] &gt;KGN46481.1 hypothetical protein Csa_6G101450 [Cucumis sativus]	XM_008461583.2	1885	0	PREDICTED: Cucumis melo pentatricopeptide repeat-containing protein At4g01570 (LOC103498827), mRNA	sp|Q8VZE4|PP299_ARATH	442	3.00E-163	Pentatricopeptide repeat-containing protein At4g01570 OS=Arabidopsis thaliana GN=At4g01570 PE=2 SV=1	-	-	-	-	K17964	6.00E-160	egu:105041554	467	leucine-rich PPR motif-containing protein, mitochondrial	-	-	-
CL2395.Contig8_All	223.1523422	-3.493219467	6.95E-54	1.54E-51	Down	XP_008441178.2	1338.17	0	PREDICTED: histidine--tRNA ligase, cytoplasmic [Cucumis melo]	XM_008442956.2	3366	0	PREDICTED: Cucumis melo histidine--tRNA ligase, cytoplasmic (LOC103485391), transcript variant X1, mRNA	sp|Q9LX30|GCN2_ARATH	75.5	2.00E-13	Probable serine/threonine-protein kinase GCN2 OS=Arabidopsis thaliana GN=GCN2 PE=2 SV=2	SPBC2G2.12	1.00E-90	333	---	K01892	0	cmo:103485391	1338	histidyl-tRNA synthetase [EC:6.1.1.21]	GO:0005737//cytoplasm	GO:0004821//histidine-tRNA ligase activity;GO:0005524//ATP binding	GO:0006427//histidyl-tRNA aminoacylation
CL944.Contig2_All	1174.998583	-1.506554049	8.71E-54	1.92E-51	Down	XP_008454779.1	674.085	0	PREDICTED: uncharacterized protein LOC103495097 [Cucumis melo]	XM_008456557.2	1445	0	PREDICTED: Cucumis melo uncharacterized LOC103495097 (LOC103495097), mRNA	sp|Q9C6S1|FH14_ARATH	61.2	4.00E-09	Formin-like protein 14 OS=Arabidopsis thaliana GN=FH14 PE=3 SV=3	-	-	-	-	-	-	-	-	-	GO:0016021//integral component of membrane	-	-
CL2085.Contig1_All	10734.17415	-4.494669562	2.22E-53	4.87E-51	Down	XP_022148167.1	704.516	0	GDSL esterase/lipase APG-like isoform X1 [Momordica charantia]	XM_008449349.2	1982	0	PREDICTED: Cucumis melo GDSL esterase/lipase APG (LOC103489985), mRNA	sp|Q9LU14|APG2_ARATH	499	4.00E-141	GDSL esterase/lipase APG OS=Arabidopsis thaliana GN=APG PE=1 SV=1	all3634	2.00E-15	83.2	---	K00469	4.00E-175	csv:101217386	617	inositol oxygenase [EC:1.13.99.1]	-	GO:0016788//hydrolase activity, acting on ester bonds	-
CL4472.Contig4_All	1857.792383	-2.485062529	2.95E-53	6.45E-51	Down	XP_008464303.1	1150.19	0	PREDICTED: serine/threonine-protein kinase D6PK-like [Cucumis melo] &gt;XP_008464304.1 PREDICTED: serine/threonine-protein kinase D6PK-like [Cucumis melo] &gt;XP_008464305.1 PREDICTED: serine/threonine-protein kinase D6PK-like [Cucumis melo] &gt;XP_008464307.1 PREDICTED: serine/threonine-protein kinase D6PK-like [Cucumis melo] &gt;XP_008464308.1 PREDICTED: serine/threonine-protein kinase D6PK-lik…	XM_011656507.1	3116	0	PREDICTED: Cucumis sativus serine/threonine-protein kinase D6PK-like (LOC101213662), transcript variant X2, mRNA	sp|Q0DCT8|G11A_ORYSJ	787	0	Protein kinase G11A OS=Oryza sativa subsp. japonica GN=Os06g0291600 PE=2 SV=1	YBL105c_2	2.00E-22	107	---	K08286	0	rcu:8287273	964	protein-serine/threonine kinase [EC:2.7.11.-]	-	GO:0004672//protein kinase activity;GO:0004674//protein serine/threonine kinase activity;GO:0005524//ATP binding	-
Unigene12994_All	186.4394527	-5.913796758	3.31E-53	7.22E-51	Down	-	-	-	-	XM_008449763.2	165	2.00E-37	PREDICTED: Cucumis melo proline-rich protein 4-like (LOC103490306), mRNA	-	-	-	-	-	-	-	-	-	-	-	-	-	-	-	-
Unigene30373_All	237.0946232	-5.064471316	3.44E-53	7.47E-51	Down	XP_004149266.1	180.644	1.09E-43	PREDICTED: uncharacterized protein LOC101220151 [Cucumis sativus] &gt;KGN46966.1 hypothetical protein Csa_6G153490 [Cucumis sativus]	XM_008460343.2	325	1.00E-85	PREDICTED: Cucumis melo uncharacterized LOC103497931 (LOC103497931), mRNA	-	-	-	-	-	-	-	-	-	-	-	-	-	-	-	-
CL6741.Contig7_All	1241.556331	11.0358853	8.24E-53	1.78E-50	Up	XP_008452219.1	843.573	0	PREDICTED: zinc finger CCCH domain-containing protein 5 [Cucumis melo]	XM_008453997.2	1265	0	PREDICTED: Cucumis melo zinc finger CCCH domain-containing protein 5 (LOC103493302), mRNA	sp|Q9SY74|C3H5_ARATH	308	2.00E-83	Zinc finger CCCH domain-containing protein 5 OS=Arabidopsis thaliana GN=At1g10320 PE=2 SV=2	-	-	-	-	K08819	5.00E-80	cam:101495256	301	cyclin-dependent kinase 12/13 [EC:2.7.11.22 2.7.11.23]!K12836	GO:0089701//U2AF	GO:0003723//RNA binding;GO:0046872//metal ion binding	GO:0000398//mRNA splicing, via spliceosome
CL2675.Contig2_All	1525.689627	-2.064797918	1.13E-52	2.44E-50	Down	XP_008442228.1	466.848	2.73E-129	PREDICTED: rhodanese-like domain-containing protein 9, chloroplastic isoform X1 [Cucumis melo]	XM_008444006.1	1203	0	PREDICTED: Cucumis melo rhodanese-like domain-containing protein 9, chloroplastic (LOC103486146), transcript variant X1, mRNA	sp|O48529|STR9_ARATH	312	5.00E-85	Rhodanese-like domain-containing protein 9, chloroplastic OS=Arabidopsis thaliana GN=STR9 PE=2 SV=1	-	-	-	-	K13356	1.00E-17	aip:107615469	93.6	alcohol-forming fatty acyl-CoA reductase [EC:1.2.1.84]	GO:0016021//integral component of membrane	-	-
CL6741.Contig5_All	955.983505	-11.04355134	1.47E-52	3.16E-50	Down	XP_008452219.1	853.973	0	PREDICTED: zinc finger CCCH domain-containing protein 5 [Cucumis melo]	XM_008453997.2	1257	0	PREDICTED: Cucumis melo zinc finger CCCH domain-containing protein 5 (LOC103493302), mRNA	sp|Q9SY74|C3H5_ARATH	307	4.00E-83	Zinc finger CCCH domain-containing protein 5 OS=Arabidopsis thaliana GN=At1g10320 PE=2 SV=2	-	-	-	-	K08819	3.00E-82	cam:101495256	308	cyclin-dependent kinase 12/13 [EC:2.7.11.22 2.7.11.23]!K12836	GO:0089701//U2AF	GO:0003723//RNA binding;GO:0046872//metal ion binding	GO:0000398//mRNA splicing, via spliceosome
Unigene19681_All	539.4598435	-7.271897277	2.02E-52	4.32E-50	Down	XP_008447334.1	209.149	2.07E-52	PREDICTED: acanthoscurrin-2-like [Cucumis melo]	LN713258.1	369	9.00E-99	Cucumis melo genomic chromosome, chr_4	sp|P21997|SSGP_VOLCA	108	3.00E-24	Sulfated surface glycoprotein 185 OS=Volvox carteri PE=1 SV=1	Rv3876	2.00E-14	77.8	---	K05747	7.00E-23	vcn:VOLCADRAFT_55197	108	Wiskott-Aldrich syndrome protein!K02184	-	-	-
Unigene2192_All	8945.565326	-1.853485349	3.19E-52	6.80E-50	Down	XP_008444967.1	1029.62	0	PREDICTED: glutamyl-tRNA reductase 1, chloroplastic [Cucumis melo]	XM_008446745.1	2922	0	PREDICTED: Cucumis melo glutamyl-tRNA reductase 1, chloroplastic (LOC103488151), mRNA	sp|P93111|HEM11_CUCSA	1029	0	Glutamyl-tRNA reductase 1, chloroplastic OS=Cucumis sativus GN=HEMA1 PE=2 SV=1	alr1042	1.00E-98	359	---	K02492	0	cmo:103488151	1029	glutamyl-tRNA reductase [EC:1.2.1.70]	GO:0009507//chloroplast	GO:0008883//glutamyl-tRNA reductase activity;GO:0050661//NADP binding	GO:0015995//chlorophyll biosynthetic process;GO:0006782//protoporphyrinogen IX biosynthetic process
CL3787.Contig1_All	326.4038346	-2.101655402	3.27E-52	6.95E-50	Down	XP_008444823.1	362.844	5.51E-98	PREDICTED: uncharacterized protein LOC103488058 [Cucumis melo]	XM_004152595.2	737	0	PREDICTED: Cucumis sativus uncharacterized LOC101203360 (LOC101203360), mRNA	-	-	-	-	-	-	-	-	-	-	-	-	-	-	-	-
CL3201.Contig3_All	949.1735159	-11.02264785	4.06E-52	8.61E-50	Down	XP_004137720.1	599.356	7.79E-169	PREDICTED: probable pyridoxal 5&apos;-phosphate synthase subunit PDX1 [Cucumis sativus] &gt;XP_008442417.1 PREDICTED: probable pyridoxal 5&apos;-phosphate synthase subunit PDX1 [Cucumis melo] &gt;ADN33796.1 pyridoxal biosynthesis protein [Cucumis melo subsp. melo] &gt;KGN58759.1 hypothetical protein Csa_3G731210 [Cucumis sativus]	LN713258.1	1965	0	Cucumis melo genomic chromosome, chr_4	sp|Q39963|PDX1_HEVBR	577	2.00E-164	Probable pyridoxal biosynthesis protein PDX1 OS=Hevea brasiliensis GN=PDX1 PE=2 SV=1	SPAC29B12.04	3.00E-119	428	---	K06215	1.00E-169	cmo:103486294	599	pyridoxal 5'-phosphate synthase pdxS subunit [EC:4.3.3.6]!K15731	-	GO:0003824//catalytic activity;GO:0016791//phosphatase activity	GO:0042823//pyridoxal phosphate biosynthetic process
CL3467.Contig1_All	172.4372343	3.671120323	5.02E-52	1.06E-49	Up	KGN62097.1	577.015	1.01E-162	hypothetical protein Csa_2G297210 [Cucumis sativus]	XM_008459688.1	1612	0	PREDICTED: Cucumis melo S-adenosylmethionine carrier 1, chloroplastic/mitochondrial (LOC103497482), transcript variant X1, mRNA	sp|Q94AG6|SAMC1_ARATH	497	6.00E-141	S-adenosylmethionine carrier 1, chloroplastic/mitochondrial OS=Arabidopsis thaliana GN=SAMC1 PE=1 SV=1	-	-	-	-	K15111	1.00E-162	csv:101212898	573	solute carrier family 25 (mitochondrial S-adenosylmethionine transporter), member 26	GO:0016021//integral component of membrane;GO:0009941//chloroplast envelope;GO:0005739//mitochondrion	GO:0000095//S-adenosyl-L-methionine transmembrane transporter activity	GO:0009658//chloroplast organization;GO:0055085//transmembrane transport
CL4711.Contig10_All	349.9551427	-8.510484719	5.12E-52	1.08E-49	Down	XP_004145708.1	686.411	0	PREDICTED: probable plastid-lipid-associated protein 14, chloroplastic [Cucumis sativus] &gt;XP_011651596.1 PREDICTED: probable plastid-lipid-associated protein 14, chloroplastic [Cucumis sativus]	XM_008468586.1	1800	0	PREDICTED: Cucumis melo probable plastid-lipid-associated protein 14, chloroplastic (LOC103504130), transcript variant X1, mRNA	sp|Q9LV04|PAP14_ARATH	426	0	Probable plastid-lipid-associated protein 14, chloroplastic OS=Arabidopsis thaliana GN=PAP14 PE=1 SV=1	-	-	-	-	-	-	-	-	-	-	GO:0004672//protein kinase activity;GO:0005524//ATP binding	-
CL258.Contig6_All	230.6076093	4.777944193	6.75E-52	1.41E-49	Up	XP_008466147.1	673.7	0	PREDICTED: dehydrogenase/reductase SDR family member on chromosome X-like isoform X1 [Cucumis melo] &gt;XP_016898875.1 PREDICTED: dehydrogenase/reductase SDR family member on chromosome X-like isoform X1 [Cucumis melo]	XM_004149434.2	1398	0	PREDICTED: Cucumis sativus dehydrogenase/reductase SDR family member on chromosome X-like (LOC101215390), mRNA	sp|A2RVM0|TIC32_ARATH	102	9.00E-22	Short-chain dehydrogenase TIC 32, chloroplastic OS=Arabidopsis thaliana GN=TIC32 PE=2 SV=1	Rv0439c	1.00E-23	110	---	K19329	3.00E-22	bna:106365090	108	WW domain-containing oxidoreductase!K11162	GO:0016021//integral component of membrane	-	-
CL5440.Contig1_All	192.3274557	2.60264655	6.74E-52	1.41E-49	Up	XP_011657414.1	498.819	6.55E-139	PREDICTED: transcription factor BIM2 [Cucumis sativus] &gt;KGN47675.1 hypothetical protein Csa_6G373190 [Cucumis sativus]	XR_969810.1	1723	0	PREDICTED: Cucumis sativus transcription factor BIM2 (LOC101217750), transcript variant X3, misc_RNA	sp|Q9CAA4|BIM2_ARATH	270	4.00E-72	Transcription factor BIM2 OS=Arabidopsis thaliana GN=BIM2 PE=1 SV=1	-	-	-	-	K16189	3.00E-08	sind:105178574	62.4	phytochrome-interacting factor 4!K12126	-	GO:0046983//protein dimerization activity	-
CL11994.Contig1_All	5599.494763	2.294533237	7.52E-52	1.57E-49	Up	XP_008461118.1	591.267	7.04E-167	PREDICTED: uncharacterized protein LOC103499799 [Cucumis melo]	XM_008462896.2	1332	0	PREDICTED: Cucumis melo uncharacterized LOC103499799 (LOC103499799), mRNA	-	-	-	-	-	-	-	-	-	-	-	-	-	-	-	-
CL6540.Contig2_All	2706.829301	2.052535855	8.03E-52	1.67E-49	Up	XP_016898896.1	1033.09	0	PREDICTED: cysteine-rich receptor-like protein kinase 28 [Cucumis melo]	XM_017043407.1	1534	0	PREDICTED: Cucumis melo cysteine-rich receptor-like protein kinase 28 (LOC103489199), mRNA	sp|Q8S9L6|CRK29_ARATH	501	1.00E-141	Cysteine-rich receptor-like protein kinase 29 OS=Arabidopsis thaliana GN=CRK29 PE=2 SV=1	YAR019c	1.00E-20	100	---	K04733	3.00E-160	mtr:MTR_1g105750	567	interleukin-1 receptor-associated kinase 4 [EC:2.7.11.1]	GO:0016021//integral component of membrane	GO:0004672//protein kinase activity;GO:0005524//ATP binding	-
CL6469.Contig1_All	215.5949486	3.224860774	9.65E-52	2.00E-49	Up	XP_004145828.2	2986.05	0	PREDICTED: uncharacterized protein LOC101215849 [Cucumis sativus] &gt;KGN46910.1 hypothetical protein Csa_6G150490 [Cucumis sativus]	XM_004145780.2	5124	0	PREDICTED: Cucumis sativus uncharacterized LOC101215849 (LOC101215849), mRNA	sp|Q9SGH2|MBD9_ARATH	57.8	9.00E-08	Methyl-CpG-binding domain-containing protein 9 OS=Arabidopsis thaliana GN=MBD9 PE=2 SV=1	-	-	-	-	K10896	3.00E-07	mpp:MICPUCDRAFT_57576	60.8	fanconi anemia group M protein!K11643	-	GO:0046872//metal ion binding	-
CL12322.Contig2_All	368.9781275	2.393083427	1.68E-51	3.48E-49	Up	XP_004146068.2	3118.56	0	PREDICTED: probable phosphoinositide phosphatase SAC9 isoform X1 [Cucumis sativus] &gt;KGN54995.1 hypothetical protein Csa_4G620580 [Cucumis sativus]	XM_008466413.2	6857	0	PREDICTED: Cucumis melo probable phosphoinositide phosphatase SAC9 (LOC103502472), mRNA	sp|Q7XZU0|SAC9_ARATH	2128	0	Probable phosphoinositide phosphatase SAC9 OS=Arabidopsis thaliana GN=SAC9 PE=1 SV=1	YNL325c	8.00E-15	82.4	---	-	-	-	-	-	-	GO:0042578//phosphoric ester hydrolase activity	-
CL1119.Contig3_All	161.678576	3.751160216	2.21E-51	4.55E-49	Up	XP_022150502.1	1575.07	0	DExH-box ATP-dependent RNA helicase DExH3 [Momordica charantia]	XM_008448487.2	4657	0	PREDICTED: Cucumis melo DExH-box ATP-dependent RNA helicase DExH3 (LOC103489349), mRNA	sp|O22243|C3H31_ARATH	134	6.00E-45	Zinc finger CCCH domain-containing protein 31 OS=Arabidopsis thaliana GN=At2g47680 PE=2 SV=2	SPBC15C4.05	3.00E-96	294	---	K14442	0	cmo:103489349	1566	ATP-dependent RNA helicase DHX36 [EC:3.6.4.13]	-	GO:0004386//helicase activity;GO:0003676//nucleic acid binding;GO:0005524//ATP binding	-
CL8171.Contig3_All	1482.134581	-4.682291073	2.39E-51	4.90E-49	Down	XP_008442452.1	978.008	0	PREDICTED: glycerol-3-phosphate 2-O-acyltransferase 6 [Cucumis melo]	XM_008444230.2	2442	0	PREDICTED: Cucumis melo glycerol-3-phosphate 2-O-acyltransferase 6 (LOC103486314), mRNA	sp|O80437|GPAT6_ARATH	776	0	Glycerol-3-phosphate 2-O-acyltransferase 6 OS=Arabidopsis thaliana GN=GPAT6 PE=1 SV=1	CC1962	6.00E-08	57.8	---	K13508	0	cmo:103486314	978	glycerol-3-phosphate acyltransferase [EC:2.3.1.15]	GO:0016021//integral component of membrane;GO:0016020//membrane	GO:0016791//phosphatase activity;GO:0016746//transferase activity, transferring acyl groups;GO:0090447//glycerol-3-phosphate 2-O-acyltransferase activity	GO:0016311//dephosphorylation;GO:0010143//cutin biosynthetic process;GO:0008152//metabolic process
CL5756.Contig14_All	295.2248157	-2.805508066	2.83E-51	5.79E-49	Down	XP_011650192.1	1660.97	0	PREDICTED: pentatricopeptide repeat-containing protein At1g19720 [Cucumis sativus]	XM_008446535.2	3975	0	PREDICTED: Cucumis melo pentatricopeptide repeat-containing protein At1g19720 (LOC103488005), mRNA	sp|Q9FXH1|PPR52_ARATH	990	0	Pentatricopeptide repeat-containing protein At1g19720 OS=Arabidopsis thaliana GN=DYW7 PE=2 SV=1	-	-	-	-	K06180	3.00E-121	sind:105165964	439	23S rRNA pseudouridine1911/1915/1917 synthase [EC:5.4.99.23]	-	GO:0008270//zinc ion binding	-
CL9644.Contig2_All	364.395512	-1.664254122	2.99E-51	6.10E-49	Down	XP_011651936.1	566.229	4.69E-159	PREDICTED: zinc finger CCCH domain-containing protein 43 isoform X3 [Cucumis sativus]	XM_011653634.1	1655	0	PREDICTED: Cucumis sativus zinc finger CCCH domain-containing protein 43 (LOC101210639), transcript variant X3, mRNA	sp|Q9STM4|C3H43_ARATH	322	1.00E-87	Zinc finger CCCH domain-containing protein 43 OS=Arabidopsis thaliana GN=At3g48440 PE=2 SV=1	-	-	-	-	K08852	1.00E-17	vcn:VOLCADRAFT_107956	93.6	serine/threonine-protein kinase/endoribonuclease IRE1 [EC:2.7.11.1 3.1.26.-]	-	GO:0046872//metal ion binding	-
CL11057.Contig1_All	201.2646016	-3.703294933	3.66E-51	7.44E-49	Down	XP_004133836.1	77.411	1.17E-12	PREDICTED: arabinogalactan peptide 20 [Cucumis sativus] &gt;KGN56462.1 hypothetical protein Csa_3G120410 [Cucumis sativus]	XM_004133788.2	180	5.00E-42	PREDICTED: Cucumis sativus arabinogalactan peptide 20 (LOC101215412), mRNA	sp|O82337|AGP16_ARATH	62.4	3.00E-10	Arabinogalactan peptide 16 OS=Arabidopsis thaliana GN=AGP16 PE=1 SV=1	-	-	-	-	-	-	-	-	-	GO:0016021//integral component of membrane	-	-
CL270.Contig1_All	383.7052182	-7.043439597	6.49E-51	1.32E-48	Down	XP_008447332.1	857.055	0	PREDICTED: probable pectate lyase 8 [Cucumis melo]	XM_008449110.2	2337	0	PREDICTED: Cucumis melo probable pectate lyase 8 (LOC103489803), mRNA	sp|Q93WF1|PLY20_ARATH	704	0	Probable pectate lyase 20 OS=Arabidopsis thaliana GN=At5g48900 PE=2 SV=1	BH0698	1.00E-15	83.2	---	K01728	0	cmo:103489803	857	pectate lyase [EC:4.2.2.2]	-	GO:0030570//pectate lyase activity;GO:0046872//metal ion binding	GO:0045490//pectin catabolic process
Unigene27484_All	559.5734733	-1.34544727	8.43E-51	1.71E-48	Down	XP_008440596.1	575.474	3.25E-162	PREDICTED: uncharacterized protein LOC103484972 [Cucumis melo]	XM_008442374.2	1626	0	PREDICTED: Cucumis melo uncharacterized LOC103484972 (LOC103484972), mRNA	sp|Q9SIE0|ALKB2_ARATH	63.2	4.00E-10	Alpha-ketoglutarate-dependent dioxygenase alkB homolog 2 OS=Arabidopsis thaliana GN=ALKBH2 PE=2 SV=2	-	-	-	-	K18635	5.00E-07	mis:MICPUN_109058	57.4	protein SPIRAL1 and related proteins	-	-	-
Unigene23380_All	397.7594565	2.904069019	9.02E-51	1.82E-48	Up	XP_008459142.1	741.88	0	PREDICTED: zinc finger CCCH domain-containing protein 20-like [Cucumis melo]	XM_008460920.2	1655	0	PREDICTED: Cucumis melo zinc finger CCCH domain-containing protein 20-like (LOC103498342), mRNA	sp|O82199|C3H20_ARATH	385	8.00E-107	Zinc finger CCCH domain-containing protein 20 OS=Arabidopsis thaliana GN=At2g19810 PE=2 SV=1	-	-	-	-	K07560	4.00E-33	apro:F751_1912	144	D-tyrosyl-tRNA(Tyr) deacylase [EC:3.1.-.-]!K15172	-	GO:0046872//metal ion binding	-
CL518.Contig11_All	358.6175898	-3.486406751	9.48E-51	1.90E-48	Down	XP_008463945.1	1657.11	0	PREDICTED: homeobox-leucine zipper protein REVOLUTA isoform X1 [Cucumis melo]	XM_008465723.2	4256	0	PREDICTED: Cucumis melo homeobox-leucine zipper protein REVOLUTA (LOC103501950), transcript variant X1, mRNA	sp|Q9SE43|REV_ARATH	1378	0	Homeobox-leucine zipper protein REVOLUTA OS=Arabidopsis thaliana GN=REV PE=1 SV=2	-	-	-	-	K09338	0	cmo:103501950	1657	homeobox-leucine zipper protein	GO:0005634//nucleus	GO:0008289//lipid binding;GO:0003677//DNA binding	-
CL1047.Contig6_All	1533.867039	2.586883831	1.21E-50	2.43E-48	Up	XP_008448828.1	3740.66	0	PREDICTED: uncharacterized protein LOC103490876 isoform X1 [Cucumis melo] &gt;XP_008448829.1 PREDICTED: uncharacterized protein LOC103490876 isoform X1 [Cucumis melo] &gt;XP_008448830.1 PREDICTED: uncharacterized protein LOC103490876 isoform X1 [Cucumis melo]	XR_968843.1	7339	0	PREDICTED: Cucumis sativus uncharacterized LOC101211275 (LOC101211275), transcript variant X4, misc_RNA	-	-	-	-	-	-	-	-	K14306	4.00E-08	nnu:104598469	63.9	nuclear pore complex protein Nup62	-	-	-
Unigene2222_All	4125.823275	-2.368911125	1.26E-50	2.51E-48	Down	XP_004147730.1	1060.06	0	PREDICTED: root phototropism protein 2 [Cucumis sativus] &gt;XP_011653251.1 PREDICTED: root phototropism protein 2 [Cucumis sativus]	XM_008453665.2	1972	0	PREDICTED: Cucumis melo root phototropism protein 2 (LOC103493046), transcript variant X1, mRNA	sp|Q682S0|RPT2_ARATH	816	0	Root phototropism protein 2 OS=Arabidopsis thaliana GN=RPT2 PE=1 SV=2	-	-	-	-	-	-	-	-	-	-	GO:0004871//signal transducer activity	GO:0009638//phototropism
CL4649.Contig3_All	1298.53179	3.383072011	1.32E-50	2.63E-48	Up	XP_004145931.1	1510.74	0	PREDICTED: dipeptidyl peptidase 8 isoform X1 [Cucumis sativus] &gt;XP_011654612.1 PREDICTED: dipeptidyl peptidase 8 isoform X1 [Cucumis sativus] &gt;XP_011654613.1 PREDICTED: dipeptidyl peptidase 8 isoform X1 [Cucumis sativus] &gt;XP_011654614.1 PREDICTED: dipeptidyl peptidase 8 isoform X1 [Cucumis sativus] &gt;XP_011654615.1 PREDICTED: dipeptidyl peptidase 8 isoform X1 [Cucumis sativus]	XM_011656313.1	3826	0	PREDICTED: Cucumis sativus dipeptidyl peptidase 8 (LOC101223131), transcript variant X5, mRNA	sp|Q10MJ1|CGEP_ORYSJ	52	2.00E-06	Probable glutamyl endopeptidase, chloroplastic OS=Oryza sativa subsp. japonica GN=GEP PE=2 SV=1	CC2154	1.00E-94	346	---	K01278	0	csv:101223131	1510	dipeptidyl-peptidase 4 [EC:3.4.14.5]	-	GO:0004177//aminopeptidase activity;GO:0008236//serine-type peptidase activity	-
CL10570.Contig1_All	1620.15903	1.183484515	1.59E-50	3.16E-48	Up	XP_004144285.1	426.787	1.51E-117	PREDICTED: cytokinin riboside 5&apos;-monophosphate phosphoribohydrolase LOG1-like [Cucumis sativus]	XM_008466651.2	876	0	PREDICTED: Cucumis melo cytokinin riboside 5'-monophosphate phosphoribohydrolase LOG1-like (LOC103502636), mRNA	sp|Q8LBB7|LOG5_ARATH	333	2.00E-91	Cytokinin riboside 5'-monophosphate phosphoribohydrolase LOG5 OS=Arabidopsis thaliana GN=LOG5 PE=1 SV=1	RSc2087	1.00E-47	189	---	K06966	3.00E-118	csv:101207180	426	uncharacterized protein	-	GO:0016787//hydrolase activity	GO:0009691//cytokinin biosynthetic process
CL11704.Contig2_All	190.8216161	-6.625702937	1.61E-50	3.20E-48	Down	XP_008465573.1	791.186	0	PREDICTED: CBL-interacting serine/threonine-protein kinase 11 [Cucumis melo]	XM_008467351.2	1754	0	PREDICTED: Cucumis melo CBL-interacting serine/threonine-protein kinase 11 (LOC103503208), mRNA	sp|O22932|CIPKB_ARATH	576	2.00E-164	CBL-interacting serine/threonine-protein kinase 11 OS=Arabidopsis thaliana GN=CIPK11 PE=1 SV=1	ECU01g0630	2.00E-35	149	---	K12761	0	cmo:103503208	791	carbon catabolite-derepressing protein kinase [EC:2.7.11.1]	-	GO:0004674//protein serine/threonine kinase activity;GO:0005524//ATP binding	GO:0007165//signal transduction
CL5957.Contig3_All	131.3884926	4.351928382	1.85E-50	3.65E-48	Up	-	-	-	-	LN713259.1	301	4.00E-78	Cucumis melo genomic chromosome, chr_5	-	-	-	-	-	-	-	-	-	-	-	-	-	-	-	-
CL4655.Contig8_All	396.7427165	5.842924386	2.02E-50	3.98E-48	Up	XP_008456656.1	1212.21	0	PREDICTED: ETHYLENE INSENSITIVE 3-like 1 protein isoform X1 [Cucumis melo]	XM_008458434.1	2910	0	PREDICTED: Cucumis melo ETHYLENE INSENSITIVE 3-like 1 protein (LOC103496545), transcript variant X2, mRNA	sp|O24606|EIN3_ARATH	628	9.00E-180	Protein ETHYLENE INSENSITIVE 3 OS=Arabidopsis thaliana GN=EIN3 PE=1 SV=1	-	-	-	-	K14514	0	csv:101214396	1211	ethylene-insensitive protein 3	GO:0005634//nucleus;GO:0005622//intracellular	GO:0003700//transcription factor activity, sequence-specific DNA binding;GO:0003677//DNA binding	GO:0006355//regulation of transcription, DNA-templated;GO:0071281//cellular response to iron ion;GO:0009873//ethylene-activated signaling pathway
Unigene808_All	252.2717451	-7.094667857	2.25E-50	4.42E-48	Down	XP_011648935.1	249.595	2.03E-64	PREDICTED: uncharacterized protein At4g30180 [Cucumis sativus] &gt;KGN61154.1 hypothetical protein Csa_2G060350 [Cucumis sativus]	XM_011650633.1	335	2.00E-88	PREDICTED: Cucumis sativus uncharacterized protein At4g30180 (LOC101204154), mRNA	-	-	-	-	-	-	-	-	-	-	-	-	-	-	-	-
Unigene12656_All	3778.752099	-3.936814844	3.12E-50	6.11E-48	Down	XP_008441080.1	484.182	1.13E-134	PREDICTED: protein E6 [Cucumis melo]	LN713262.1	753	0	Cucumis melo genomic chromosome, chr_8	sp|Q01197|E6_GOSHI	147	1.00E-35	Protein E6 OS=Gossypium hirsutum GN=E6 PE=2 SV=1	Rv0312	2.00E-06	52.8	---	K15400	3.00E-06	egr:104452837	55.1	omega-hydroxypalmitate O-feruloyl transferase [EC:2.3.1.188]	-	-	-
CL10352.Contig2_All	2076.256491	1.045753221	3.23E-50	6.30E-48	Up	XP_011660064.1	1062.75	0	PREDICTED: protochlorophyllide-dependent translocon component 52, chloroplastic [Cucumis sativus]	XM_011661762.1	2228	0	PREDICTED: Cucumis sativus protochlorophyllide-dependent translocon component 52, chloroplastic (LOC101221773), mRNA	sp|Q8W496|PTC52_ARATH	652	0	Protochlorophyllide-dependent translocon component 52, chloroplastic OS=Arabidopsis thaliana GN=PTC52 PE=2 SV=1	alr4354	2.00E-66	252	---	K13071	8.00E-73	bvg:104902984	276	pheophorbide a oxygenase [EC:1.14.15.17]	GO:0016021//integral component of membrane	GO:0051537//2 iron, 2 sulfur cluster binding;GO:0010277//chlorophyllide a oxygenase [overall] activity	-
CL6214.Contig2_All	310.8662871	-7.119784486	3.70E-50	7.19E-48	Down	XP_004139742.2	1994.16	0	PREDICTED: receptor-like protein kinase 2 [Cucumis sativus] &gt;KGN44495.1 hypothetical protein Csa_7G318950 [Cucumis sativus]	XM_004139694.2	4756	0	PREDICTED: Cucumis sativus receptor-like protein kinase 2 (LOC101210837), mRNA	sp|Q9LHP4|RCH2_ARATH	1088	0	Receptor-like protein kinase 2 OS=Arabidopsis thaliana GN=RCH2 PE=1 SV=1	alr0124_1	2.00E-40	167	---	K17422	0	mtr:MTR_5g045910	1097	large subunit ribosomal protein L41!K13420	GO:0016021//integral component of membrane	GO:0005524//ATP binding;GO:0004674//protein serine/threonine kinase activity	-
CL4229.Contig4_All	852.1632176	-10.87153134	4.69E-50	9.10E-48	Down	XP_011649874.1	631.328	1.07E-178	PREDICTED: patellin-3 [Cucumis sativus] &gt;KGN63050.1 hypothetical protein Csa_2G386180 [Cucumis sativus]	LN713257.1	1966	0	Cucumis melo genomic chromosome, chr_3	sp|Q56Z59|PATL3_ARATH	313	5.00E-85	Patellin-3 OS=Arabidopsis thaliana GN=PATL3 PE=1 SV=2	-	-	-	-	K19996	6.00E-103	pmum:103319280	377	phosphatidylinositol transfer protein SFH5	GO:0016021//integral component of membrane	-	GO:0006810//transport
CL9129.Contig2_All	335.9214151	1.953206184	5.38E-50	1.04E-47	Up	XP_011651315.1	1270.37	0	PREDICTED: KH domain-containing protein At4g18375 [Cucumis sativus] &gt;KGN57655.1 hypothetical protein Csa_3G238210 [Cucumis sativus]	XM_008457761.2	3077	0	PREDICTED: Cucumis melo KH domain-containing protein At4g18375 (LOC103496048), mRNA	sp|P58223|Y4837_ARATH	175	2.00E-43	KH domain-containing protein At4g18375 OS=Arabidopsis thaliana GN=At4g18375 PE=2 SV=1	-	-	-	-	K13162	0	csv:101217605	1270	poly(rC)-binding protein 2/3/4	-	GO:0003723//RNA binding	-
CL4229.Contig2_All	229.0696451	-2.948130918	5.95E-50	1.15E-47	Down	XP_011649874.1	631.328	1.41E-178	PREDICTED: patellin-3 [Cucumis sativus] &gt;KGN63050.1 hypothetical protein Csa_2G386180 [Cucumis sativus]	LN713257.1	2006	0	Cucumis melo genomic chromosome, chr_3	sp|Q56Z59|PATL3_ARATH	313	6.00E-85	Patellin-3 OS=Arabidopsis thaliana GN=PATL3 PE=1 SV=2	-	-	-	-	K19996	8.00E-103	pmum:103319280	377	phosphatidylinositol transfer protein SFH5	GO:0016021//integral component of membrane	-	GO:0006810//transport
CL6272.Contig1_All	872.43281	-1.890685208	6.26E-50	1.20E-47	Down	XP_008443933.1	963.755	0	PREDICTED: calmodulin-binding receptor-like cytoplasmic kinase 3 [Cucumis melo]	XM_008445711.2	2472	0	PREDICTED: Cucumis melo calmodulin-binding receptor-like cytoplasmic kinase 3 (LOC103487406), mRNA	sp|Q9ASQ5|CRCK3_ARATH	518	6.00E-147	Calmodulin-binding receptor-like cytoplasmic kinase 3 OS=Arabidopsis thaliana GN=CRCK3 PE=2 SV=1	MYPU_6850	3.00E-21	102	---	-	-	-	-	-	-	GO:0004672//protein kinase activity;GO:0005524//ATP binding	-
CL10825.Contig2_All	2586.672908	1.160583401	7.57E-50	1.45E-47	Up	XP_008463144.1	900.197	0	PREDICTED: pre-mRNA-splicing factor 38B [Cucumis melo] &gt;XP_008463145.1 PREDICTED: pre-mRNA-splicing factor 38B [Cucumis melo] &gt;XP_016902978.1 PREDICTED: pre-mRNA-splicing factor 38B [Cucumis melo]	XM_008464922.2	1493	0	PREDICTED: Cucumis melo pre-mRNA-splicing factor 38B (LOC103501359), transcript variant X2, mRNA	sp|Q9ZR40|U2A2B_NICPL	135	1.00E-31	Splicing factor U2af large subunit B OS=Nicotiana plumbaginifolia GN=U2AF65B PE=2 SV=1	SMc00062	2.00E-07	56.6	---	K12850	0	cmo:103501359	900	pre-mRNA-splicing factor 38B	GO:0071011//precatalytic spliceosome	-	-
CL1880.Contig2_All	272.3137231	-3.01414419	9.42E-50	1.80E-47	Down	XP_008451852.1	937.562	0	PREDICTED: diacylglycerol kinase 7-like [Cucumis melo]	XM_004150281.2	2097	0	PREDICTED: Cucumis sativus diacylglycerol kinase 7 (LOC101217776), mRNA	sp|F4JQ95|DGK7_ARATH	676	0	Diacylglycerol kinase 7 OS=Arabidopsis thaliana GN=DGK7 PE=1 SV=1	alr2881	2.00E-06	53.1	---	K00901	0	cmo:103493013	937	diacylglycerol kinase (ATP) [EC:2.7.1.107]	-	GO:0004143//diacylglycerol kinase activity;GO:0005524//ATP binding;GO:0003951//NAD+ kinase activity	GO:0007205//protein kinase C-activating G-protein coupled receptor signaling pathway
Unigene34332_All	664.297926	-3.92310038	9.70E-50	1.85E-47	Down	XP_008463438.1	388.267	5.30E-106	PREDICTED: early nodulin-like protein 3 [Cucumis melo]	XM_008465216.2	904	0	PREDICTED: Cucumis melo early nodulin-like protein 3 (LOC103501603), mRNA	sp|Q8LC95|ENL3_ARATH	130	2.00E-30	Early nodulin-like protein 3 OS=Arabidopsis thaliana GN=At5g25090 PE=1 SV=2	-	-	-	-	K03006	1.00E-23	thj:104811869	112	DNA-directed RNA polymerase II subunit RPB1 [EC:2.7.7.6]	GO:0016021//integral component of membrane	GO:0009055//electron carrier activity	-
CL6062.Contig7_All	145.2064316	-5.707127834	1.07E-49	2.03E-47	Down	XP_008447073.1	1465.67	0	PREDICTED: ent-kaur-16-ene synthase, chloroplastic isoform X1 [Cucumis melo]	XM_008448851.2	3628	0	PREDICTED: Cucumis melo ent-kaur-16-ene synthase, chloroplastic (LOC103489622), transcript variant X1, mRNA	sp|Q39548|KSB_CUCMA	1303	0	Ent-kaur-16-ene synthase, chloroplastic OS=Cucurbita maxima PE=1 SV=1	-	-	-	-	K04121	0	cmo:103489622	1465	ent-kaurene synthase [EC:4.2.3.19]	-	GO:0000287//magnesium ion binding;GO:0010333//terpene synthase activity	GO:0008152//metabolic process
CL10448.Contig3_All	1022.838377	10.78672643	1.19E-49	2.26E-47	Up	XP_004145926.1	1384.01	0	PREDICTED: cyclic nucleotide-gated ion channel 1 [Cucumis sativus] &gt;XP_011654622.1 PREDICTED: cyclic nucleotide-gated ion channel 1 [Cucumis sativus] &gt;KGN49873.1 hypothetical protein Csa_5G139510 [Cucumis sativus]	XM_008439363.2	4004	0	PREDICTED: Cucumis melo cyclic nucleotide-gated ion channel 1 (LOC103482956), transcript variant X1, mRNA	sp|O65717|CNGC1_ARATH	1154	0	Cyclic nucleotide-gated ion channel 1 OS=Arabidopsis thaliana GN=CNGC1 PE=1 SV=1	-	-	-	-	K05391	0	csv:101221781	1384	cyclic nucleotide gated channel, other eukaryote	GO:0016021//integral component of membrane	GO:0005216//ion channel activity	-
CL3824.Contig3_All	239.5134194	4.422466363	1.54E-49	2.92E-47	Up	XP_011653674.1	833.943	0	PREDICTED: protein SSUH2 homolog isoform X1 [Cucumis sativus] &gt;KGN54347.1 hypothetical protein Csa_4G307890 [Cucumis sativus]	XM_008450732.2	2133	0	PREDICTED: Cucumis melo protein SSUH2 homolog (LOC103490964), mRNA	-	-	-	-	-	-	-	-	-	-	-	-	-	-	-	-
CL5113.Contig10_All	348.3714353	-5.326774688	1.74E-49	3.27E-47	Down	XP_008437453.1	1751.49	0	PREDICTED: ubiquitin carboxyl-terminal hydrolase 9 [Cucumis melo]	XM_008439231.2	4335	0	PREDICTED: Cucumis melo ubiquitin carboxyl-terminal hydrolase 9 (LOC103482868), mRNA	sp|Q9ZSB5|UBP10_ARATH	1125	0	Ubiquitin carboxyl-terminal hydrolase 10 OS=Arabidopsis thaliana GN=UBP10 PE=2 SV=2	SPCC16A11.12c	2.00E-86	319	---	-	-	-	-	-	-	GO:0004843//ubiquitin-specific protease activity	GO:0016579//protein deubiquitination;GO:0006511//ubiquitin-dependent protein catabolic process
CL11921.Contig10_All	248.1655074	-3.355007217	1.88E-49	3.54E-47	Down	XP_022150099.1	162.155	2.64E-75	uncharacterized protein LOC111018360 [Momordica charantia]	XM_004148402.2	880	0	PREDICTED: Cucumis sativus uncharacterized GTP-binding protein At5g64813 (LOC101211931), mRNA	sp|P93401|NU2M_OENBE	64.3	1.00E-09	NADH-ubiquinone oxidoreductase chain 2 OS=Oenothera berteroana GN=ND2 PE=2 SV=2	YBR264c	3.00E-08	60.8	---	K07933	1.00E-56	cmo:103497477	224	Rab-like protein 3	-	-	-
CL1148.Contig11_All	177.3414193	-6.923815171	1.95E-49	3.66E-47	Down	KGN56725.1	775.007	0	hypothetical protein Csa_3G130310 [Cucumis sativus]	XM_008440126.2	1869	0	PREDICTED: Cucumis melo methyltransferase-like protein 13 (LOC103483474), transcript variant X2, mRNA	-	-	-	-	-	-	-	-	K20177	4.00E-19	smo:SELMODRAFT_449189	99	vacuolar protein sorting-associated protein 3	-	GO:0008168//methyltransferase activity	-
CL5156.Contig3_All	382.7535866	-3.120597052	2.73E-49	5.10E-47	Down	XP_008443841.1	1092.03	0	PREDICTED: AUGMIN subunit 8-like [Cucumis melo] &gt;XP_008443842.1 PREDICTED: AUGMIN subunit 8-like [Cucumis melo] &gt;XP_008443843.1 PREDICTED: AUGMIN subunit 8-like [Cucumis melo]	XM_011657310.1	3513	0	PREDICTED: Cucumis sativus QWRF motif-containing protein 8-like (LOC101220529), transcript variant X1, mRNA	sp|F4INP9|QWRF4_ARATH	435	9.00E-122	QWRF motif-containing protein 4 OS=Arabidopsis thaliana GN=QWRF4 PE=2 SV=1	-	-	-	-	K01802	2.00E-06	ath:AT4G32420	56.6	peptidylprolyl isomerase [EC:5.2.1.8]!K09566	-	-	-
CL1085.Contig2_All	837.3902324	-1.991446944	2.95E-49	5.50E-47	Down	XP_004146816.1	671.389	0	PREDICTED: glyoxylate/succinic semialdehyde reductase 2, chloroplastic isoform X1 [Cucumis sativus] &gt;KGN59810.1 hypothetical protein Csa_3G848200 [Cucumis sativus]	XM_004146768.2	1800	0	PREDICTED: Cucumis sativus glyoxylate/succinic semialdehyde reductase 2, chloroplastic (LOC101203992), transcript variant X1, mRNA	sp|F4I907|GLYR2_ARATH	515	3.00E-146	Glyoxylate/succinic semialdehyde reductase 2, chloroplastic OS=Arabidopsis thaliana GN=GLYR2 PE=1 SV=1	MA0614	2.00E-46	185	---	K18121	0	csv:101203992	671	glyoxylate/succinic semialdehyde reductase [EC:1.1.1.79 1.1.1.-]	-	GO:0004616//phosphogluconate dehydrogenase (decarboxylating) activity;GO:0051287//NAD binding	-
Unigene30602_All	4749.668012	-3.965934284	3.21E-49	5.96E-47	Down	XP_008437293.1	571.237	6.42E-161	PREDICTED: aquaporin PIP1-2 [Cucumis melo]	XM_008439071.2	1358	0	PREDICTED: Cucumis melo aquaporin PIP1-2 (LOC103482758), mRNA	sp|Q08733|PIP13_ARATH	525	2.00E-149	Aquaporin PIP1-3 OS=Arabidopsis thaliana GN=PIP1-3 PE=1 SV=1	SMc01870	3.00E-27	121	---	K09872	1.00E-161	cmo:103482758	571	aquaporin PIP	GO:0016021//integral component of membrane	GO:0005215//transporter activity	-
CL4810.Contig1_All	146.4439641	-6.173525355	3.85E-49	7.13E-47	Down	XP_022150764.1	485.723	0	mitochondrial Rho GTPase 1-like [Momordica charantia]	XM_008453145.2	1669	0	PREDICTED: Cucumis melo mitochondrial Rho GTPase 2 (LOC103492676), mRNA	sp|O04369|RAC1_LOTJA	70.1	7.00E-12	Rac-like GTP-binding protein RAC1 OS=Lotus japonicus GN=RAC1 PE=2 SV=1	YAL048c	1.00E-46	186	---	K07870	0	sita:101758072	463	Ras homolog gene family, member T1	GO:0031307//integral component of mitochondrial outer membrane	GO:0005525//GTP binding;GO:0005509//calcium ion binding;GO:0003924//GTPase activity	GO:0007005//mitochondrion organization
CL5007.Contig6_All	351.6757013	-1.632724845	3.93E-49	7.26E-47	Down	KGN50491.1	653.284	0	hypothetical protein Csa_5G177110 [Cucumis sativus]	XM_008447584.2	1419	0	PREDICTED: Cucumis melo serine/arginine-rich splicing factor RS2Z32-like (LOC103488725), transcript variant X4, mRNA	sp|Q8VYA5|RSZ33_ARATH	329	3.00E-90	Serine/arginine-rich splicing factor RS2Z33 OS=Arabidopsis thaliana GN=RS2Z33 PE=1 SV=1	SPAC16.02c	6.00E-14	77	---	K12896	3.00E-177	csv:101220124	622	splicing factor, arginine/serine-rich 7	-	GO:0003723//RNA binding;GO:0008270//zinc ion binding	-
CL808.Contig21_All	153.7086077	5.660579799	3.95E-49	7.27E-47	Up	XP_018733322.1	224.942	1.28E-56	PREDICTED: uncharacterized protein LOC108961144 [Eucalyptus grandis]	XM_022289513.1	107	1.00E-19	PREDICTED: Momordica charantia uncharacterized LOC111014710 (LOC111014710), mRNA	-	-	-	-	-	-	-	-	K05658	1.00E-11	mdm:103423936	73.2	ATP-binding cassette, subfamily B (MDR/TAP), member 1 [EC:3.6.3.44]!K00026	-	-	-
Unigene30638_All	503.6147638	-3.243278085	4.05E-49	7.43E-47	Down	XP_008467116.1	379.022	3.32E-103	PREDICTED: 21 kDa protein [Cucumis melo]	XM_008468894.2	878	0	PREDICTED: Cucumis melo 21 kDa protein (LOC103504548), mRNA	sp|P17407|21KD_DAUCA	136	2.00E-32	21 kDa protein OS=Daucus carota PE=2 SV=1	-	-	-	-	K01051	2.00E-18	atr:18423933	95.1	pectinesterase [EC:3.1.1.11]	-	GO:0004857//enzyme inhibitor activity	-
CL2117.Contig12_All	811.7372114	-1.965708313	4.23E-49	7.75E-47	Down	XP_022140846.1	465.307	5.22E-129	fatty-acid-binding protein 3, chloroplastic [Momordica charantia]	XM_004145961.2	1447	0	PREDICTED: Cucumis sativus fatty-acid-binding protein 3 (LOC101203019), transcript variant X1, mRNA	sp|Q9C8L2|FAP3_ARATH	281	8.00E-76	Fatty-acid-binding protein 3 OS=Arabidopsis thaliana GN=FAP3 PE=1 SV=1	-	-	-	-	-	-	-	-	-	-	GO:0016872//intramolecular lyase activity	-
CL1765.Contig3_All	523.7885967	-9.894719117	5.82E-49	1.06E-46	Down	XP_011657534.1	283.108	9.79E-74	PREDICTED: uncharacterized protein At1g10890 isoform X3 [Cucumis sativus]	XM_008451196.2	696	0	PREDICTED: Cucumis melo uncharacterized protein At1g10890 (LOC103491311), mRNA	sp|P0CB26|Y1089_ARATH	235	2.00E-61	Uncharacterized protein At1g10890 OS=Arabidopsis thaliana GN=At1g10890 PE=4 SV=1	aq_2032	2.00E-09	63.5	---	K13173	2.00E-74	csv:101205338	283	arginine and glutamate-rich protein 1	-	-	-
Unigene26950_All	128.8888281	-3.993645638	6.84E-49	1.25E-46	Down	-	-	-	-	LN713262.1	79.8	1.00E-11	Cucumis melo genomic chromosome, chr_8	-	-	-	-	-	-	-	-	-	-	-	-	-	-	-	-
CL3051.Contig3_All	171.7982085	5.728343178	7.51E-49	1.36E-46	Up	XP_008449731.1	396.356	1.71E-108	PREDICTED: zinc transporter ZTP29 isoform X2 [Cucumis melo]	XM_008451509.2	1108	0	PREDICTED: Cucumis melo zinc transporter ZTP29 (LOC103491524), transcript variant X2, mRNA	sp|Q940Q3|ZTP29_ARATH	352	2.00E-97	Zinc transporter ZTP29 OS=Arabidopsis thaliana GN=ZTP29 PE=2 SV=1	MA0387	3.00E-32	137	---	K07238	3.00E-109	cmo:103491524	396	zinc transporter, ZIP family	GO:0016021//integral component of membrane	GO:0046873//metal ion transmembrane transporter activity	-
CL1589.Contig5_All	404.4584788	-9.224929602	7.95E-49	1.44E-46	Down	XP_008443467.1	1738.78	0	PREDICTED: CRM-domain containing factor CFM2, chloroplastic isoform X1 [Cucumis melo]	XM_008445245.2	3949	0	PREDICTED: Cucumis melo CRM-domain containing factor CFM2, chloroplastic (LOC103487053), transcript variant X1, mRNA	sp|Q6YYA3|CRS1_ORYSJ	394	2.00E-109	Chloroplastic group IIA intron splicing facilitator CRS1, chloroplastic OS=Oryza sativa subsp. japonica GN=Os08g0360100 PE=2 SV=1	-	-	-	-	K01148	3.00E-26	pda:103714562	122	poly(A)-specific ribonuclease [EC:3.1.13.4]	-	GO:0003723//RNA binding	-
CL7742.Contig4_All	836.3764888	-6.442064699	8.24E-49	1.49E-46	Down	XP_008445302.1	1081.24	0	PREDICTED: L-ascorbate oxidase homolog [Cucumis melo]	XM_008447080.2	2300	0	PREDICTED: Cucumis melo L-ascorbate oxidase homolog (LOC103488372), mRNA	sp|Q00624|ASOL_BRANA	600	9.00E-172	L-ascorbate oxidase homolog OS=Brassica napus GN=Bp10 PE=2 SV=1	SPAC1F7.08	4.00E-23	108	---	K19791	0	cmo:103484753	704	iron transport multicopper oxidase	-	GO:0005507//copper ion binding;GO:0016491//oxidoreductase activity	-
CL3883.Contig10_All	6655.463285	1.21880231	9.32E-49	1.68E-46	Up	XP_008458906.1	1276.92	0	PREDICTED: heat shock cognate 70 kDa protein 2-like [Cucumis melo]	XM_008460684.1	2732	0	PREDICTED: Cucumis melo heat shock cognate 70 kDa protein 2-like (LOC103498170), mRNA	sp|P27322|HSP72_SOLLC	1198	0	Heat shock cognate 70 kDa protein 2 OS=Solanum lycopersicum GN=HSC-2 PE=1 SV=1	SPAC13G7.02c	0	951	---	K03283	0	cmo:103498170	1276	heat shock 70kDa protein 1/8	-	GO:0005524//ATP binding	-
CL92.Contig237_All	136.6808486	4.01697869	1.11E-48	1.99E-46	Up	XP_004148797.1	170.244	8.12E-40	PREDICTED: pentatricopeptide repeat-containing protein At3g48810 [Cucumis sativus] &gt;KGN47445.1 hypothetical protein Csa_6G324890 [Cucumis sativus]	XM_004148749.2	343	2.00E-90	PREDICTED: Cucumis sativus pentatricopeptide repeat-containing protein At3g48810 (LOC101220387), mRNA	sp|Q9M302|PP270_ARATH	120	7.00E-27	Pentatricopeptide repeat-containing protein At3g48810 OS=Arabidopsis thaliana GN=At3g48810 PE=2 SV=1	-	-	-	-	-	-	-	-	-	-	-	-
Unigene30769_All	659.3822636	1.646139655	1.24E-48	2.23E-46	Up	KGN43227.1	253.062	1.46E-65	hypothetical protein Csa_7G009710 [Cucumis sativus]	LN713255.1	553	1.00E-154	Cucumis melo genomic chromosome, chr_1	-	-	-	-	-	-	-	-	-	-	-	-	-	-	-	-
CL3406.Contig4_All	870.2507445	-10.82813302	1.41E-48	2.53E-46	Down	XP_011651988.1	3286.12	0	PREDICTED: protein ROS1-like [Cucumis sativus] &gt;KGN59055.1 hypothetical protein Csa_3G748840 [Cucumis sativus]	XM_011653686.1	7983	0	PREDICTED: Cucumis sativus protein ROS1-like (LOC101222935), mRNA	sp|Q8LK56|DME_ARATH	1002	0	Transcriptional activator DEMETER OS=Arabidopsis thaliana GN=DME PE=1 SV=2	DR2438	7.00E-19	96.7	---	-	-	-	-	-	-	GO:0003824//catalytic activity;GO:0051539//4 iron, 4 sulfur cluster binding	GO:0006284//base-excision repair
CL11106.Contig2_All	294.5014053	-7.860628146	1.43E-48	2.54E-46	Down	XP_008456176.1	1655.19	0	PREDICTED: alpha-L-fucosidase 2 [Cucumis melo]	XM_008457954.2	3877	0	PREDICTED: Cucumis melo alpha-L-fucosidase 2 (LOC103496193), mRNA	sp|Q8L7W8|FUCO2_ARATH	1135	0	Alpha-L-fucosidase 2 OS=Arabidopsis thaliana GN=FUC95A PE=1 SV=1	-	-	-	-	K15923	0	cmo:103496193	1655	alpha-L-fucosidase 2 [EC:3.2.1.51]	-	GO:0004560//alpha-L-fucosidase activity	-
Unigene9504_All	485.4538488	-3.2258323	1.57E-48	2.79E-46	Down	XP_004135788.1	814.683	0	PREDICTED: serine/threonine-protein kinase CDL1 [Cucumis sativus] &gt;KGN66099.1 hypothetical protein Csa_1G570240 [Cucumis sativus]	XM_008452454.2	2141	0	PREDICTED: Cucumis melo serine/threonine-protein kinase CDL1 (LOC103492191), mRNA	sp|Q8RWW0|ALE2_ARATH	302	4.00E-82	Receptor-like serine/threonine-protein kinase ALE2 OS=Arabidopsis thaliana GN=ALE2 PE=1 SV=1	lin1934_1	1.00E-19	96.3	---	-	-	-	-	-	GO:0016021//integral component of membrane	GO:0005524//ATP binding;GO:0004672//protein kinase activity	-
Unigene11864_All	628.8275456	1.221807294	1.80E-48	3.18E-46	Up	XP_011651305.1	553.903	0	PREDICTED: probable myosin-binding protein 5 isoform X2 [Cucumis sativus]	LN713266.1	2062	0	Cucumis melo genomic chromosome, chr_12	sp|Q39580|DYL1_CHLRE	76.3	2.00E-13	Dynein 8 kDa light chain, flagellar outer arm OS=Chlamydomonas reinhardtii PE=1 SV=1	-	-	-	-	K10418	2.00E-51	pxb:103958788	206	dynein light chain LC8-type	GO:0016021//integral component of membrane	-	-
Unigene27452_All	18262.21723	-1.384877553	1.92E-48	3.39E-46	Down	XP_004143209.2	978.778	0	PREDICTED: protein TIC 62, chloroplastic [Cucumis sativus] &gt;KGN47123.1 hypothetical protein Csa_6G188160 [Cucumis sativus]	XM_004143161.2	1550	0	PREDICTED: Cucumis sativus protein TIC 62, chloroplastic (LOC101204541), mRNA	sp|Q8SKU2|TIC62_PEA	96.7	6.00E-20	Protein TIC 62, chloroplastic OS=Pisum sativum GN=TIC62 PE=1 SV=2	tolA	5.00E-09	61.6	---	K20473	5.00E-13	mpp:MICPUCDRAFT_49175	78.2	neuroblastoma-amplified sequence	-	-	-
CL6619.Contig6_All	159.0977073	-3.902074296	2.00E-48	3.52E-46	Down	CAN69126.1	84.3445	1.30E-13	hypothetical protein VITISV_008195 [Vitis vinifera]	LN713260.1	716	0	Cucumis melo genomic chromosome, chr_6	sp|Q9SCV3|BGAL9_ARATH	59.3	3.00E-08	Beta-galactosidase 9 OS=Arabidopsis thaliana GN=BGAL9 PE=2 SV=1	-	-	-	-	-	-	-	-	-	-	-	-
CL92.Contig391_All	159.6437474	5.80710222	2.38E-48	4.19E-46	Up	XP_015080794.1	480.33	5.17E-133	PREDICTED: uncharacterized protein LOC107024343 [Solanum pennellii]	LN713262.1	315	7.00E-82	Cucumis melo genomic chromosome, chr_8	sp|P10978|POLX_TOBAC	407	2.00E-113	Retrovirus-related Pol polyprotein from transposon TNT 1-94 OS=Nicotiana tabacum PE=2 SV=1	-	-	-	-	K03006	2.00E-69	adu:107466525	266	DNA-directed RNA polymerase II subunit RPB1 [EC:2.7.7.6]!K01528	-	-	-
CL4619.Contig3_All	195.4588789	-2.738353883	3.63E-48	6.33E-46	Down	XP_004137859.1	1131.32	0	PREDICTED: cactin [Cucumis sativus] &gt;KGN59035.1 hypothetical protein Csa_3G748150 [Cucumis sativus]	XM_004137811.2	2795	0	PREDICTED: Cucumis sativus cactin (LOC101205416), mRNA	sp|Q84Y18|CXIP4_ARATH	55.8	1.00E-07	CAX-interacting protein 4 OS=Arabidopsis thaliana GN=CXIP4 PE=1 SV=2	-	-	-	-	K12811	2.00E-07	crb:CARUB_v10008128mg	46.6	ATP-dependent RNA helicase DDX46/PRP5 [EC:3.6.4.13]	-	-	-
CL3060.Contig3_All	145.4610492	-6.521674611	3.88E-48	6.75E-46	Down	XP_022142995.1	443.351	2.91E-122	ABC transporter I family member 1 [Momordica charantia] &gt;XP_022142996.1 ABC transporter I family member 1 [Momordica charantia]	XM_008450910.2	1033	0	PREDICTED: Cucumis melo ABC transporter I family member 1 (LOC103491084), mRNA	sp|Q9C8T1|AB1I_ARATH	406	2.00E-113	ABC transporter I family member 1 OS=Arabidopsis thaliana GN=ABCI1 PE=2 SV=1	ZccmA	3.00E-30	132	---	K02045	3.00E-13	cvr:CHLNCDRAFT_143202	78.6	sulfate transport system ATP-binding protein [EC:3.6.3.25]!K05658	-	GO:0005215//transporter activity;GO:0005524//ATP binding;GO:0016887//ATPase activity	GO:0017004//cytochrome complex assembly
CL10148.Contig2_All	513.1552172	-1.734424715	4.33E-48	7.52E-46	Down	XP_004147152.2	2310.03	0	PREDICTED: uncharacterized protein LOC101205835 isoform X1 [Cucumis sativus] &gt;KGN61590.1 hypothetical protein Csa_2G173580 [Cucumis sativus]	XM_004147104.2	5562	0	PREDICTED: Cucumis sativus uncharacterized LOC101205835 (LOC101205835), transcript variant X1, mRNA	-	-	-	-	-	-	-	-	-	-	-	-	-	-	-	-
CL754.Contig16_All	206.6073379	6.223346396	4.72E-48	8.18E-46	Up	XP_011649723.1	946.806	0	PREDICTED: nuclear poly(A) polymerase 4 isoform X3 [Cucumis sativus]	LN713257.1	2468	0	Cucumis melo genomic chromosome, chr_3	-	-	-	-	SPBC646.04	6.00E-95	217	---	K14376	0	csv:101205459	946	poly(A) polymerase [EC:2.7.7.19]	GO:0005634//nucleus	GO:0004652//polynucleotide adenylyltransferase activity;GO:0003723//RNA binding	GO:0031123//RNA 3'-end processing;GO:0043631//RNA polyadenylation
CL11453.Contig2_All	155.3484956	5.354424222	5.48E-48	9.48E-46	Up	XP_008456676.1	259.61	1.78E-120	PREDICTED: adenylate kinase, chloroplastic [Cucumis melo]	XM_008458454.2	763	0	PREDICTED: Cucumis melo adenylate kinase, chloroplastic (LOC103496552), mRNA	sp|Q9FIJ7|KAD2_ARATH	161	3.00E-70	Adenylate kinase 2, chloroplastic OS=Arabidopsis thaliana GN=At5g47840 PE=2 SV=1	FN1298	8.00E-28	76.6	---	K00939	3.00E-121	cmo:103496552	259	adenylate kinase [EC:2.7.4.3]	-	GO:0004017//adenylate kinase activity;GO:0005524//ATP binding	-
CL8434.Contig3_All	177.043144	-6.77174532	5.54E-48	9.55E-46	Down	XP_004133993.1	832.017	0	PREDICTED: uncharacterized protein At1g04910 [Cucumis sativus]	XM_008440131.2	2254	0	PREDICTED: Cucumis melo uncharacterized protein At1g04910 (LOC103483478), mRNA	sp|Q8W486|Y1491_ARATH	705	0	Uncharacterized protein At1g04910 OS=Arabidopsis thaliana GN=At1g04910 PE=2 SV=1	-	-	-	-	-	-	-	-	-	GO:0016021//integral component of membrane	-	-
CL6062.Contig8_All	177.7192641	4.212595108	5.60E-48	9.62E-46	Up	XP_008447074.1	1122.84	0	PREDICTED: ent-kaur-16-ene synthase, chloroplastic isoform X3 [Cucumis melo] &gt;XP_008447075.1 PREDICTED: ent-kaur-16-ene synthase, chloroplastic isoform X3 [Cucumis melo]	XM_008448853.2	2650	0	PREDICTED: Cucumis melo ent-kaur-16-ene synthase, chloroplastic (LOC103489622), transcript variant X4, mRNA	sp|Q39548|KSB_CUCMA	982	0	Ent-kaur-16-ene synthase, chloroplastic OS=Cucurbita maxima PE=1 SV=1	-	-	-	-	K04121	0	cmo:103489622	1122	ent-kaurene synthase [EC:4.2.3.19]	-	GO:0010333//terpene synthase activity;GO:0000287//magnesium ion binding	GO:0008152//metabolic process
CL8959.Contig1_All	559.5899468	2.794940647	7.00E-48	1.20E-45	Up	XP_008459446.1	883.634	0	PREDICTED: proline dehydrogenase 2, mitochondrial [Cucumis melo]	XM_008461224.2	1768	0	PREDICTED: Cucumis melo proline dehydrogenase 2, mitochondrial (LOC103498577), mRNA	sp|P92983|PROD1_ARATH	525	4.00E-149	Proline dehydrogenase 1, mitochondrial OS=Arabidopsis thaliana GN=POX1 PE=1 SV=2	SPCC70.03c	8.00E-26	117	---	K00318	0	cmo:103498577	883	proline dehydrogenase [EC:1.5.-.-]	GO:0016021//integral component of membrane	GO:0004657//proline dehydrogenase activity	GO:0006562//proline catabolic process
CL9344.Contig3_All	569.9950915	-3.830040196	7.00E-48	1.20E-45	Down	XP_008453940.1	1518.83	0	PREDICTED: clathrin interactor EPSIN 2 isoform X2 [Cucumis melo]	XM_004152042.2	3642	0	PREDICTED: Cucumis sativus clathrin interactor EPSIN 2 (LOC101208671), mRNA	sp|Q67YI9|EPN2_ARATH	728	0	Clathrin interactor EPSIN 2 OS=Arabidopsis thaliana GN=EPSIN2 PE=1 SV=1	-	-	-	-	K12471	0	csv:101208671	1518	epsin	-	-	-
Unigene27058_All	1207.229404	-1.671897696	8.19E-48	1.40E-45	Down	XP_004144252.1	471.085	7.90E-131	PREDICTED: protein STAY-GREEN LIKE, chloroplastic [Cucumis sativus] &gt;KGN47507.1 hypothetical protein Csa_6G349840 [Cucumis sativus]	XM_022285688.1	1122	0	PREDICTED: Momordica charantia protein STAY-GREEN LIKE, chloroplastic (LOC111011794), mRNA	sp|Q94AQ9|SGRL_ARATH	280	1.00E-75	Protein STAY-GREEN LIKE, chloroplastic OS=Arabidopsis thaliana GN=SGRL PE=2 SV=1	-	-	-	-	-	-	-	-	-	-	-	-
Unigene5175_All	618.2561215	-4.737582669	9.65E-48	1.64E-45	Down	XP_008439698.1	704.516	0	PREDICTED: GDSL esterase/lipase At1g29670-like [Cucumis melo]	XM_004134548.2	1435	0	PREDICTED: Cucumis sativus GDSL esterase/lipase At1g29670-like (LOC101219776), mRNA	sp|Q9C7N4|GDL15_ARATH	526	2.00E-149	GDSL esterase/lipase At1g29670 OS=Arabidopsis thaliana GN=At1g29670 PE=2 SV=1	all3634	1.00E-16	86.7	---	K00679	1.00E-49	cic:CICLE_v10027727mg	199	phospholipid:diacylglycerol acyltransferase [EC:2.3.1.158]!K17604	-	GO:0016788//hydrolase activity, acting on ester bonds	-
CL4430.Contig21_All	1218.34521	1.307533389	1.03E-47	1.74E-45	Up	XP_008459963.1	556.984	3.10E-156	PREDICTED: putative G3BP-like protein [Cucumis melo] &gt;XP_008459964.1 PREDICTED: putative G3BP-like protein [Cucumis melo]	LN713265.1	878	0	Cucumis melo genomic chromosome, chr_11	sp|Q6Z1C0|NUCL1_ORYSJ	63.5	8.00E-10	Nucleolin 1 OS=Oryza sativa subsp. japonica GN=Os08g0192900 PE=2 SV=1	CC3494_1	3.00E-06	53.1	---	K17265	1.00E-34	zma:100216804	150	Ras GTPase-activating protein-binding protein 1 [EC:3.6.4.12 3.6.4.13]	GO:0005622//intracellular	GO:0003723//RNA binding	GO:0006396//RNA processing;GO:0006810//transport
CL268.Contig33_All	695.4181399	-10.6411129	1.16E-47	1.96E-45	Down	XP_008456801.1	1094.34	0	PREDICTED: adenylate kinase 5, chloroplastic [Cucumis melo]	XM_011650418.1	2611	0	PREDICTED: Cucumis sativus adenylate kinase 5, chloroplastic (LOC101203230), mRNA	sp|Q9FIJ7|KAD2_ARATH	281	2.00E-75	Adenylate kinase 2, chloroplastic OS=Arabidopsis thaliana GN=At5g47840 PE=2 SV=1	YPO3118	3.00E-41	169	---	K00939	0	cmo:103496638	1094	adenylate kinase [EC:2.7.4.3]	-	GO:0004017//adenylate kinase activity;GO:0005524//ATP binding	-
CL4056.Contig4_All	1358.218767	1.815084323	1.47E-47	2.49E-45	Up	XP_011658531.1	1292.72	0	PREDICTED: phosphomethylpyrimidine synthase, chloroplastic isoform X3 [Cucumis sativus]	XR_001763705.1	3314	0	PREDICTED: Cucumis melo phosphomethylpyrimidine synthase, chloroplastic (LOC103497093), transcript variant X3, misc_RNA	sp|O82392|THIC_ARATH	1154	0	Phosphomethylpyrimidine synthase, chloroplastic OS=Arabidopsis thaliana GN=THIC PE=1 SV=1	BH1933	0	719	---	K03147	0	csv:101213554	1292	phosphomethylpyrimidine synthase [EC:4.1.99.17]	-	GO:0051536//iron-sulfur cluster binding;GO:0005524//ATP binding	GO:0009228//thiamine biosynthetic process
Unigene5880_All	1241.199772	1.392009643	1.72E-47	2.90E-45	Up	XP_008464636.1	865.914	0	PREDICTED: anthocyanidin 3-O-glucosyltransferase 2-like [Cucumis melo]	XM_004146017.2	1935	0	PREDICTED: Cucumis sativus anthocyanidin 3-O-glucosyltransferase 2-like (LOC101217050), mRNA	sp|Q2V6K0|UFOG6_FRAAN	432	4.00E-121	UDP-glucose flavonoid 3-O-glucosyltransferase 6 OS=Fragaria ananassa GN=GT6 PE=1 SV=1	-	-	-	-	K08237	7.00E-70	atr:18448124	266	hydroquinone glucosyltransferase [EC:2.4.1.218]	-	GO:0016758//transferase activity, transferring hexosyl groups	GO:0008152//metabolic process
CL452.Contig2_All	829.1485516	-10.74841849	2.11E-47	3.55E-45	Down	XP_004148535.1	1950.64	0	PREDICTED: kinesin-related protein 11 isoform X1 [Cucumis sativus] &gt;XP_011658550.1 PREDICTED: kinesin-related protein 11 isoform X1 [Cucumis sativus] &gt;KGN43168.1 hypothetical protein Csa_7G004700 [Cucumis sativus]	XM_011660248.1	5271	0	PREDICTED: Cucumis sativus kinesin-related protein 11 (LOC101212819), transcript variant X2, mRNA	sp|P46869|FLA10_CHLRE	249	1.00E-65	Kinesin-like protein FLA10 OS=Chlamydomonas reinhardtii GN=FLA10 PE=1 SV=1	SPBC1604.20c	1.00E-58	227	---	K11498	0	csv:101212819	1950	centromeric protein E	-	GO:0005524//ATP binding;GO:0003777//microtubule motor activity;GO:0008017//microtubule binding	GO:0007018//microtubule-based movement
Unigene9388_All	302.398399	-3.123417229	2.15E-47	3.60E-45	Down	XP_011659314.1	218.009	7.45E-55	PREDICTED: classical arabinogalactan protein 26 [Cucumis sativus] &gt;KGN44830.1 hypothetical protein Csa_7G390090 [Cucumis sativus]	XM_011661012.1	396	1.00E-107	PREDICTED: Cucumis sativus classical arabinogalactan protein 26 (LOC105436164), mRNA	sp|Q94F57|AGP26_ARATH	74.3	1.00E-13	Classical arabinogalactan protein 26 OS=Arabidopsis thaliana GN=AGP26 PE=2 SV=2	-	-	-	-	K01051	4.00E-06	vra:106779504	53.5	pectinesterase [EC:3.1.1.11]!K03006	GO:0016021//integral component of membrane	-	-
CL9229.Contig1_All	69547.97879	-1.257707589	2.35E-47	3.93E-45	Down	XP_004139499.1	278.1	7.29E-73	PREDICTED: photosystem I subunit O [Cucumis sativus] &gt;KGN64958.1 hypothetical protein Csa_1G168350 [Cucumis sativus]	XM_008465427.2	650	0	PREDICTED: Cucumis melo photosystem I subunit O (LOC103501744), mRNA	sp|Q9LV48|PERK1_ARATH	49.7	3.00E-06	Proline-rich receptor-like protein kinase PERK1 OS=Arabidopsis thaliana GN=PERK1 PE=2 SV=1	-	-	-	-	K14332	1.00E-73	csv:101209111	278	photosystem I subunit PsaO	GO:0016021//integral component of membrane	-	-
Unigene5237_All	181.8900262	-4.013287377	2.70E-47	4.50E-45	Down	XP_008439879.1	497.664	6.11E-139	PREDICTED: stem-specific protein TSJT1-like isoform X3 [Cucumis melo]	XM_008441657.1	1009	0	PREDICTED: Cucumis melo stem-specific protein TSJT1-like (LOC103484533), transcript variant X3, mRNA	sp|P24805|TSJT1_TOBAC	107	1.00E-23	Stem-specific protein TSJT1 OS=Nicotiana tabacum GN=TSJT1 PE=2 SV=1	-	-	-	-	K13783	2.00E-18	mdm:103409501	94.7	MFS transporter, OPA family, solute carrier family 37 (glycerol-3-phosphate transporter), member 1/2	-	-	-
CL5877.Contig1_All	507.6811133	-2.314452464	3.39E-47	5.64E-45	Down	XP_004151060.1	566.614	1.34E-159	PREDICTED: AP2/ERF and B3 domain-containing transcription factor RAV1-like [Cucumis sativus]	XM_004151012.2	961	0	PREDICTED: Cucumis sativus AP2/ERF and B3 domain-containing transcription factor RAV1-like (LOC101206328), mRNA	sp|Q9ZWM9|RAV1_ARATH	352	4.00E-97	AP2/ERF and B3 domain-containing transcription factor RAV1 OS=Arabidopsis thaliana GN=RAV1 PE=1 SV=1	-	-	-	-	K09287	2.00E-160	csv:101206328	566	RAV-like factor	GO:0005634//nucleus	GO:0003700//transcription factor activity, sequence-specific DNA binding;GO:0003677//DNA binding	GO:0006351//transcription, DNA-templated
CL3937.Contig2_All	209.9112308	3.353358383	3.92E-47	6.51E-45	Up	XP_008445960.1	384.415	2.03E-104	PREDICTED: LOW QUALITY PROTEIN: protein translocase subunit SecA, chloroplastic [Cucumis melo]	XM_008447738.2	1070	0	PREDICTED: Cucumis melo protein translocase subunit SecA, chloroplastic (LOC103488832), mRNA	sp|Q36795|SECA_SPIOL	360	2.00E-99	Protein translocase subunit SecA, chloroplastic OS=Spinacia oleracea GN=secA PE=2 SV=1	alr4851	1.00E-67	256	---	K03070	3.00E-105	cmo:103488832	384	preprotein translocase subunit SecA	GO:0016020//membrane;GO:0005622//intracellular	GO:0005524//ATP binding	GO:0006605//protein targeting;GO:0017038//protein import
CL1204.Contig2_All	394.737594	-2.814887232	7.64E-47	1.26E-44	Down	XP_004139816.1	546.199	4.19E-153	PREDICTED: uncharacterized protein LOC101210425 [Cucumis sativus] &gt;KGN44236.1 hypothetical protein Csa_7G234090 [Cucumis sativus]	XM_004139768.2	1465	0	PREDICTED: Cucumis sativus uncharacterized LOC101210425 (LOC101210425), mRNA	-	-	-	-	-	-	-	-	K02930	9.00E-16	vvi:100253424	87.4	large subunit ribosomal protein L4e	-	-	-
CL268.Contig34_All	882.5095592	10.57602481	8.27E-47	1.37E-44	Up	XP_008456801.1	1089.33	0	PREDICTED: adenylate kinase 5, chloroplastic [Cucumis melo]	XM_011650418.1	2603	0	PREDICTED: Cucumis sativus adenylate kinase 5, chloroplastic (LOC101203230), mRNA	sp|Q9FIJ7|KAD2_ARATH	281	2.00E-75	Adenylate kinase 2, chloroplastic OS=Arabidopsis thaliana GN=At5g47840 PE=2 SV=1	YPO3118	2.00E-40	166	---	K00939	0	cmo:103496638	1089	adenylate kinase [EC:2.7.4.3]	-	GO:0005524//ATP binding;GO:0004017//adenylate kinase activity	-
CL3363.Contig4_All	245.9780779	7.295188206	8.42E-47	1.39E-44	Up	XP_016903076.1	1259.97	0	PREDICTED: zinc finger BED domain-containing protein RICESLEEPER 1-like [Cucumis melo] &gt;XP_016903077.1 PREDICTED: zinc finger BED domain-containing protein RICESLEEPER 1-like [Cucumis melo] &gt;XP_016903078.1 PREDICTED: zinc finger BED domain-containing protein RICESLEEPER 1-like [Cucumis melo] &gt;XP_016903079.1 PREDICTED: zinc finger BED domain-containing protein RICESLEEPER 1-like [Cucumis …	XM_017047590.1	3102	0	PREDICTED: Cucumis melo zinc finger BED domain-containing protein RICESLEEPER 1-like (LOC107992032), transcript variant X4, mRNA	sp|P08770|TRA1_MAIZE	349	7.00E-96	Putative AC transposase OS=Zea mays PE=2 SV=2	-	-	-	-	K11866	2.00E-15	bna:106355118	86.7	STAM-binding protein [EC:3.4.19.12]!K10398	-	GO:0046983//protein dimerization activity;GO:0003677//DNA binding	-
Unigene31066_All	322.3470062	-6.52388824	8.62E-47	1.42E-44	Down	XP_008461615.1	910.212	0	PREDICTED: 3-ketoacyl-CoA synthase 19-like [Cucumis melo] &gt;XP_008461616.1 PREDICTED: 3-ketoacyl-CoA synthase 19-like [Cucumis melo] &gt;XP_016902730.1 PREDICTED: 3-ketoacyl-CoA synthase 19-like [Cucumis melo]	XM_008463394.2	2250	0	PREDICTED: Cucumis melo 3-ketoacyl-CoA synthase 19-like (LOC103500178), transcript variant X3, mRNA	sp|Q9SIB2|KCS12_ARATH	489	2.00E-138	3-ketoacyl-CoA synthase 12 OS=Arabidopsis thaliana GN=KCS12 PE=2 SV=1	DRA0326	2.00E-07	56.2	---	K15397	0	cmo:103500178	910	3-ketoacyl-CoA synthase [EC:2.3.1.199]	GO:0016020//membrane	GO:0016747//transferase activity, transferring acyl groups other than amino-acyl groups	GO:0006633//fatty acid biosynthetic process
CL1471.Contig1_All	797.458103	-2.947227405	8.90E-47	1.46E-44	Down	XP_008440742.1	2413.26	0	PREDICTED: auxilin-like protein 1 isoform X4 [Cucumis melo]	XM_022276882.1	3866	0	PREDICTED: Momordica charantia auxilin-like protein 1 (LOC111005402), mRNA	sp|Q9FWS1|AUL1_ARATH	410	7.00E-114	Auxilin-like protein 1 OS=Arabidopsis thaliana GN=AUL1 PE=2 SV=2	tolA	6.00E-10	66.2	---	-	-	-	-	-	-	-	-
Unigene34445_All	460.0322212	-1.716359485	9.43E-47	1.54E-44	Down	-	-	-	-	LN713255.1	157	4.00E-35	Cucumis melo genomic chromosome, chr_1	-	-	-	-	-	-	-	-	-	-	-	-	-	-	-	-
CL4165.Contig2_All	2877.728612	-3.541601708	9.91E-47	1.62E-44	Down	XP_008444317.1	1219.53	0	PREDICTED: polygalacturonase 1 beta-like protein 3 [Cucumis melo]	XM_008446095.2	2886	0	PREDICTED: Cucumis melo polygalacturonase 1 beta-like protein 3 (LOC103487686), mRNA	sp|Q40161|GP1_SOLLC	803	0	Polygalacturonase-1 non-catalytic subunit beta OS=Solanum lycopersicum GN=GP1 PE=1 SV=1	DR2133	2.00E-06	53.1	---	K06699	2.00E-22	smo:SELMODRAFT_440226	110	proteasome activator subunit 4!K12472	-	-	-
Unigene26669_All	357.0989077	-5.635356765	1.07E-46	1.75E-44	Down	XP_008446621.1	1275.77	0	PREDICTED: probable leucine-rich repeat receptor-like protein kinase At1g68400 [Cucumis melo]	XM_008448399.2	2884	0	PREDICTED: Cucumis melo probable leucine-rich repeat receptor-like protein kinase At1g68400 (LOC103489299), mRNA	sp|Q9M9C5|Y1680_ARATH	850	0	Probable leucine-rich repeat receptor-like protein kinase At1g68400 OS=Arabidopsis thaliana GN=At1g68400 PE=2 SV=1	SPy1625_1	6.00E-13	75.1	---	-	-	-	-	-	GO:0016021//integral component of membrane	GO:0004672//protein kinase activity;GO:0005524//ATP binding	-
CL4655.Contig7_All	169.5270568	2.477953072	1.16E-46	1.89E-44	Up	XP_008456656.1	1212.21	0	PREDICTED: ETHYLENE INSENSITIVE 3-like 1 protein isoform X1 [Cucumis melo]	XM_008458434.1	2910	0	PREDICTED: Cucumis melo ETHYLENE INSENSITIVE 3-like 1 protein (LOC103496545), transcript variant X2, mRNA	sp|O24606|EIN3_ARATH	628	8.00E-180	Protein ETHYLENE INSENSITIVE 3 OS=Arabidopsis thaliana GN=EIN3 PE=1 SV=1	-	-	-	-	K14514	0	csv:101214396	1211	ethylene-insensitive protein 3	GO:0005634//nucleus;GO:0005622//intracellular	GO:0003677//DNA binding;GO:0003700//transcription factor activity, sequence-specific DNA binding	GO:0009873//ethylene-activated signaling pathway;GO:0071281//cellular response to iron ion;GO:0006355//regulation of transcription, DNA-templated
Unigene748_All	873.123797	-2.376118202	1.68E-46	2.71E-44	Down	XP_004146301.1	327.405	8.46E-88	PREDICTED: pathogenesis-related protein PR-1-like [Cucumis sativus] &gt;KGN65424.1 hypothetical protein Csa_1G420610 [Cucumis sativus]	XM_004146253.2	585	1.00E-163	PREDICTED: Cucumis sativus pathogenesis-related protein PR-1-like (LOC101215774), mRNA	sp|Q40374|PR1_MEDTR	226	2.00E-59	Pathogenesis-related protein PR-1 OS=Medicago truncatula GN=PR-1 PE=2 SV=1	YJL078c_1	2.00E-20	97.8	---	K20412	7.00E-64	gra:105790953	245	peptidase inhibitor 16	GO:0005576//extracellular region	-	-
CL857.Contig4_All	272.3621884	-6.656742554	1.72E-46	2.78E-44	Down	XP_008447345.1	615.92	1.13E-173	PREDICTED: transcription factor PIF1-like isoform X1 [Cucumis melo]	XM_008449124.2	1485	0	PREDICTED: Cucumis melo transcription factor PIF1-like (LOC103489817), transcript variant X3, mRNA	sp|Q8GZM7|PIF1_ARATH	236	1.00E-61	Transcription factor PIF1 OS=Arabidopsis thaliana GN=PIF1 PE=1 SV=1	-	-	-	-	K16189	4.00E-86	jcu:105644435	322	phytochrome-interacting factor 4	-	GO:0046983//protein dimerization activity	-
CL7426.Contig2_All	584.1856496	-2.021133496	2.03E-46	3.27E-44	Down	XP_008448912.1	823.543	0	PREDICTED: IRK-interacting protein-like [Cucumis melo]	LN713260.1	1859	0	Cucumis melo genomic chromosome, chr_6	-	-	-	-	-	-	-	-	-	-	-	-	-	-	-	-
CL7644.Contig6_All	581.112203	9.668827197	2.08E-46	3.35E-44	Up	KMS96180.1	61.2326	2.62E-07	hypothetical protein BVRB_001390 [Beta vulgaris subsp. vulgaris]	-	-	-	-	-	-	-	-	-	-	-	-	K13091	1.00E-06	cmo:103485239	56.2	RNA-binding protein 39	-	-	-
CL4461.Contig9_All	2203.632794	-1.118063322	2.62E-46	4.20E-44	Down	XP_022136479.1	790.03	0	oxygen-dependent coproporphyrinogen-III oxidase, chloroplastic [Momordica charantia]	XM_004147680.2	1576	0	PREDICTED: Cucumis sativus oxygen-dependent coproporphyrinogen-III oxidase, chloroplastic (LOC101209548), mRNA	sp|P35055|HEM6_SOYBN	640	0	Oxygen-dependent coproporphyrinogen-III oxidase, chloroplastic OS=Glycine max GN=CPX PE=1 SV=1	YDR044w	2.00E-91	335	---	K00228	0	cmo:103493040	754	coproporphyrinogen III oxidase [EC:1.3.3.3]	-	GO:0004109//coproporphyrinogen oxidase activity	GO:0006779//porphyrin-containing compound biosynthetic process
CL8795.Contig8_All	954.4045761	-3.813558099	3.35E-46	5.35E-44	Down	XP_016901692.1	724.546	0	PREDICTED: uncharacterized protein At4g06744-like [Cucumis melo]	XM_004137876.2	1669	0	PREDICTED: Cucumis sativus uncharacterized LOC101202748 (LOC101202748), mRNA	sp|Q8W3M4|Y4744_ARATH	309	1.00E-83	Uncharacterized protein At4g06744 OS=Arabidopsis thaliana GN=At4g06744 PE=2 SV=1	CC3494_1	2.00E-15	84	---	K10418	2.00E-55	cmo:103486353	220	dynein light chain LC8-type	GO:0016021//integral component of membrane	-	-
CL5882.Contig3_All	177.2881793	-5.446288538	3.95E-46	6.31E-44	Down	XP_004138038.1	590.882	9.32E-167	PREDICTED: ribosomal RNA-processing protein 14-C [Cucumis sativus] &gt;KGN63470.1 hypothetical protein Csa_1G001420 [Cucumis sativus]	XM_008466188.2	1267	0	PREDICTED: Cucumis melo surfeit locus protein 6 (LOC103502306), mRNA	sp|Q8H0U8|RH42_ARATH	65.1	1.00E-10	DEAD-box ATP-dependent RNA helicase 42 OS=Arabidopsis thaliana GN=RH42 PE=1 SV=2	PAB2109	2.00E-06	52.8	---	-	-	-	-	-	-	-	-
CL3816.Contig1_All	127.9580619	4.182778049	4.11E-46	6.53E-44	Up	XP_004140110.1	705.671	0	PREDICTED: aminomethyltransferase, mitochondrial [Cucumis sativus] &gt;KGN47936.1 hypothetical protein Csa_6G417880 [Cucumis sativus]	XM_004140062.2	1683	0	PREDICTED: Cucumis sativus aminomethyltransferase, mitochondrial (LOC101206279), mRNA	sp|P49363|GCST_FLAPR	58.5	1.00E-08	Aminomethyltransferase, mitochondrial OS=Flaveria pringlei GN=GDCST PE=2 SV=1	all4055	4.00E-70	263	---	K00605	7.00E-10	ppp:PHYPADRAFT_131811	67	aminomethyltransferase [EC:2.1.2.10]	GO:0009507//chloroplast;GO:0005739//mitochondrion	GO:0016491//oxidoreductase activity	GO:0016226//iron-sulfur cluster assembly
CL8827.Contig2_All	1522.996838	-1.442129592	4.14E-46	6.57E-44	Down	XP_004142760.2	582.022	5.30E-164	PREDICTED: uncharacterized protein LOC101214727 [Cucumis sativus] &gt;KGN51315.1 hypothetical protein Csa_5G517130 [Cucumis sativus]	XM_008460653.2	1368	0	PREDICTED: Cucumis melo uncharacterized LOC103498149 (LOC103498149), mRNA	-	-	-	-	-	-	-	-	-	-	-	-	-	-	-	-
Unigene26737_All	4260.786041	-1.475621771	4.66E-46	7.39E-44	Down	XP_004137754.1	1054.66	0	PREDICTED: galactose oxidase [Cucumis sativus] &gt;KGN58827.1 hypothetical protein Csa_3G733320 [Cucumis sativus]	XM_004137706.2	2189	0	PREDICTED: Cucumis sativus galactose oxidase (LOC101220893), mRNA	sp|P0CI03|PTR28_ARATH	749	0	Protein NRT1/ PTR FAMILY 5.6 OS=Arabidopsis thaliana GN=NPF5.6 PE=2 SV=1	ECU11g1050	1.00E-24	114	---	K20929	0	csv:101220893	1054	glyoxal/methylglyoxal oxidase [EC:1.2.3.15]!K14638	GO:0016021//integral component of membrane	GO:0005215//transporter activity	GO:0006857//oligopeptide transport
Unigene16745_All	3635.840599	-2.10638748	5.19E-46	8.20E-44	Down	XP_008442566.1	603.208	1.65E-170	PREDICTED: short-chain dehydrogenase TIC 32, chloroplastic [Cucumis melo]	XM_008444344.2	1538	0	PREDICTED: Cucumis melo short-chain dehydrogenase TIC 32, chloroplastic (LOC103486400), mRNA	sp|Q6RVV4|TIC32_PEA	363	2.00E-100	Short-chain dehydrogenase TIC 32, chloroplastic OS=Pisum sativum GN=TIC32 PE=1 SV=1	CC0398	1.00E-47	189	---	K11153	6.00E-139	rcu:8269384	495	retinol dehydrogenase 12 [EC:1.1.1.300]	-	-	-
CL75.Contig12_All	1897.568065	1.727062411	6.17E-46	9.73E-44	Up	BAS99152.1	992.26	0	Os06g0681400, partial [Oryza sativa Japonica Group]	LN713260.1	1637	0	Cucumis melo genomic chromosome, chr_6	sp|Q8H159|UBQ10_ARATH	880	0	Polyubiquitin 10 OS=Arabidopsis thaliana GN=UBQ10 PE=1 SV=2	YLL039c	0	723	---	K08770	0	dosa:Os06t0681400-01	992	ubiquitin C	-	-	-
CL1584.Contig2_All	129.2874973	-4.435446612	6.55E-46	1.03E-43	Down	-	-	-	-	LN713261.1	145	6.00E-31	Cucumis melo genomic chromosome, chr_7	-	-	-	-	-	-	-	-	-	-	-	-	-	-	-	-
CL7125.Contig3_All	1157.576192	-2.027937756	7.49E-46	1.17E-43	Down	XP_004148731.1	357.836	2.45E-96	PREDICTED: uncharacterized protein LOC101203266 [Cucumis sativus] &gt;KGN55780.1 hypothetical protein Csa_3G011810 [Cucumis sativus]	LN713260.1	912	0	Cucumis melo genomic chromosome, chr_6	-	-	-	-	-	-	-	-	-	-	-	-	-	-	-	-
CL6469.Contig6_All	651.5786616	-10.51930937	1.01E-45	1.59E-43	Down	XP_004145828.2	3099.69	0	PREDICTED: uncharacterized protein LOC101215849 [Cucumis sativus] &gt;KGN46910.1 hypothetical protein Csa_6G150490 [Cucumis sativus]	XM_004145780.2	7176	0	PREDICTED: Cucumis sativus uncharacterized LOC101215849 (LOC101215849), mRNA	sp|Q9SGH2|MBD9_ARATH	57	2.00E-07	Methyl-CpG-binding domain-containing protein 9 OS=Arabidopsis thaliana GN=MBD9 PE=2 SV=1	-	-	-	-	K10896	2.00E-07	mpp:MICPUCDRAFT_57576	61.2	fanconi anemia group M protein!K11643	-	GO:0046872//metal ion binding	-
Unigene2033_All	835.3944682	-2.438741825	1.05E-45	1.63E-43	Down	XP_016678265.1	165.236	4.36E-39	PREDICTED: probable protein Pop3 [Gossypium hirsutum]	XM_011652789.1	196	9.00E-47	PREDICTED: Cucumis sativus probable protein Pop3 (LOC101202790), mRNA	sp|Q9LUV2|POP3_ARATH	156	1.00E-38	Probable protein Pop3 OS=Arabidopsis thaliana GN=At3g17210 PE=1 SV=1	-	-	-	-	-	-	-	-	-	-	-	-
CL2456.Contig11_All	208.038596	-7.416433432	1.12E-45	1.75E-43	Down	XP_011654705.1	2009.19	0	PREDICTED: protein SPA1-RELATED 2 [Cucumis sativus] &gt;KGN50032.1 hypothetical protein Csa_5G150990 [Cucumis sativus]	XM_011656403.1	4904	0	PREDICTED: Cucumis sativus protein SPA1-RELATED 2 (LOC101211350), mRNA	sp|Q9T014|SPA2_ARATH	948	0	Protein SPA1-RELATED 2 OS=Arabidopsis thaliana GN=SPA2 PE=1 SV=2	all0283_3	3.00E-15	83.2	---	K16240	0	csv:101211350	2009	protein suppressor of PHYA-105 1	-	GO:0005524//ATP binding;GO:0004672//protein kinase activity	-
CL211.Contig1_All	236.808923	-7.993287778	1.13E-45	1.76E-43	Down	XP_011653440.1	780.785	0	PREDICTED: proline iminopeptidase [Cucumis sativus] &gt;KGN53875.1 hypothetical protein Csa_4G179110 [Cucumis sativus]	XM_011655138.1	1863	0	PREDICTED: Cucumis sativus proline iminopeptidase (LOC101217220), mRNA	sp|P93732|PIP_ARATH	575	3.00E-164	Proline iminopeptidase OS=Arabidopsis thaliana GN=PIP PE=2 SV=3	BMEI1608	1.00E-104	379	---	K01259	0	csv:101217220	780	proline iminopeptidase [EC:3.4.11.5]	GO:0005737//cytoplasm	GO:0004177//aminopeptidase activity	-
CL6536.Contig2_All	948.9481182	2.115303841	1.24E-45	1.92E-43	Up	XP_004149112.1	1746.1	0	PREDICTED: exosome component 10 [Cucumis sativus] &gt;KGN53919.1 hypothetical protein Csa_4G188930 [Cucumis sativus]	XM_008443780.2	4355	0	PREDICTED: Cucumis melo protein RRP6-like 2 (LOC103485997), mRNA	sp|Q7XTT4|NUCL2_ORYSJ	52.4	2.00E-06	Nucleolin 2 OS=Oryza sativa subsp. japonica GN=Os04g0620700 PE=2 SV=2	YOR001w_2	9.00E-53	207	---	K12591	0	csv:101220390	1746	exosome complex exonuclease RRP6 [EC:3.1.13.-]	GO:0000176//nuclear exosome (RNase complex)	GO:0000166//nucleotide binding;GO:0003676//nucleic acid binding;GO:0008408//3'-5' exonuclease activity	GO:0006396//RNA processing
Unigene34704_All	95153.15482	-1.716324039	1.26E-45	1.95E-43	Down	XP_008452292.1	534.258	8.37E-150	PREDICTED: chlorophyll a-b binding protein 13, chloroplastic [Cucumis melo]	XM_004149248.2	1108	0	PREDICTED: Cucumis sativus chlorophyll a-b binding protein 13, chloroplastic (LOC101207278), mRNA	sp|P27489|CB23_SOLLC	500	1.00E-141	Chlorophyll a-b binding protein 13, chloroplastic OS=Solanum lycopersicum GN=CAB13 PE=1 SV=1	-	-	-	-	K08914	1.00E-150	cmo:103493363	534	light-harvesting complex II chlorophyll a/b binding protein 3	GO:0009522//photosystem I;GO:0009523//photosystem II;GO:0009535//chloroplast thylakoid membrane;GO:0016021//integral component of membrane	GO:0016168//chlorophyll binding	GO:0018298//protein-chromophore linkage;GO:0009765//photosynthesis, light harvesting
CL4667.Contig8_All	628.5280269	-10.4843109	1.87E-45	2.89E-43	Down	XP_008452316.1	837.025	0	PREDICTED: uncharacterized protein LOC103493380 [Cucumis melo]	XM_008454094.2	1794	0	PREDICTED: Cucumis melo uncharacterized LOC103493380 (LOC103493380), mRNA	-	-	-	-	-	-	-	-	-	-	-	-	-	-	GO:0003676//nucleic acid binding	-
CL914.Contig1_All	235.6306925	-3.125126332	2.22E-45	3.42E-43	Down	XP_004152076.1	664.455	0	PREDICTED: transcription factor bHLH128 [Cucumis sativus] &gt;KGN53131.1 hypothetical protein Csa_4G017190 [Cucumis sativus]	XM_004152028.2	1320	0	PREDICTED: Cucumis sativus transcription factor bHLH128 (LOC101205392), mRNA	sp|Q8H102|BH128_ARATH	275	7.00E-74	Transcription factor bHLH128 OS=Arabidopsis thaliana GN=BHLH128 PE=1 SV=1	XF1267	5.00E-07	54.7	---	K16189	1.00E-07	bdi:100828542	59.7	phytochrome-interacting factor 4!K12850	-	GO:0046983//protein dimerization activity	-
CL4655.Contig3_All	2142.770999	2.499924211	2.85E-45	4.39E-43	Up	XP_008456656.1	1212.21	0	PREDICTED: ETHYLENE INSENSITIVE 3-like 1 protein isoform X1 [Cucumis melo]	XM_004140879.2	2783	0	PREDICTED: Cucumis sativus ETHYLENE INSENSITIVE 3-like 1 protein (LOC101214396), transcript variant X1, mRNA	sp|O24606|EIN3_ARATH	628	7.00E-180	Protein ETHYLENE INSENSITIVE 3 OS=Arabidopsis thaliana GN=EIN3 PE=1 SV=1	-	-	-	-	K14514	0	csv:101214396	1211	ethylene-insensitive protein 3	GO:0005634//nucleus;GO:0005622//intracellular	GO:0003700//transcription factor activity, sequence-specific DNA binding;GO:0003677//DNA binding	GO:0009873//ethylene-activated signaling pathway;GO:0006355//regulation of transcription, DNA-templated;GO:0071281//cellular response to iron ion
CL10935.Contig1_All	178.6128232	-6.032904214	2.92E-45	4.47E-43	Down	-	-	-	-	LN713255.1	87.7	7.00E-14	Cucumis melo genomic chromosome, chr_1	-	-	-	-	-	-	-	-	-	-	-	-	-	-	-	-
CL54.Contig12_All	344.9628391	1.937440581	3.01E-45	4.60E-43	Up	XP_008443789.1	1532.31	0	PREDICTED: exportin-4 isoform X2 [Cucumis melo]	XM_008445566.2	3983	0	PREDICTED: Cucumis melo exportin-4 (LOC103487293), transcript variant X1, mRNA	-	-	-	-	-	-	-	-	K18460	3.00E-13	spen:107007841	80.5	exportin-7	-	-	-
CL6619.Contig27_All	140.4485252	-6.326161528	3.16E-45	4.82E-43	Down	XP_008438342.1	978.778	0	PREDICTED: beta-galactosidase 9 isoform X2 [Cucumis melo]	XM_008440119.2	2117	0	PREDICTED: Cucumis melo beta-galactosidase 9 (LOC103483471), transcript variant X1, mRNA	sp|Q9SCV3|BGAL9_ARATH	702	0	Beta-galactosidase 9 OS=Arabidopsis thaliana GN=BGAL9 PE=2 SV=1	XF0840	6.00E-40	165	---	K12309	7.00E-141	aly:ARALYDRAFT_485655	503	beta-galactosidase [EC:3.2.1.23]	-	GO:0004565//beta-galactosidase activity;GO:0030246//carbohydrate binding	GO:0005975//carbohydrate metabolic process
CL8265.Contig2_All	1044.713432	1.149491762	3.38E-45	5.14E-43	Up	XP_022158151.1	1862.81	0	DNA-directed RNA polymerase 3, chloroplastic isoform X1 [Momordica charantia]	XM_008454332.2	4869	0	PREDICTED: Cucumis melo DNA-directed RNA polymerase 3, chloroplastic (LOC103493541), mRNA	sp|P69242|RPOT3_NICSY	1402	0	DNA-directed RNA polymerase 3, chloroplastic OS=Nicotiana sylvestris GN=RPOT3 PE=2 SV=1	SPAC26H5.12	6.00E-140	497	---	K10908	0	cmo:103493541	1859	DNA-directed RNA polymerase, mitochondrial [EC:2.7.7.6]	-	GO:0003899//DNA-directed RNA polymerase activity;GO:0003677//DNA binding	GO:0006351//transcription, DNA-templated
CL4667.Contig7_All	212.6235602	6.769149837	5.46E-45	8.30E-43	Up	XP_008452316.1	821.617	0	PREDICTED: uncharacterized protein LOC103493380 [Cucumis melo]	XM_008454094.2	1715	0	PREDICTED: Cucumis melo uncharacterized LOC103493380 (LOC103493380), mRNA	-	-	-	-	-	-	-	-	-	-	-	-	-	-	GO:0003676//nucleic acid binding	-
Unigene26422_All	4247.371361	-7.16061302	5.84E-45	8.84E-43	Down	XP_011659762.1	216.468	1.93E-54	PREDICTED: glycine-rich cell wall structural protein 1 [Cucumis sativus] &gt;KGN44566.1 hypothetical protein Csa_7G336450 [Cucumis sativus]	LN713255.1	268	3.00E-68	Cucumis melo genomic chromosome, chr_1	sp|P27483|GRP1_ARATH	164	9.00E-41	Glycine-rich cell wall structural protein OS=Arabidopsis thaliana GN=At3g17050 PE=4 SV=2	XF0818	8.00E-28	122	---	K01180	3.00E-39	vcn:VOLCADRAFT_88258	163	endo-1,3(4)-beta-glucanase [EC:3.2.1.6]	-	-	-
CL6923.Contig8_All	186.2035954	6.446515246	6.59E-45	9.97E-43	Up	ADJ18449.1	721.85	0	gag/pol protein, partial [Bryonia dioica]	JX027062.1	1015	0	Citrullus lanatus BAC clone 63-C23, complete sequence	sp|P10978|POLX_TOBAC	292	4.00E-91	Retrovirus-related Pol polyprotein from transposon TNT 1-94 OS=Nicotiana tabacum PE=2 SV=1	-	-	-	-	K03006	7.00E-64	adu:107466525	216	DNA-directed RNA polymerase II subunit RPB1 [EC:2.7.7.6]!K20093	-	-	-
CL1765.Contig7_All	270.878119	7.815478145	7.02E-45	1.06E-42	Up	XP_011657534.1	284.263	2.79E-74	PREDICTED: uncharacterized protein At1g10890 isoform X3 [Cucumis sativus]	LN713259.1	787	0	Cucumis melo genomic chromosome, chr_5	sp|P0CB26|Y1089_ARATH	235	8.00E-62	Uncharacterized protein At1g10890 OS=Arabidopsis thaliana GN=At1g10890 PE=4 SV=1	aq_2032	2.00E-09	63.2	---	K13173	5.00E-75	csv:101205338	284	arginine and glutamate-rich protein 1	-	-	-
CL1757.Contig3_All	337.5773416	-3.163076867	7.43E-45	1.12E-42	Down	XP_011659435.1	1778.45	0	PREDICTED: putative disease resistance protein RGA1 isoform X2 [Cucumis sativus]	XM_008463114.2	1774	0	PREDICTED: Cucumis melo disease resistance protein RGA2-like (LOC103499950), mRNA	sp|Q7XBQ9|RGA2_SOLBU	528	1.00E-149	Disease resistance protein RGA2 OS=Solanum bulbocastanum GN=RGA2 PE=1 SV=1	RSp0842	1.00E-08	61.2	---	K15078	0	nnu:104613421	694	structure-specific endonuclease subunit SLX1 [EC:3.6.1.-]	-	GO:0043531//ADP binding	GO:0006952//defense response
CL3701.Contig2_All	214.4771531	-2.112353615	8.92E-45	1.34E-42	Down	XP_008442322.1	1060.83	0	PREDICTED: probable serine/threonine-protein kinase NAK isoform X2 [Cucumis melo]	XM_008444100.2	2795	0	PREDICTED: Cucumis melo probable serine/threonine-protein kinase NAK (LOC103486228), transcript variant X2, mRNA	sp|Q9SRH7|Y3130_ARATH	197	2.00E-50	Receptor-like serine/threonine-protein kinase At3g01300 OS=Arabidopsis thaliana GN=At3g01300 PE=2 SV=1	Cgl2127_1	3.00E-13	75.5	---	-	-	-	-	-	-	GO:0005524//ATP binding;GO:0004672//protein kinase activity	-
CL271.Contig3_All	1075.041043	-1.042731988	1.30E-44	1.95E-42	Down	XP_004142743.1	702.205	0	PREDICTED: UDP-glucuronic acid decarboxylase 6 [Cucumis sativus] &gt;XP_011655358.1 PREDICTED: UDP-glucuronic acid decarboxylase 6 [Cucumis sativus] &gt;KGN51285.1 hypothetical protein Csa_5G512920 [Cucumis sativus]	XM_008465247.2	1794	0	PREDICTED: Cucumis melo UDP-glucuronic acid decarboxylase 5 (LOC103501635), transcript variant X1, mRNA	sp|Q9ZV36|UXS6_ARATH	636	0	UDP-glucuronic acid decarboxylase 6 OS=Arabidopsis thaliana GN=UXS6 PE=2 SV=1	alr0657	2.00E-124	444	---	K08678	0	csv:101210360	702	UDP-glucuronate decarboxylase [EC:4.1.1.35]	-	-	-
Unigene12148_All	272.7660632	-3.815955808	1.43E-44	2.14E-42	Down	XP_008453594.1	759.214	0	PREDICTED: probable receptor-like serine/threonine-protein kinase At5g57670 [Cucumis melo]	XM_008455372.2	1846	0	PREDICTED: Cucumis melo probable receptor-like serine/threonine-protein kinase At5g57670 (LOC103494257), mRNA	sp|Q5XF57|Y5576_ARATH	365	4.00E-101	Probable receptor-like serine/threonine-protein kinase At5g57670 OS=Arabidopsis thaliana GN=At5g57670 PE=2 SV=1	MYPU_6850	1.00E-16	86.7	---	-	-	-	-	-	GO:0005886//plasma membrane	GO:0004674//protein serine/threonine kinase activity;GO:0004675//transmembrane receptor protein serine/threonine kinase activity;GO:0005524//ATP binding	GO:0007166//cell surface receptor signaling pathway;GO:0006468//protein phosphorylation
CL6455.Contig1_All	220.0952143	7.347465727	1.47E-44	2.18E-42	Up	XP_004141232.1	1772.67	0	PREDICTED: WD repeat-containing protein 44 isoform X1 [Cucumis sativus] &gt;KGN55147.1 hypothetical protein Csa_4G638360 [Cucumis sativus]	XM_008454258.2	5051	0	PREDICTED: Cucumis melo WD repeat-containing protein 44 (LOC103493501), transcript variant X1, mRNA	sp|P49178|GBB_MAIZE	68.9	3.00E-11	Guanine nucleotide-binding protein subunit beta OS=Zea mays GN=GB1 PE=2 SV=1	all0283_3	2.00E-17	90.9	---	K20241	0	csv:101208316	1772	WD repeat-containing protein 44	-	-	-
CL7994.Contig2_All	153.542045	-5.944314966	1.49E-44	2.21E-42	Down	XP_004141962.1	256.144	1.76E-66	PREDICTED: uncharacterized protein At5g64816 [Cucumis sativus] &gt;XP_011657791.1 PREDICTED: uncharacterized protein At5g64816 [Cucumis sativus] &gt;KGN48427.1 hypothetical protein Csa_6G486990 [Cucumis sativus]	LN713262.1	724	0	Cucumis melo genomic chromosome, chr_8	sp|Q8L8Q8|Y5486_ARATH	234	6.00E-62	Uncharacterized protein At5g64816 OS=Arabidopsis thaliana GN=At5g64816 PE=2 SV=1	-	-	-	-	K02183	1.00E-24	apro:F751_0028	114	calmodulin	-	-	-
CL706.Contig7_All	124.7870451	4.764588441	1.66E-44	2.46E-42	Up	XP_008445431.1	706.057	0	PREDICTED: uncharacterized protein LOC103488453 [Cucumis melo] &gt;XP_008445432.1 PREDICTED: uncharacterized protein LOC103488453 [Cucumis melo]	XM_004144113.2	1933	0	PREDICTED: Cucumis sativus uncharacterized LOC101218935 (LOC101218935), mRNA	-	-	-	-	-	-	-	-	-	-	-	-	-	-	-	-
CL1276.Contig4_All	135.4466422	-2.856154814	2.28E-44	3.37E-42	Down	XP_008451804.1	402.519	2.08E-158	PREDICTED: probable sugar phosphate/phosphate translocator At3g14410 [Cucumis melo] &gt;XP_008451805.1 PREDICTED: probable sugar phosphate/phosphate translocator At3g14410 [Cucumis melo] &gt;XP_008451806.1 PREDICTED: probable sugar phosphate/phosphate translocator At3g14410 [Cucumis melo]	LN713261.1	1181	0	Cucumis melo genomic chromosome, chr_7	sp|Q94EI9|PT314_ARATH	361	5.00E-139	Probable sugar phosphate/phosphate translocator At3g14410 OS=Arabidopsis thaliana GN=At3g14410 PE=2 SV=1	ECU06g1290	1.00E-05	50.8	---	K15280	8.00E-21	smo:SELMODRAFT_54925	83.2	solute carrier family 35, member C2	GO:0016021//integral component of membrane	GO:0036459//ubiquitinyl hydrolase activity	GO:0016579//protein deubiquitination;GO:0006511//ubiquitin-dependent protein catabolic process
Unigene16136_All	205.0684978	-2.627984967	2.39E-44	3.53E-42	Down	XP_004141844.2	405.986	4.57E-112	PREDICTED: LOW QUALITY PROTEIN: probable ATP-dependent RNA helicase DDX11 [Cucumis sativus]	LN713255.1	1503	0	Cucumis melo genomic chromosome, chr_1	-	-	-	-	-	-	-	-	K11273	8.00E-113	csv:101219249	405	chromosome transmission fidelity protein 1 [EC:3.6.4.13]	-	-	-
Unigene9418_All	341.8867925	-2.950296265	2.49E-44	3.67E-42	Down	XP_008437472.1	908.672	0	PREDICTED: alpha-L-fucosidase 1-like [Cucumis melo]	XM_008439250.2	1606	0	PREDICTED: Cucumis melo alpha-L-fucosidase 1-like (LOC103482884), mRNA	sp|Q8GW72|FUCO1_ARATH	486	3.00E-137	Alpha-L-fucosidase 1 OS=Arabidopsis thaliana GN=FUC1 PE=1 SV=2	SP2146	4.00E-91	333	---	K01206	0	cmo:103482884	908	alpha-L-fucosidase [EC:3.2.1.51]	-	GO:0004560//alpha-L-fucosidase activity	GO:0005975//carbohydrate metabolic process
CL1047.Contig4_All	553.4886512	-10.34419836	3.98E-44	5.84E-42	Down	XP_008448828.1	3741.43	0	PREDICTED: uncharacterized protein LOC103490876 isoform X1 [Cucumis melo] &gt;XP_008448829.1 PREDICTED: uncharacterized protein LOC103490876 isoform X1 [Cucumis melo] &gt;XP_008448830.1 PREDICTED: uncharacterized protein LOC103490876 isoform X1 [Cucumis melo]	XR_968843.1	7428	0	PREDICTED: Cucumis sativus uncharacterized LOC101211275 (LOC101211275), transcript variant X4, misc_RNA	-	-	-	-	-	-	-	-	K14306	4.00E-08	nnu:104598469	63.9	nuclear pore complex protein Nup62	-	-	-
CL203.Contig7_All	196.9871352	6.670920429	4.24E-44	6.22E-42	Up	XP_016901558.1	457.218	1.49E-126	PREDICTED: uncharacterized protein LOC103494640 isoform X2 [Cucumis melo]	XM_017046070.1	710	0	PREDICTED: Cucumis melo uncharacterized LOC103494640 (LOC103494640), transcript variant X4, mRNA	-	-	-	-	-	-	-	-	K20100	6.00E-06	sind:105170420	53.9	YTH domain-containing protein 1	-	-	-
CL3701.Contig1_All	245.1888562	2.266573533	4.89E-44	7.16E-42	Up	XP_008442322.1	1060.83	0	PREDICTED: probable serine/threonine-protein kinase NAK isoform X2 [Cucumis melo]	XM_008444100.2	2795	0	PREDICTED: Cucumis melo probable serine/threonine-protein kinase NAK (LOC103486228), transcript variant X2, mRNA	sp|Q9SRH7|Y3130_ARATH	197	2.00E-50	Receptor-like serine/threonine-protein kinase At3g01300 OS=Arabidopsis thaliana GN=At3g01300 PE=2 SV=1	Cgl2127_1	4.00E-13	75.5	---	-	-	-	-	-	-	GO:0005524//ATP binding;GO:0004672//protein kinase activity	-
CL268.Contig31_All	289.1934666	7.881518652	5.67E-44	8.27E-42	Up	XP_008456801.1	638.647	0	PREDICTED: adenylate kinase 5, chloroplastic [Cucumis melo]	XM_011650418.1	1534	0	PREDICTED: Cucumis sativus adenylate kinase 5, chloroplastic (LOC101203230), mRNA	sp|Q9FIJ7|KAD2_ARATH	281	2.00E-75	Adenylate kinase 2, chloroplastic OS=Arabidopsis thaliana GN=At5g47840 PE=2 SV=1	YPO3118	2.00E-40	166	---	K00939	0	cmo:103496638	638	adenylate kinase [EC:2.7.4.3]	-	GO:0004017//adenylate kinase activity;GO:0005524//ATP binding	-
CL12163.Contig1_All	615.8424496	-1.282802458	5.71E-44	8.32E-42	Down	XP_008466708.1	385.185	2.34E-109	PREDICTED: uncharacterized protein LOC103504055 [Cucumis melo]	XM_008468486.2	1227	0	PREDICTED: Cucumis melo uncharacterized LOC103504055 (LOC103504055), mRNA	-	-	-	-	-	-	-	-	-	-	-	-	-	-	-	-
CL7826.Contig3_All	187.7209471	-7.486136987	7.72E-44	1.12E-41	Down	XP_008464002.1	801.586	0	PREDICTED: developmentally-regulated G-protein 2 [Cucumis melo] &gt;XP_008464003.1 PREDICTED: developmentally-regulated G-protein 2 [Cucumis melo] &gt;XP_011652334.1 PREDICTED: developmentally-regulated G-protein 2 [Cucumis sativus] &gt;XP_011652335.1 PREDICTED: developmentally-regulated G-protein 2 [Cucumis sativus] &gt;KGN59787.1 hypothetical protein Csa_3G846030 [Cucumis sativus]	XM_011654033.1	2319	0	PREDICTED: Cucumis sativus developmentally-regulated G-protein 2 (LOC101210103), transcript variant X2, mRNA	sp|Q9CAI1|DRG2_ARATH	744	0	Developmentally-regulated G-protein 2 OS=Arabidopsis thaliana GN=DRG2 PE=2 SV=1	SPBC354.01	2.00E-124	444	---	K06944	0	cmo:103501993	801	uncharacterized protein	-	GO:0005525//GTP binding	-
CL2195.Contig8_All	1294.951587	-3.576867383	7.98E-44	1.16E-41	Down	XP_016900585.1	409.068	1.63E-111	PREDICTED: (-)-germacrene D synthase-like [Cucumis melo]	XM_017045096.1	745	0	PREDICTED: Cucumis melo (-)-germacrene D synthase-like (LOC103491132), mRNA	sp|Q6Q3H3|TPSGD_VITVI	276	9.00E-74	(-)-germacrene D synthase OS=Vitis vinifera GN=VIT_19s0014g04930 PE=1 SV=1	-	-	-	-	-	-	-	-	-	-	GO:0000287//magnesium ion binding;GO:0010333//terpene synthase activity	GO:0008152//metabolic process
CL4934.Contig5_All	556.4019067	-2.418085939	1.52E-43	2.20E-41	Down	XP_008450135.1	326.25	5.98E-87	PREDICTED: major pollen allergen Ole e 1-like [Cucumis melo]	XM_004147959.2	1423	0	PREDICTED: Cucumis sativus major pollen allergen Ole e 1 (LOC101218162), mRNA	sp|P19963|ALL1_OLEEU	49.7	8.00E-06	Major pollen allergen Ole e 1 OS=Olea europaea PE=1 SV=2	-	-	-	-	K15889	1.00E-07	mdm:103411406	60.1	prenylcysteine alpha-carboxyl methylesterase [EC:3.1.1.-]	-	-	-
CL211.Contig2_All	115.8799963	3.956533932	1.71E-43	2.46E-41	Up	XP_011653440.1	759.985	0	PREDICTED: proline iminopeptidase [Cucumis sativus] &gt;KGN53875.1 hypothetical protein Csa_4G179110 [Cucumis sativus]	XM_008456217.2	1037	0	PREDICTED: Cucumis melo proline iminopeptidase (LOC103494844), mRNA	sp|P93732|PIP_ARATH	554	7.00E-158	Proline iminopeptidase OS=Arabidopsis thaliana GN=PIP PE=2 SV=3	BMEI1608	2.00E-98	358	---	K01259	0	csv:101217220	759	proline iminopeptidase [EC:3.4.11.5]	GO:0005737//cytoplasm	GO:0004177//aminopeptidase activity	-
Unigene12410_All	452.2943011	-2.241036576	1.76E-43	2.53E-41	Down	XP_004140172.1	486.878	1.17E-135	PREDICTED: uncharacterized protein LOC101221211 [Cucumis sativus] &gt;KGN48055.1 hypothetical protein Csa_6G426900 [Cucumis sativus]	XM_008451379.2	1233	0	PREDICTED: Cucumis melo uncharacterized LOC103491438 (LOC103491438), mRNA	-	-	-	-	-	-	-	-	K15455	3.00E-72	eus:EUTSA_v10023083mg	273	diphthamide biosynthesis protein 3	-	-	-
CL7998.Contig3_All	717.1952816	1.161448154	2.31E-43	3.32E-41	Up	XP_008466491.1	1160.59	0	PREDICTED: uncharacterized protein LOC103503880 [Cucumis melo]	XM_008468269.2	5107	0	PREDICTED: Cucumis melo uncharacterized LOC103503880 (LOC103503880), mRNA	sp|F4I4K5|LPR1_ARATH	828	0	Multicopper oxidase LPR1 OS=Arabidopsis thaliana GN=LPR1 PE=2 SV=1	BS_cotA	9.00E-93	341	---	K19022	0	cmo:103503880	1160	AP-5 complex subunit beta-1	-	GO:0005507//copper ion binding;GO:0016491//oxidoreductase activity	-
CL3156.Contig1_All	350.9340374	-4.068819215	2.36E-43	3.39E-41	Down	XP_008449022.1	1281.54	0	PREDICTED: mRNA-capping enzyme isoform X2 [Cucumis melo]	XM_004147843.2	3648	0	PREDICTED: Cucumis sativus mRNA-capping enzyme (LOC101209960), transcript variant X2, mRNA	-	-	-	-	SPBC2F12.08c	3.00E-39	162	---	K13917	0	csv:101209960	1279	mRNA-capping enzyme [EC:2.7.7.50 3.6.1.-]	GO:0005634//nucleus	GO:0008138//protein tyrosine/serine/threonine phosphatase activity;GO:0004725//protein tyrosine phosphatase activity;GO:0003910//DNA ligase (ATP) activity;GO:0004484//mRNA guanylyltransferase activity;GO:0004651//polynucleotide 5'-phosphatase activity;GO:0005524//ATP binding	GO:0006281//DNA repair;GO:0006310//DNA recombination;GO:0006370//7-methylguanosine mRNA capping
CL361.Contig129_All	160.8775746	-7.295190097	2.43E-43	3.47E-41	Down	XP_008455036.1	728.013	0	PREDICTED: dual-specificity RNA methyltransferase RlmN [Cucumis melo]	XM_011660573.1	1746	0	PREDICTED: Cucumis sativus uncharacterized LOC101215180 (LOC101215180), transcript variant X2, mRNA	-	-	-	-	Cgl1973	4.00E-48	191	---	K06941	6.00E-47	bdi:100833160	190	23S rRNA (adenine2503-C2)-methyltransferase [EC:2.1.1.192]	GO:0005737//cytoplasm	GO:0051536//iron-sulfur cluster binding;GO:0008173//RNA methyltransferase activity	GO:0070475//rRNA base methylation;GO:0006364//rRNA processing;GO:0030488//tRNA methylation
CL4632.Contig1_All	31436.00153	1.336615085	3.49E-43	4.98E-41	Up	XP_008444493.1	965.681	0	PREDICTED: vacuolar-processing enzyme-like [Cucumis melo]	XM_004142871.2	2369	0	PREDICTED: Cucumis sativus vacuolar-processing enzyme-like (LOC101216082), mRNA	sp|P49043|VPE_CITSI	803	0	Vacuolar-processing enzyme OS=Citrus sinensis PE=2 SV=1	YDR331w	1.00E-18	93.6	---	K01369	0	cmo:103487795	965	legumain [EC:3.4.22.34]	-	GO:0008233//peptidase activity	-
CL1949.Contig30_All	215.4832587	-2.774349404	3.69E-43	5.26E-41	Down	XP_004140096.1	298.516	1.49E-78	PREDICTED: uncharacterized protein LOC101202761 [Cucumis sativus] &gt;KGN47908.1 hypothetical protein Csa_6G410630 [Cucumis sativus]	XM_008451212.2	692	0	PREDICTED: Cucumis melo uncharacterized LOC103491324 (LOC103491324), transcript variant X1, mRNA	-	-	-	-	-	-	-	-	K11654	2.00E-29	smo:SELMODRAFT_440203	132	SWI/SNF-related matrix-associated actin-dependent regulator of chromatin subfamily A member 5 [EC:3.6.4.-]	GO:0016021//integral component of membrane	-	-
Unigene11831_All	216.6580144	-6.85350003	4.24E-43	6.02E-41	Down	XP_004140253.1	217.624	4.63E-55	PREDICTED: transcription factor PAR2-like [Cucumis sativus] &gt;KGN47999.1 hypothetical protein Csa_6G423410 [Cucumis sativus]	XM_008451315.2	626	1.00E-176	PREDICTED: Cucumis melo transcription factor PAR2-like (LOC103491391), mRNA	sp|Q9SJH0|PAR1_ARATH	80.5	8.00E-16	Transcription factor PAR1 OS=Arabidopsis thaliana GN=PAR1 PE=1 SV=1	-	-	-	-	-	-	-	-	-	-	GO:0046983//protein dimerization activity	-
CL5399.Contig1_All	3306.709365	-1.97690938	4.37E-43	6.21E-41	Down	XP_004142907.1	1010.36	0	PREDICTED: squalene monooxygenase [Cucumis sativus] &gt;KGN62420.1 Squalene epoxidase [Cucumis sativus]	XM_004142859.2	2430	0	PREDICTED: Cucumis sativus squalene monooxygenase (LOC101213038), mRNA	sp|O48651|ERG1_PANGI	820	0	Squalene monooxygenase OS=Panax ginseng PE=2 SV=1	SPBC713.12	9.00E-89	326	---	K00511	0	csv:101213038	1010	squalene monooxygenase [EC:1.14.14.17]	GO:0016021//integral component of membrane	GO:0004506//squalene monooxygenase activity;GO:0050660//flavin adenine dinucleotide binding	-
CL9483.Contig1_All	488.2832246	5.993804443	5.30E-43	7.50E-41	Up	XP_004136411.1	1789.62	0	PREDICTED: receptor-like protein kinase HSL1 [Cucumis sativus] &gt;KGN60297.1 hypothetical protein Csa_3G893960 [Cucumis sativus]	XM_004136363.2	3759	0	PREDICTED: Cucumis sativus receptor-like protein kinase HSL1 (LOC101222864), mRNA	sp|Q9SGP2|HSL1_ARATH	675	0	Receptor-like protein kinase HSL1 OS=Arabidopsis thaliana GN=HSL1 PE=2 SV=1	alr0124_1	1.00E-30	134	---	K00924	0	aly:ARALYDRAFT_473063	679		GO:0016021//integral component of membrane	GO:0004672//protein kinase activity;GO:0005524//ATP binding	-
CL6718.Contig10_All	264.5089273	-5.906099667	6.03E-43	8.52E-41	Down	XP_016903288.1	1471.45	0	PREDICTED: 5-methyltetrahydropteroyltriglutamate--homocysteine methyltransferase-like [Cucumis melo]	XM_004136606.2	3471	0	PREDICTED: Cucumis sativus 5-methyltetrahydropteroyltriglutamate--homocysteine methyltransferase (LOC101203129), mRNA	sp|Q42699|METE_CATRO	1373	0	5-methyltetrahydropteroyltriglutamate--homocysteine methyltransferase OS=Catharanthus roseus GN=METE PE=2 SV=1	RSp0676	0	752	---	K00549	0	cmo:103502698	1471	5-methyltetrahydropteroyltriglutamate--homocysteine methyltransferase [EC:2.1.1.14]	-	GO:0003871//5-methyltetrahydropteroyltriglutamate-homocysteine S-methyltransferase activity;GO:0008270//zinc ion binding	GO:0009086//methionine biosynthetic process
CL4571.Contig2_All	200.661772	2.23577552	6.47E-43	9.11E-41	Up	XP_004134376.1	1613.97	0	PREDICTED: ubiquitin carboxyl-terminal hydrolase 2 [Cucumis sativus] &gt;XP_011650874.1 PREDICTED: ubiquitin carboxyl-terminal hydrolase 2 [Cucumis sativus] &gt;KGN56731.1 hypothetical protein Csa_3G130860 [Cucumis sativus]	XM_004134328.2	3776	0	PREDICTED: Cucumis sativus ubiquitin carboxyl-terminal hydrolase 2 (LOC101204267), transcript variant X1, mRNA	sp|Q8W4N3|UBP2_ARATH	629	5.00E-180	Ubiquitin carboxyl-terminal hydrolase 2 OS=Arabidopsis thaliana GN=UBP2 PE=1 SV=2	SPCC1494.05c	4.00E-13	76.6	---	K11844	0	csv:101204267	1613	ubiquitin carboxyl-terminal hydrolase 16/45 [EC:3.4.19.12]	GO:0016021//integral component of membrane	GO:0036459//ubiquitinyl hydrolase activity;GO:0008270//zinc ion binding	GO:0006511//ubiquitin-dependent protein catabolic process;GO:0016579//protein deubiquitination
CL338.Contig16_All	307.0986546	3.282230988	6.46E-43	9.11E-41	Up	XP_012841295.1	986.097	0	PREDICTED: LOW QUALITY PROTEIN: uncharacterized protein LOC105961608 [Erythranthe guttata]	XM_019202189.1	93.7	1.00E-14	PREDICTED: Tarenaya hassleriana uncharacterized LOC104810252 (LOC104810252), mRNA	sp|P31843|RRPO_OENBE	93.6	3.00E-18	RNA-directed DNA polymerase homolog OS=Oenothera berteroana PE=4 SV=1	YGR109w-b_2	1.00E-57	225	---	K01303	4.00E-127	fve:101311565	303	acylaminoacyl-peptidase [EC:3.4.19.1]	-	-	-
Unigene26416_All	310.9685251	-4.675954906	8.18E-43	1.15E-40	Down	XP_008444608.1	623.239	1.92E-176	PREDICTED: uncharacterized protein LOC103487879 [Cucumis melo]	XM_008446386.2	1723	0	PREDICTED: Cucumis melo uncharacterized LOC103487879 (LOC103487879), mRNA	-	-	-	-	-	-	-	-	-	-	-	-	-	GO:0016021//integral component of membrane	-	-
CL3406.Contig2_All	214.8972035	6.737616171	1.06E-42	1.48E-40	Up	XP_011651988.1	3295.75	0	PREDICTED: protein ROS1-like [Cucumis sativus] &gt;KGN59055.1 hypothetical protein Csa_3G748840 [Cucumis sativus]	XM_011653686.1	8021	0	PREDICTED: Cucumis sativus protein ROS1-like (LOC101222935), mRNA	sp|Q8LK56|DME_ARATH	999	0	Transcriptional activator DEMETER OS=Arabidopsis thaliana GN=DME PE=1 SV=2	DR2438	5.00E-19	96.7	---	K10773	8.00E-16	adu:107492797	89.4	endonuclease III [EC:4.2.99.18]	-	GO:0003824//catalytic activity;GO:0051539//4 iron, 4 sulfur cluster binding	GO:0006284//base-excision repair
CL5882.Contig2_All	164.5454045	5.731913456	1.38E-42	1.92E-40	Up	XP_004138038.1	592.038	4.49E-167	PREDICTED: ribosomal RNA-processing protein 14-C [Cucumis sativus] &gt;KGN63470.1 hypothetical protein Csa_1G001420 [Cucumis sativus]	XM_008466188.2	1259	0	PREDICTED: Cucumis melo surfeit locus protein 6 (LOC103502306), mRNA	sp|Q6K5K2|Y2982_ORYSJ	62.4	9.00E-10	B3 domain-containing protein Os02g0598200 OS=Oryza sativa subsp. japonica GN=Os02g0598200 PE=2 SV=1	aq_2032	1.00E-06	53.1	---	K12811	2.00E-10	pop:POPTR_0002s00540g	69.3	ATP-dependent RNA helicase DDX46/PRP5 [EC:3.6.4.13]	-	-	-
CL12199.Contig1_All	8749.665715	-2.558545358	1.43E-42	1.99E-40	Down	XP_004137413.1	474.552	4.61E-132	PREDICTED: chlorophyll a-b binding protein P4, chloroplastic-like [Cucumis sativus] &gt;KGN64012.1 hypothetical protein Csa_1G033310 [Cucumis sativus]	XM_004137365.2	1132	0	PREDICTED: Cucumis sativus chlorophyll a-b binding protein P4, chloroplastic-like (LOC101218675), mRNA	sp|Q9SQL2|CB24_PEA	430	8.00E-121	Chlorophyll a-b binding protein P4, chloroplastic OS=Pisum sativum GN=lhcA-P4 PE=1 SV=1	-	-	-	-	K08910	8.00E-133	csv:101218675	474	light-harvesting complex I chlorophyll a/b binding protein 4	GO:0016021//integral component of membrane;GO:0009535//chloroplast thylakoid membrane;GO:0009522//photosystem I;GO:0009523//photosystem II	GO:0016168//chlorophyll binding	GO:0018298//protein-chromophore linkage;GO:0009765//photosynthesis, light harvesting
CL720.Contig9_All	1211.513376	-2.628325532	1.74E-42	2.41E-40	Down	XP_008451725.1	1855.11	0	PREDICTED: probable LRR receptor-like serine/threonine-protein kinase At1g53430 isoform X1 [Cucumis melo]	XM_004141540.2	4427	0	PREDICTED: Cucumis sativus protein LONGIFOLIA 1 (LOC101215360), mRNA	sp|C0LGG8|Y5343_ARATH	1219	0	Probable LRR receptor-like serine/threonine-protein kinase At1g53430 OS=Arabidopsis thaliana GN=At1g53430 PE=1 SV=1	YAR019c	6.00E-19	96.7	---	-	-	-	-	-	GO:0016021//integral component of membrane	GO:0004672//protein kinase activity;GO:0005524//ATP binding	GO:0051513//regulation of monopolar cell growth
Unigene23216_All	1400.364543	-3.407690731	1.78E-42	2.47E-40	Down	XP_008442902.1	874.774	0	PREDICTED: aspartic proteinase nepenthesin-2 [Cucumis melo]	LN713258.1	2298	0	Cucumis melo genomic chromosome, chr_4	sp|Q766C2|NEP2_NEPGR	154	3.00E-37	Aspartic proteinase nepenthesin-2 OS=Nepenthes gracilis GN=nep2 PE=1 SV=1	-	-	-	-	K02882	2.00E-39	aip:107606484	166	large subunit ribosomal protein L18Ae	-	GO:0004190//aspartic-type endopeptidase activity	-
CL556.Contig3_All	3150.860178	-2.303647789	1.94E-42	2.68E-40	Down	XP_016903304.1	1026.54	0	PREDICTED: 3-ketoacyl-CoA synthase 11 [Cucumis melo]	XM_004146244.2	2997	0	PREDICTED: Cucumis sativus 3-ketoacyl-CoA synthase 11 (LOC101213684), mRNA	sp|O48780|KCS11_ARATH	892	0	3-ketoacyl-CoA synthase 11 OS=Arabidopsis thaliana GN=KCS11 PE=2 SV=1	DRA0326	2.00E-14	79.7	---	K15397	0	cmo:103502720	1026	3-ketoacyl-CoA synthase [EC:2.3.1.199]	GO:0016021//integral component of membrane	GO:0016747//transferase activity, transferring acyl groups other than amino-acyl groups	GO:0006633//fatty acid biosynthetic process
Unigene1798_All	998.5069845	-1.83535551	2.05E-42	2.83E-40	Down	XP_004142134.1	916.761	0	PREDICTED: uncharacterized protein LOC101208797 [Cucumis sativus] &gt;KGN54154.1 hypothetical protein Csa_4G290210 [Cucumis sativus]	XM_004142086.2	2127	0	PREDICTED: Cucumis sativus uncharacterized LOC101208797 (LOC101208797), mRNA	sp|P17407|21KD_DAUCA	151	2.00E-36	21 kDa protein OS=Daucus carota PE=2 SV=1	-	-	-	-	K01051	2.00E-16	vvi:100251413	90.1	pectinesterase [EC:3.1.1.11]	-	-	GO:0006457//protein folding
CL7057.Contig1_All	868.4964133	-1.908923501	2.56E-42	3.52E-40	Down	XP_008448548.1	587.415	8.09E-166	PREDICTED: thaumatin-like protein 1 [Cucumis melo] &gt;ADN33946.1 zeamatin precursor [Cucumis melo subsp. melo]	XM_008450326.2	977	0	PREDICTED: Cucumis melo thaumatin-like protein 1 (LOC103490690), mRNA	sp|O80327|TLP1_PYRPY	281	9.00E-76	Thaumatin-like protein 1 OS=Pyrus pyrifolia GN=TL1 PE=1 SV=1	-	-	-	-	K12173	3.00E-44	gmx:100794341	181	BRCA1-A complex subunit BRE	GO:0016021//integral component of membrane	-	-
CL518.Contig28_All	161.2468467	6.557719262	2.65E-42	3.63E-40	Up	XP_008463945.1	1555.81	0	PREDICTED: homeobox-leucine zipper protein REVOLUTA isoform X1 [Cucumis melo]	XM_011658694.1	3420	0	PREDICTED: Cucumis sativus homeobox-leucine zipper protein REVOLUTA (LOC101215773), transcript variant X1, mRNA	sp|Q9SE43|REV_ARATH	1319	0	Homeobox-leucine zipper protein REVOLUTA OS=Arabidopsis thaliana GN=REV PE=1 SV=2	-	-	-	-	K09338	0	cmo:103501950	1555	homeobox-leucine zipper protein	GO:0005634//nucleus	GO:0008289//lipid binding;GO:0003677//DNA binding	-
CL361.Contig123_All	171.9365717	6.651027454	3.28E-42	4.50E-40	Up	XP_008455036.1	728.013	0	PREDICTED: dual-specificity RNA methyltransferase RlmN [Cucumis melo]	XM_011660573.1	1746	0	PREDICTED: Cucumis sativus uncharacterized LOC101215180 (LOC101215180), transcript variant X2, mRNA	-	-	-	-	Cgl1973	4.00E-48	191	---	K06941	6.00E-47	bdi:100833160	190	23S rRNA (adenine2503-C2)-methyltransferase [EC:2.1.1.192]	GO:0005737//cytoplasm	GO:0008173//RNA methyltransferase activity;GO:0051536//iron-sulfur cluster binding	GO:0070475//rRNA base methylation;GO:0030488//tRNA methylation;GO:0006364//rRNA processing
CL3296.Contig2_All	4093.041164	1.121889908	3.34E-42	4.56E-40	Up	XP_008457381.1	1001.12	0	PREDICTED: uncharacterized protein LOC103497089 [Cucumis melo]	XM_008459159.2	2248	0	PREDICTED: Cucumis melo uncharacterized LOC103497089 (LOC103497089), mRNA	-	-	-	-	-	-	-	-	K15356	9.00E-06	mdm:103447660	54.3	GDP-mannose transporter	-	-	-
CL2427.Contig1_All	107.8076123	-4.246299339	3.62E-42	4.94E-40	Down	XP_022144047.1	644.425	0	poly(A)-specific ribonuclease PARN isoform X1 [Momordica charantia]	XM_022288356.1	1146	0	PREDICTED: Momordica charantia poly(A)-specific ribonuclease PARN (LOC111013834), transcript variant X2, mRNA	sp|Q9LG26|PARN_ARATH	434	1.00E-121	Poly(A)-specific ribonuclease PARN OS=Arabidopsis thaliana GN=PARN PE=1 SV=2	-	-	-	-	K01148	6.00E-179	csv:101222826	617	poly(A)-specific ribonuclease [EC:3.1.13.4]	-	GO:0003676//nucleic acid binding	-
CL8795.Contig17_All	1010.114309	-1.030653462	3.66E-42	4.98E-40	Down	XP_008455299.1	1373.22	0	PREDICTED: F-box/LRR-repeat MAX2 homolog A [Cucumis melo]	LN713255.1	3733	0	Cucumis melo genomic chromosome, chr_1	sp|I1SSI5|MAX2A_PETHY	895	0	F-box/LRR-repeat MAX2 homolog A OS=Petunia hybrida GN=MAX2A PE=1 SV=1	-	-	-	-	K10268	2.00E-121	lja:Lj0g3v0059869.1	438	F-box and leucine-rich repeat protein 2/20	-	-	-
CL1765.Contig12_All	463.2516461	-10.14092705	4.10E-42	5.57E-40	Down	XP_011657534.1	283.108	1.57E-73	PREDICTED: uncharacterized protein At1g10890 isoform X3 [Cucumis sativus]	LN713259.1	872	0	Cucumis melo genomic chromosome, chr_5	sp|P0CB26|Y1089_ARATH	235	3.00E-61	Uncharacterized protein At1g10890 OS=Arabidopsis thaliana GN=At1g10890 PE=4 SV=1	aq_2032	3.00E-09	63.5	---	K13173	3.00E-74	csv:101205338	283	arginine and glutamate-rich protein 1	-	-	-
CL12348.Contig1_All	288.7437302	-1.756709703	4.50E-42	6.10E-40	Down	XP_004134104.1	449.899	6.27E-167	PREDICTED: rRNA-processing protein EFG1 isoform X1 [Cucumis sativus] &gt;KGN56919.1 hypothetical protein Csa_3G143600 [Cucumis sativus]	XM_004134056.2	1760	0	PREDICTED: Cucumis sativus rRNA-processing protein EFG1 (LOC101219054), transcript variant X1, mRNA	-	-	-	-	-	-	-	-	-	-	-	-	-	-	-	GO:0006364//rRNA processing
Unigene29938_All	1305.480693	-5.628341512	5.07E-42	6.85E-40	Down	XP_004139568.1	898.656	0	PREDICTED: LOW QUALITY PROTEIN: fatty acyl-CoA reductase 3 [Cucumis sativus]	XM_004139520.2	1772	0	PREDICTED: Cucumis sativus fatty acyl-CoA reductase 3 (LOC101205804), mRNA	sp|Q93ZB9|FACR3_ARATH	598	3.00E-171	Fatty acyl-CoA reductase 3 OS=Arabidopsis thaliana GN=FAR3 PE=2 SV=1	alr5357_2	2.00E-08	59.7	---	K13356	0	csv:101205804	898	alcohol-forming fatty acyl-CoA reductase [EC:1.2.1.84]	GO:0005783//endoplasmic reticulum	GO:0080019//fatty-acyl-CoA reductase (alcohol-forming) activity	GO:0006629//lipid metabolic process;GO:0010025//wax biosynthetic process
CL3246.Contig2_All	128.425415	4.76917647	5.99E-42	8.08E-40	Up	XP_008438925.1	472.626	1.06E-130	PREDICTED: LOW QUALITY PROTEIN: transcription factor MYB12 [Cucumis melo]	XM_004134451.2	617	1.00E-172	PREDICTED: Cucumis sativus myb-related protein 308 (LOC101214125), mRNA	sp|O22264|MYB12_ARATH	227	4.00E-59	Transcription factor MYB12 OS=Arabidopsis thaliana GN=MYB12 PE=2 SV=1	ECU11g1690	2.00E-22	107	---	K09422	2.00E-131	cmo:103483880	472	myb proto-oncogene protein, plant	-	GO:0003677//DNA binding	-
CL6452.Contig8_All	103.0641565	-3.31981247	9.98E-42	1.34E-39	Down	KGN57657.1	409.838	3.90E-112	hypothetical protein Csa_3G238230 [Cucumis sativus]	XM_008457760.2	967	0	PREDICTED: Cucumis melo 50S ribosomal protein L9 (LOC103496047), mRNA	sp|Q1XDF2|RK9_PYRYE	51.6	2.00E-06	50S ribosomal protein L9, chloroplastic OS=Pyropia yezoensis GN=rpl9 PE=3 SV=1	RP041	2.00E-09	62.8	---	K02939	8.00E-111	cmo:103496047	402	large subunit ribosomal protein L9	GO:0005840//ribosome	GO:0003735//structural constituent of ribosome	GO:0006412//translation
Unigene5843_All	732.2548564	1.922502827	1.03E-41	1.39E-39	Up	XP_004136616.1	473.781	1.64E-131	PREDICTED: remorin [Cucumis sativus] &gt;KGN59395.1 Remorin [Cucumis sativus]	XM_004136568.2	973	0	PREDICTED: Cucumis sativus remorin (LOC101213651), mRNA	sp|O80837|REMO_ARATH	94.4	2.00E-19	Remorin OS=Arabidopsis thaliana GN=DBP PE=1 SV=1	-	-	-	-	-	-	-	-	-	-	-	-
CL4883.Contig2_All	636.8371403	-3.207392478	1.39E-41	1.86E-39	Down	XP_008456931.1	1558.5	0	PREDICTED: potassium transporter 2 [Cucumis melo] &gt;XP_008456933.1 PREDICTED: potassium transporter 2 [Cucumis melo]	XM_004146395.2	3987	0	PREDICTED: Cucumis sativus potassium transporter 2 (LOC101211022), transcript variant X2, mRNA	sp|O22881|POT2_ARATH	1304	0	Potassium transporter 2 OS=Arabidopsis thaliana GN=POT2 PE=1 SV=2	XF1903	2.00E-86	319	---	K03549	0	cmo:103496732	1558	KUP system potassium uptake protein	GO:0016021//integral component of membrane	GO:0015079//potassium ion transmembrane transporter activity	-
CL1645.Contig10_All	379.577294	-4.820630602	1.49E-41	2.00E-39	Down	-	-	-	-	XM_008454788.2	77.8	1.00E-10	PREDICTED: Cucumis melo peptidyl-prolyl cis-trans isomerase FKBP18, chloroplastic (LOC103493843), mRNA	-	-	-	-	-	-	-	-	-	-	-	-	-	-	-	-
Unigene5401_All	27197.4792	-1.182478818	1.54E-41	2.05E-39	Down	XP_008437946.1	298.901	4.40E-79	PREDICTED: protein CURVATURE THYLAKOID 1A, chloroplastic [Cucumis melo] &gt;ADN34169.1 hypothetical protein [Cucumis melo subsp. melo]	XM_008439724.2	1132	0	PREDICTED: Cucumis melo protein CURVATURE THYLAKOID 1A, chloroplastic (LOC103483215), mRNA	sp|O04616|CUT1A_ARATH	207	8.00E-54	Protein CURVATURE THYLAKOID 1A, chloroplastic OS=Arabidopsis thaliana GN=CURT1A PE=1 SV=1	-	-	-	-	-	-	-	-	-	GO:0009579//thylakoid;GO:0016021//integral component of membrane	-	-
CL2714.Contig9_All	756.7432849	-2.057139633	1.54E-41	2.05E-39	Down	XP_008460997.1	2271.51	0	PREDICTED: coatomer subunit alpha-1-like [Cucumis melo] &gt;XP_008460999.1 PREDICTED: coatomer subunit alpha-1-like [Cucumis melo]	XM_008462778.2	5634	0	PREDICTED: Cucumis melo coatomer subunit alpha-1-like (LOC103499712), mRNA	sp|Q94A40|COPA1_ARATH	1979	0	Coatomer subunit alpha-1 OS=Arabidopsis thaliana GN=At1g62020 PE=2 SV=2	ECU01g1290	1.00E-56	221	---	K05236	0	cmo:103499711	2271	coatomer subunit alpha	GO:0030126//COPI vesicle coat;GO:0000139//Golgi membrane	GO:0005198//structural molecule activity	GO:0016192//vesicle-mediated transport;GO:0006886//intracellular protein transport
CL9194.Contig1_All	460.1637464	1.265573105	1.60E-41	2.13E-39	Up	XP_008462471.1	375.555	4.15E-102	PREDICTED: uncharacterized protein LOC103500820 [Cucumis melo]	XM_008464249.2	926	0	PREDICTED: Cucumis melo uncharacterized LOC103500820 (LOC103500820), mRNA	-	-	-	-	RSc3370	1.00E-13	75.9	---	K01512	7.00E-103	cmo:103500820	375	acylphosphatase [EC:3.6.1.7]	-	GO:0003998//acylphosphatase activity	-
CL9567.Contig1_All	3085.634184	2.336452734	1.61E-41	2.14E-39	Up	XP_008437455.1	1185.63	0	PREDICTED: granule-bound starch synthase 1, chloroplastic/amyloplastic [Cucumis melo]	XM_008439233.2	2997	0	PREDICTED: Cucumis melo granule-bound starch synthase 1, chloroplastic/amyloplastic (LOC103482870), mRNA	sp|O82627|SSG1_ANTMA	914	0	Granule-bound starch synthase 1, chloroplastic/amyloplastic OS=Antirrhinum majus GN=WAXY PE=2 SV=1	SP1124	1.00E-68	259	---	K13679	0	cmo:103482870	1185	granule-bound starch synthase [EC:2.4.1.242]	GO:0009507//chloroplast;GO:0009501//amyloplast	GO:0004373//glycogen (starch) synthase activity	GO:0019252//starch biosynthetic process
Unigene16785_All	36482.4455	-1.979379199	1.84E-41	2.44E-39	Down	XP_008452479.1	756.903	0	PREDICTED: protochlorophyllide reductase, chloroplastic [Cucumis melo]	XM_008454257.2	2190	0	PREDICTED: Cucumis melo protochlorophyllide reductase, chloroplastic (LOC103493499), mRNA	sp|Q41249|PORA_CUCSA	741	0	Protochlorophyllide reductase, chloroplastic OS=Cucumis sativus GN=PORA PE=2 SV=1	all1743	3.00E-105	381	---	K00218	0	cmo:103493499	756	protochlorophyllide reductase [EC:1.3.1.33]	GO:0009507//chloroplast	GO:0016630//protochlorophyllide reductase activity	GO:0015995//chlorophyll biosynthetic process;GO:0015979//photosynthesis
CL4089.Contig3_All	356.70703	-2.625087249	2.09E-41	2.76E-39	Down	XP_008457558.1	522.702	6.05E-146	PREDICTED: SPX domain-containing protein 1 [Cucumis melo]	XM_008459336.2	1229	0	PREDICTED: Cucumis melo SPX domain-containing protein 1 (LOC103497222), mRNA	sp|O48781|SPX2_ARATH	372	9.00E-103	SPX domain-containing protein 2 OS=Arabidopsis thaliana GN=SPX2 PE=2 SV=1	SPCC1322.14c_1	3.00E-13	75.9	---	K14430	4.00E-09	gsl:Gasu_35240	65.5	phosphate transporter	-	-	GO:0016036//cellular response to phosphate starvation
CL754.Contig2_All	483.7696483	-10.13601074	2.26E-41	2.99E-39	Down	XP_008444997.1	1312.36	0	PREDICTED: nuclear poly(A) polymerase 4 isoform X3 [Cucumis melo]	XM_011651421.1	3190	0	PREDICTED: Cucumis sativus nuclear poly(A) polymerase 4 (LOC101205459), transcript variant X6, mRNA	-	-	-	-	SPBC646.04	2.00E-104	379	---	K14376	0	csv:101205459	1311	poly(A) polymerase [EC:2.7.7.19]	GO:0005634//nucleus	GO:0003723//RNA binding;GO:0004652//polynucleotide adenylyltransferase activity	GO:0031123//RNA 3'-end processing;GO:0043631//RNA polyadenylation
CL1295.Contig10_All	131.0324971	-2.947668913	2.28E-41	3.00E-39	Down	XP_022134227.1	309.686	8.46E-82	probable leucine-rich repeat receptor-like serine/threonine-protein kinase At3g14840 [Momordica charantia]	XM_022278535.1	206	3.00E-49	PREDICTED: Momordica charantia probable leucine-rich repeat receptor-like serine/threonine-protein kinase At3g14840 (LOC111006534), mRNA	sp|C0LGN2|Y3148_ARATH	214	3.00E-55	Probable leucine-rich repeat receptor-like serine/threonine-protein kinase At3g14840 OS=Arabidopsis thaliana GN=LRR-RLK PE=2 SV=1	alr0124_1	5.00E-17	88.6	---	K13420	3.00E-36	aly:ARALYDRAFT_356368	155	LRR receptor-like serine/threonine-protein kinase FLS2 [EC:2.7.11.1]	GO:0016021//integral component of membrane	GO:0004672//protein kinase activity;GO:0005524//ATP binding	-
CL5882.Contig4_All	178.9163613	6.682595497	2.70E-41	3.56E-39	Up	XP_004138038.1	592.038	4.19E-167	PREDICTED: ribosomal RNA-processing protein 14-C [Cucumis sativus] &gt;KGN63470.1 hypothetical protein Csa_1G001420 [Cucumis sativus]	XM_008466188.2	1259	0	PREDICTED: Cucumis melo surfeit locus protein 6 (LOC103502306), mRNA	sp|Q6K5K2|Y2982_ORYSJ	62.4	8.00E-10	B3 domain-containing protein Os02g0598200 OS=Oryza sativa subsp. japonica GN=Os02g0598200 PE=2 SV=1	aq_2032	1.00E-06	53.1	---	K12811	2.00E-10	pop:POPTR_0002s00540g	69.3	ATP-dependent RNA helicase DDX46/PRP5 [EC:3.6.4.13]	-	-	-
CL8868.Contig1_All	1695.480161	1.489876153	2.74E-41	3.59E-39	Up	XP_004135952.1	937.176	0	PREDICTED: pheophytinase, chloroplastic [Cucumis sativus] &gt;XP_011659427.1 PREDICTED: pheophytinase, chloroplastic [Cucumis sativus] &gt;XP_011659428.1 PREDICTED: pheophytinase, chloroplastic [Cucumis sativus] &gt;KGN45086.1 hypothetical protein Csa_7G420790 [Cucumis sativus]	XM_008463133.2	2095	0	PREDICTED: Cucumis melo pheophytinase, chloroplastic (LOC103499960), transcript variant X2, mRNA	sp|Q9FFZ1|PPH_ARATH	612	3.00E-175	Pheophytinase, chloroplastic OS=Arabidopsis thaliana GN=PPH PE=1 SV=1	slr1235	5.00E-31	134	---	-	-	-	-	-	-	-	-
CL4950.Contig1_All	599.1694731	1.66094657	2.80E-41	3.67E-39	Up	XP_004142742.1	1170.99	0	PREDICTED: probable methionine--tRNA ligase, mitochondrial [Cucumis sativus] &gt;KGN51284.1 hypothetical protein Csa_5G512910 [Cucumis sativus]	XM_004142694.2	2843	0	PREDICTED: Cucumis sativus probable methionine--tRNA ligase, mitochondrial (LOC101210109), mRNA	sp|Q9ZTS1|SYM_ORYSJ	176	8.00E-44	Probable methionine--tRNA ligase OS=Oryza sativa subsp. japonica GN=Os06g0508700 PE=2 SV=2	slr0649	4.00E-160	563	---	K01874	0	csv:101210109	1170	methionyl-tRNA synthetase [EC:6.1.1.10]	GO:0005737//cytoplasm	GO:0005524//ATP binding;GO:0004825//methionine-tRNA ligase activity	GO:0006431//methionyl-tRNA aminoacylation
CL312.Contig6_All	148.3281176	6.278095649	3.85E-41	5.04E-39	Up	XP_008451065.1	1298.49	0	PREDICTED: uncharacterized protein LOC103492441 isoform X4 [Cucumis melo]	XM_004149458.2	3322	0	PREDICTED: Cucumis sativus uncharacterized LOC101223139 (LOC101223139), transcript variant X1, mRNA	-	-	-	-	-	-	-	-	K19513	0	csv:101223139	1296	protein CLEC16A	-	-	-
CL4744.Contig3_All	115.322581	4.350607477	4.10E-41	5.35E-39	Up	XP_008454447.1	907.131	0	PREDICTED: zinc transport protein ZntB isoform X1 [Cucumis melo]	XM_008456227.2	2849	0	PREDICTED: Cucumis melo zinc transport protein ZntB (LOC103494851), transcript variant X2, mRNA	-	-	-	-	PA1773	4.00E-11	68.6	---	-	-	-	-	-	GO:0016021//integral component of membrane	GO:0046873//metal ion transmembrane transporter activity	-
CL6986.Contig2_All	309.6065757	8.516765747	4.24E-41	5.52E-39	Up	XP_004141279.1	275.789	1.32E-71	PREDICTED: MFP1 attachment factor 1-like [Cucumis sativus] &gt;KGN55241.1 MFP1 attachment factor 1 [Cucumis sativus]	LN713261.1	1144	0	Cucumis melo genomic chromosome, chr_7	sp|Q9M7N6|MAF1_SOLLC	145	2.00E-34	MFP1 attachment factor 1 OS=Solanum lycopersicum GN=MAF1 PE=1 SV=1	-	-	-	-	K14495	1.00E-23	egr:104451128	113	F-box protein GID2!K14319	-	-	-
CL1224.Contig1_All	153.0345185	3.642436328	4.56E-41	5.92E-39	Up	XP_008447096.1	578.941	8.11E-163	PREDICTED: uncharacterized protein LOC103489633 isoform X1 [Cucumis melo] &gt;XP_008447097.1 PREDICTED: uncharacterized protein LOC103489633 isoform X1 [Cucumis melo]	XM_008448875.2	1396	0	PREDICTED: Cucumis melo uncharacterized LOC103489633 (LOC103489633), transcript variant X2, mRNA	-	-	-	-	-	-	-	-	-	-	-	-	-	-	GO:0005524//ATP binding;GO:0004222//metalloendopeptidase activity	-
CL677.Contig11_All	459.2224352	-10.08470949	5.48E-41	7.11E-39	Down	XP_008447112.1	2419.81	0	PREDICTED: uncharacterized protein LOC103489639 isoform X1 [Cucumis melo]	XM_011660736.1	5959	0	PREDICTED: Cucumis sativus uncharacterized LOC101212708 (LOC101212708), transcript variant X1, mRNA	-	-	-	-	-	-	-	-	K20403	0	cmo:103489639	2419	TELO2-interacting protein 1	-	-	-
CL1813.Contig6_All	434.7528649	-10.04641215	6.12E-41	7.93E-39	Down	XP_008441143.1	1788.85	0	PREDICTED: phosphoinositide phosphatase SAC1 isoform X3 [Cucumis melo]	XM_008442921.2	4585	0	PREDICTED: Cucumis melo phosphoinositide phosphatase SAC1 (LOC103485370), transcript variant X3, mRNA	sp|Q7XZU3|SAC1_ARATH	1370	0	Phosphoinositide phosphatase SAC1 OS=Arabidopsis thaliana GN=SAC1 PE=1 SV=1	YNL325c	9.00E-74	277	---	-	-	-	-	-	-	GO:0042578//phosphoric ester hydrolase activity	-
Unigene26242_All	304.6976295	1.734313842	6.76E-41	8.73E-39	Up	XP_008458302.1	285.034	6.73E-75	PREDICTED: multiprotein-bridging factor 1c [Cucumis melo]	XM_008460080.2	527	1.00E-146	PREDICTED: Cucumis melo multiprotein-bridging factor 1c (LOC103497758), mRNA	sp|Q9LV58|MBF1C_ARATH	232	4.00E-61	Multiprotein-bridging factor 1c OS=Arabidopsis thaliana GN=MBF1C PE=1 SV=1	SPBC83.17	2.00E-18	92	---	K03627	1.00E-75	cmo:103497758	285	putative transcription factor	-	GO:0043565//sequence-specific DNA binding	-
CL596.Contig2_All	169.7021221	-7.553175342	7.50E-41	9.67E-39	Down	XP_011660066.1	353.214	9.86E-95	PREDICTED: molybdopterin biosynthesis protein CNX1 [Cucumis sativus]	XM_011661764.1	866	0	PREDICTED: Cucumis sativus molybdopterin biosynthesis protein CNX1 (LOC101214811), mRNA	sp|Q39054|CNX1_ARATH	285	1.00E-76	Molybdopterin biosynthesis protein CNX1 OS=Arabidopsis thaliana GN=CNX1 PE=1 SV=2	BMEII0773	3.00E-22	106	---	K15376	2.00E-95	csv:101214811	353	gephyrin [EC:2.10.1.1 2.7.7.75]	-	-	GO:0006777//Mo-molybdopterin cofactor biosynthetic process;GO:0032324//molybdopterin cofactor biosynthetic process
CL4808.Contig29_All	239.8185868	-8.210521189	7.69E-41	9.90E-39	Down	XP_011654657.1	107.842	4.31E-21	PREDICTED: uncharacterized protein LOC105435430 isoform X2 [Cucumis sativus]	-	-	-	-	-	-	-	-	-	-	-	-	-	-	-	-	-	-	-	-
CL10542.Contig1_All	607.2701988	-1.269256009	8.14E-41	1.04E-38	Down	XP_011650516.1	1095.88	0	PREDICTED: 65-kDa microtubule-associated protein 1 [Cucumis sativus] &gt;KGN56090.1 hypothetical protein Csa_3G073820 [Cucumis sativus]	XM_008450906.2	3344	0	PREDICTED: Cucumis melo 65-kDa microtubule-associated protein 1-like (LOC103491082), transcript variant X1, mRNA	sp|Q9FLP0|MA651_ARATH	850	0	65-kDa microtubule-associated protein 1 OS=Arabidopsis thaliana GN=MAP65-1 PE=1 SV=1	aq_1006	3.00E-07	55.8	---	K16732	0	csv:101217855	1095	protein regulator of cytokinesis 1	-	GO:0008017//microtubule binding	GO:0000226//microtubule cytoskeleton organization;GO:0000910//cytokinesis
Unigene13064_All	1160.631015	1.001604058	8.62E-41	1.10E-38	Up	XP_008458492.1	998.423	0	PREDICTED: inactive beta-amylase 9 [Cucumis melo]	XM_004153092.2	2311	0	PREDICTED: Cucumis sativus inactive beta-amylase 9 (LOC101203687), mRNA	sp|Q8VYW2|BAM9_ARATH	621	5.00E-178	Inactive beta-amylase 9 OS=Arabidopsis thaliana GN=BAM9 PE=2 SV=1	-	-	-	-	K01177	1.00E-97	zma:103637673	359	beta-amylase [EC:3.2.1.2]	-	GO:0016161//beta-amylase activity	GO:0000272//polysaccharide catabolic process
CL6353.Contig6_All	166.7983286	6.772228026	8.75E-41	1.12E-38	Up	-	-	-	-	-	-	-	-	-	-	-	-	-	-	-	-	-	-	-	-	-	-	-	-
CL754.Contig3_All	126.8034884	-4.138881123	9.21E-41	1.18E-38	Down	XP_008444997.1	1391.71	0	PREDICTED: nuclear poly(A) polymerase 4 isoform X3 [Cucumis melo]	XM_011651415.1	3471	0	PREDICTED: Cucumis sativus nuclear poly(A) polymerase 4 (LOC101205459), transcript variant X1, mRNA	-	-	-	-	SPBC646.04	2.00E-104	379	---	K14376	0	csv:101205459	1390	poly(A) polymerase [EC:2.7.7.19]	GO:0005634//nucleus	GO:0004652//polynucleotide adenylyltransferase activity;GO:0003723//RNA binding	GO:0031123//RNA 3'-end processing;GO:0043631//RNA polyadenylation
CL11494.Contig1_All	680.5656241	1.263180588	9.74E-41	1.24E-38	Up	XP_004149350.1	749.584	0	PREDICTED: aspartate carbamoyltransferase, chloroplastic [Cucumis sativus] &gt;KGN56108.1 hypothetical protein Csa_3G074470 [Cucumis sativus]	XM_008450922.2	1986	0	PREDICTED: Cucumis melo aspartate carbamoyltransferase, chloroplastic (LOC103491094), mRNA	sp|Q43064|PYRB3_PEA	554	7.00E-158	Aspartate carbamoyltransferase 3, chloroplastic OS=Pisum sativum GN=PYRB3 PE=2 SV=1	MJ1581	1.00E-75	282	---	K00609	0	csv:101220705	749	aspartate carbamoyltransferase catalytic subunit [EC:2.1.3.2]	-	GO:0004070//aspartate carbamoyltransferase activity;GO:0016597//amino acid binding	GO:0006207//'de novo' pyrimidine nucleobase biosynthetic process;GO:0006520//cellular amino acid metabolic process
CL4996.Contig16_All	188.7489123	6.903714373	1.11E-40	1.42E-38	Up	XP_004134543.1	462.996	4.52E-128	PREDICTED: haloacid dehalogenase-like hydrolase domain-containing protein At3g48420 [Cucumis sativus]	XM_008441273.2	1312	0	PREDICTED: Cucumis melo haloacid dehalogenase-like hydrolase domain-containing protein At3g48420 (LOC103484277), mRNA	-	-	-	-	-	-	-	-	-	-	-	-	-	-	GO:0016787//hydrolase activity	-
CL258.Contig8_All	227.0780706	-8.150174665	1.13E-40	1.43E-38	Down	XP_008466147.1	692.189	0	PREDICTED: dehydrogenase/reductase SDR family member on chromosome X-like isoform X1 [Cucumis melo] &gt;XP_016898875.1 PREDICTED: dehydrogenase/reductase SDR family member on chromosome X-like isoform X1 [Cucumis melo]	XM_008467925.2	1764	0	PREDICTED: Cucumis melo dehydrogenase/reductase SDR family member on chromosome X-like (LOC103503643), transcript variant X1, mRNA	sp|A2RVM0|TIC32_ARATH	109	9.00E-24	Short-chain dehydrogenase TIC 32, chloroplastic OS=Arabidopsis thaliana GN=TIC32 PE=2 SV=1	Rv0439c	1.00E-25	117	---	K19329	3.00E-24	bna:106365090	115	WW domain-containing oxidoreductase!K11162	GO:0016021//integral component of membrane	-	-
CL116.Contig24_All	168.7251021	-7.552035225	1.36E-40	1.72E-38	Down	XP_008464638.1	1520.75	0	PREDICTED: pentatricopeptide repeat-containing protein At3g22150, chloroplastic [Cucumis melo] &gt;XP_008464639.1 PREDICTED: pentatricopeptide repeat-containing protein At3g22150, chloroplastic [Cucumis melo] &gt;XP_008464640.1 PREDICTED: pentatricopeptide repeat-containing protein At3g22150, chloroplastic [Cucumis melo] &gt;XP_016903224.1 PREDICTED: pentatricopeptide repeat-containing protein At…	XM_017047735.1	3856	0	PREDICTED: Cucumis melo pentatricopeptide repeat-containing protein At3g22150, chloroplastic (LOC103502476), transcript variant X2, mRNA	sp|Q9LIE7|PP246_ARATH	996	0	Pentatricopeptide repeat-containing protein At3g22150, chloroplastic OS=Arabidopsis thaliana GN=PCMP-E95 PE=2 SV=1	-	-	-	-	K01176	8.00E-94	jcu:105633892	347	alpha-amylase [EC:3.2.1.1]!K17710	-	GO:0008270//zinc ion binding	-
CL8687.Contig1_All	3509.449021	1.943596876	1.49E-40	1.88E-38	Up	XP_016901488.1	318.161	7.27E-85	PREDICTED: glycine-rich cell wall structural protein 2 [Cucumis melo]	XM_004146847.2	624	1.00E-175	PREDICTED: Cucumis sativus glycine-rich cell wall structural protein 2 (LOC101203258), mRNA	sp|A3C5A7|GRP2_ORYSJ	108	9.00E-24	Glycine-rich cell wall structural protein 2 OS=Oryza sativa subsp. japonica GN=GRP0.9 PE=2 SV=1	XF0818	5.00E-21	100	---	-	-	-	-	-	-	-	-
Unigene34133_All	2110.099559	1.164407078	2.04E-40	2.57E-38	Up	XP_008452606.1	460.685	1.35E-127	PREDICTED: transcription factor MYB44-like [Cucumis melo]	XM_008454384.2	837	0	PREDICTED: Cucumis melo transcription factor MYB44-like (LOC103493578), mRNA	sp|Q9FDW1|MYB44_ARATH	266	2.00E-71	Transcription factor MYB44 OS=Arabidopsis thaliana GN=MYB44 PE=2 SV=1	ECU11g1690	2.00E-30	132	---	K09422	2.00E-128	cmo:103493578	460	myb proto-oncogene protein, plant	GO:0005634//nucleus	GO:0003677//DNA binding;GO:0043565//sequence-specific DNA binding;GO:0000981//RNA polymerase II transcription factor activity, sequence-specific DNA binding;GO:0044212//transcription regulatory region DNA binding;GO:0001135//transcription factor activity, RNA polymerase II transcription factor recruiting	GO:0006357//regulation of transcription from RNA polymerase II promoter;GO:0030154//cell differentiation
Unigene27475_All	473.5404316	-1.647312527	2.43E-40	3.06E-38	Down	XP_008448614.1	1558.89	0	PREDICTED: CSC1-like protein At1g32090 [Cucumis melo] &gt;XP_016900574.1 PREDICTED: CSC1-like protein At1g32090 [Cucumis melo]	XM_017045085.1	3822	0	PREDICTED: Cucumis melo CSC1-like protein At1g32090 (LOC103490736), transcript variant X2, mRNA	-	-	-	-	YOL084w	7.00E-45	181	---	-	-	-	-	-	GO:0016021//integral component of membrane	-	-
CL8487.Contig1_All	133.5062067	-4.372413117	2.57E-40	3.23E-38	Down	XP_004134938.1	409.453	6.71E-112	PREDICTED: GDSL esterase/lipase At5g45950 [Cucumis sativus] &gt;KGN49277.1 hypothetical protein Csa_6G518320 [Cucumis sativus]	XM_008441561.2	827	0	PREDICTED: Cucumis melo GDSL esterase/lipase At5g45950 (LOC103484475), mRNA	sp|Q9FJ41|GDL85_ARATH	223	4.00E-58	GDSL esterase/lipase At5g45950 OS=Arabidopsis thaliana GN=At5g45950 PE=2 SV=1	all3634	1.00E-06	54.3	---	K00679	2.00E-35	cic:CICLE_v10027727mg	152	phospholipid:diacylglycerol acyltransferase [EC:2.3.1.158]	-	GO:0016788//hydrolase activity, acting on ester bonds	-
CL812.Contig31_All	440.6755066	-10.02629557	2.77E-40	3.48E-38	Down	XP_022151683.1	323.939	5.84E-86	uncharacterized protein LOC111019598 [Momordica charantia]	LN713261.1	264	2.00E-66	Cucumis melo genomic chromosome, chr_7	-	-	-	-	-	-	-	-	K09571	9.00E-16	bna:106435913	88.2	FK506-binding protein 4/5 [EC:5.2.1.8]!K20826	-	GO:0008270//zinc ion binding;GO:0003676//nucleic acid binding	GO:0015074//DNA integration
Unigene34677_All	3090.856397	-2.270298769	3.55E-40	4.44E-38	Down	XP_008451272.1	901.738	0	PREDICTED: phospholipase A1-Igamma2, chloroplastic-like isoform X1 [Cucumis melo]	XM_004146906.2	1546	0	PREDICTED: Cucumis sativus phospholipase A1-Igamma2, chloroplastic-like (LOC101218243), mRNA	sp|Q3EBR6|PLA16_ARATH	564	6.00E-161	Phospholipase A1-Igamma2, chloroplastic OS=Arabidopsis thaliana GN=At2g30550 PE=1 SV=2	sll0482	2.00E-09	62.8	---	K00145	3.00E-77	eus:EUTSA_v10016726mg	291	N-acetyl-gamma-glutamyl-phosphate reductase [EC:1.2.1.38]	-	GO:0016787//hydrolase activity	GO:0006629//lipid metabolic process
CL341.Contig2_All	705.1003721	-2.769565645	3.56E-40	4.45E-38	Down	XP_004137142.1	496.123	1.99E-138	PREDICTED: amyloid beta A4 precursor protein-binding family B member 1-interacting protein [Cucumis sativus] &gt;KGN53773.1 hypothetical protein Csa_4G126430 [Cucumis sativus]	XM_008457334.2	452	1.00E-123	PREDICTED: Cucumis melo ras-associated and pleckstrin homology domains-containing protein 1 (LOC103495706), mRNA	sp|Q9FPQ6|GP1_CHLRE	97.8	1.00E-20	Vegetative cell wall protein gp1 OS=Chlamydomonas reinhardtii GN=GP1 PE=1 SV=1	XF0818	3.00E-13	74.7	---	K15889	5.00E-34	mdm:103411406	146	prenylcysteine alpha-carboxyl methylesterase [EC:3.1.1.-]!K12951	-	-	-
CL1296.Contig1_All	204.5816817	7.440921566	3.76E-40	4.70E-38	Up	XP_008453631.1	176.022	1.30E-41	PREDICTED: F-box protein PP2-B10-like [Cucumis melo]	LN713256.1	359	3.00E-95	Cucumis melo genomic chromosome, chr_2	sp|Q9FV02|SKIP3_ARATH	89	1.00E-17	F-box protein SKIP3 OS=Arabidopsis thaliana GN=SKIP3 PE=1 SV=2	-	-	-	-	K02982	2.00E-06	csv:3429314	56.6	small subunit ribosomal protein S3	-	-	-
CL277.Contig3_All	2159.618356	-1.832208276	3.96E-40	4.93E-38	Down	XP_004135226.1	555.829	8.83E-156	PREDICTED: uncharacterized protein LOC101210740 [Cucumis sativus] &gt;KGN51828.1 hypothetical protein Csa_5G602760 [Cucumis sativus]	XM_004135178.2	1667	0	PREDICTED: Cucumis sativus uncharacterized LOC101210740 (LOC101210740), mRNA	sp|Q93VR4|ML423_ARATH	202	1.00E-51	MLP-like protein 423 OS=Arabidopsis thaliana GN=MLP423 PE=2 SV=1	-	-	-	-	K14496	6.00E-07	thj:104810123	58.9	abscisic acid receptor PYR/PYL family	-	GO:0008080//N-acetyltransferase activity	-
CL10346.Contig2_All	341.5795378	-4.397403545	4.30E-40	5.35E-38	Down	XP_008461816.1	699.123	0	PREDICTED: cycloartenol-C-24-methyltransferase [Cucumis melo] &gt;XP_008461817.1 PREDICTED: cycloartenol-C-24-methyltransferase [Cucumis melo]	XM_008463595.2	2101	0	PREDICTED: Cucumis melo cycloartenol-C-24-methyltransferase (LOC103500326), transcript variant X2, mRNA	sp|Q9LM02|SMT1_ARATH	615	2.00E-176	Cycloartenol-C-24-methyltransferase OS=Arabidopsis thaliana GN=SMT1 PE=1 SV=1	sll0418	2.00E-17	89.4	---	K00559	0	cmo:103500326	699	sterol 24-C-methyltransferase [EC:2.1.1.41]	-	GO:0008168//methyltransferase activity	GO:0006694//steroid biosynthetic process
CL8156.Contig3_All	677.7401531	-2.110987254	4.38E-40	5.43E-38	Down	XP_008464502.1	306.99	5.64E-92	PREDICTED: rhodanese-like domain-containing protein 11, chloroplastic [Cucumis melo]	XM_008466280.2	773	0	PREDICTED: Cucumis melo rhodanese-like domain-containing protein 11, chloroplastic (LOC103502364), mRNA	sp|Q0WWT7|STR11_ARATH	197	1.00E-58	Rhodanese-like domain-containing protein 11, chloroplastic OS=Arabidopsis thaliana GN=STR11 PE=2 SV=1	-	-	-	-	-	-	-	-	-	-	-	-
Unigene16505_All	3610.46554	-1.61384904	4.71E-40	5.84E-38	Down	KGN53789.1	122.094	5.00E-26	hypothetical protein Csa_4G129550 [Cucumis sativus]	LN713261.1	91.7	4.00E-15	Cucumis melo genomic chromosome, chr_7	-	-	-	-	-	-	-	-	-	-	-	-	-	-	-	-
Unigene34188_All	583.7119088	-2.628471033	7.90E-40	9.77E-38	Down	XP_004149718.1	685.641	0	PREDICTED: uncharacterized protein LOC101216438 [Cucumis sativus] &gt;KGN58580.1 hypothetical protein Csa_3G689790 [Cucumis sativus]	XM_008463590.2	2085	0	PREDICTED: Cucumis melo uncharacterized LOC103500323 (LOC103500323), mRNA	-	-	-	-	-	-	-	-	K03097	3.00E-16	aip:107632886	88.6	casein kinase II subunit alpha [EC:2.7.11.1]	-	-	-
CL4571.Contig1_All	273.1635618	-2.596561702	8.32E-40	1.03E-37	Down	XP_004134376.1	1761.89	0	PREDICTED: ubiquitin carboxyl-terminal hydrolase 2 [Cucumis sativus] &gt;XP_011650874.1 PREDICTED: ubiquitin carboxyl-terminal hydrolase 2 [Cucumis sativus] &gt;KGN56731.1 hypothetical protein Csa_3G130860 [Cucumis sativus]	XM_004134328.2	4333	0	PREDICTED: Cucumis sativus ubiquitin carboxyl-terminal hydrolase 2 (LOC101204267), transcript variant X1, mRNA	sp|Q8W4N3|UBP2_ARATH	714	0	Ubiquitin carboxyl-terminal hydrolase 2 OS=Arabidopsis thaliana GN=UBP2 PE=1 SV=2	YBR058c	4.00E-14	79.3	---	K11844	0	csv:101204267	1761	ubiquitin carboxyl-terminal hydrolase 16/45 [EC:3.4.19.12]	GO:0016021//integral component of membrane	GO:0036459//ubiquitinyl hydrolase activity;GO:0008270//zinc ion binding	GO:0006511//ubiquitin-dependent protein catabolic process;GO:0016579//protein deubiquitination
CL147.Contig2_All	533.7458729	9.943399533	8.34E-40	1.03E-37	Up	XP_008457902.1	926.006	0	PREDICTED: UBP1-associated protein 2A-like [Cucumis melo]	LN713265.1	1913	0	Cucumis melo genomic chromosome, chr_11	sp|Q9LES2|UBA2A_ARATH	559	6.00E-159	UBP1-associated protein 2A OS=Arabidopsis thaliana GN=UBA2A PE=1 SV=1	SPAC140.02	3.00E-17	90.1	---	K12741	0	cmo:103497476	926	heterogeneous nuclear ribonucleoprotein A1/A3	-	GO:0003723//RNA binding	-
Unigene23762_All	763.8993544	-4.731585988	8.98E-40	1.10E-37	Down	XP_008460132.1	769.229	0	PREDICTED: fasciclin-like arabinogalactan protein 10 [Cucumis melo]	XM_008461910.2	1552	0	PREDICTED: Cucumis melo fasciclin-like arabinogalactan protein 10 (LOC103499033), mRNA	sp|Q9LZX4|FLA10_ARATH	551	4.00E-157	Fasciclin-like arabinogalactan protein 10 OS=Arabidopsis thaliana GN=FLA10 PE=1 SV=1	DR0399	7.00E-08	57.4	---	K19519	1.00E-46	atr:105420786	189	transforming growth factor-beta-induced protein!K12418	-	-	-
Unigene16673_All	497.6511656	-2.61835803	9.25E-40	1.13E-37	Down	XP_008464959.1	1216.45	0	PREDICTED: beta-glucosidase BoGH3B-like [Cucumis melo]	XM_008466737.2	2522	0	PREDICTED: Cucumis melo beta-glucosidase BoGH3B-like (LOC103502703), mRNA	sp|A5JTQ3|XYL2_MEDSV	149	8.00E-36	Beta-xylosidase/alpha-L-arabinofuranosidase 2 OS=Medicago sativa subsp. varia GN=Xyl2 PE=2 SV=1	CC0797	8.00E-128	456	---	K05349	0	cmo:103502703	1216	beta-glucosidase [EC:3.2.1.21]	-	GO:0004553//hydrolase activity, hydrolyzing O-glycosyl compounds	GO:0005975//carbohydrate metabolic process
CL1205.Contig5_All	987.009293	1.044014109	9.40E-40	1.15E-37	Up	XP_022154383.1	554.673	6.18E-156	actin-7-like [Momordica charantia] &gt;XP_022154384.1 actin-7-like [Momordica charantia]	XM_008457032.2	1380	0	PREDICTED: Cucumis melo actin-7 (LOC103495462), mRNA	sp|P53492|ACT7_ARATH	540	7.00E-154	Actin-7 OS=Arabidopsis thaliana GN=ACT7 PE=1 SV=1	SPBC32H8.12c	3.00E-139	493	---	K10355	2.00E-156	csv:101214459	553	actin, other eukaryote	-	GO:0005524//ATP binding	-
CL653.Contig2_All	148.9251394	-7.39686048	9.59E-40	1.17E-37	Down	XP_008464918.1	385.956	4.16E-105	PREDICTED: anaphase-promoting complex subunit 10 [Cucumis melo]	XM_008466696.2	1183	0	PREDICTED: Cucumis melo anaphase-promoting complex subunit 10 (LOC103502676), mRNA	sp|Q9ZPW2|APC10_ARATH	348	5.00E-96	Anaphase-promoting complex subunit 10 OS=Arabidopsis thaliana GN=APC10 PE=1 SV=2	SPBC1A4.01	6.00E-35	147	---	K03357	7.00E-106	cmo:103502676	385	anaphase-promoting complex subunit 10	GO:0005680//anaphase-promoting complex	-	GO:0007049//cell cycle;GO:0031145//anaphase-promoting complex-dependent proteasomal ubiquitin-dependent protein catabolic process;GO:0051301//cell division
CL8571.Contig3_All	772.8949894	-2.097747058	1.08E-39	1.31E-37	Down	XP_004150696.1	1021.54	0	PREDICTED: probable beta-D-xylosidase 7 [Cucumis sativus] &gt;KGN62174.1 Periplasmic beta-glucosidase [Cucumis sativus]	XM_008447129.2	3265	0	PREDICTED: Cucumis melo probable beta-D-xylosidase 7 (LOC103488410), mRNA	sp|Q9SGZ5|BXL7_ARATH	699	0	Probable beta-D-xylosidase 7 OS=Arabidopsis thaliana GN=BXL7 PE=2 SV=2	SSO3032	3.00E-74	235	---	K15920	0	gra:105780678	499	beta-D-xylosidase 4 [EC:3.2.1.37]	-	GO:0004553//hydrolase activity, hydrolyzing O-glycosyl compounds	GO:0005975//carbohydrate metabolic process
CL6132.Contig2_All	512.3361378	9.911115911	1.10E-39	1.34E-37	Up	XP_008451044.1	748.429	0	PREDICTED: 4-diphosphocytidyl-2-C-methyl-D-erythritol kinase, chloroplastic isoform X1 [Cucumis melo]	XM_008452822.2	1861	0	PREDICTED: Cucumis melo 4-diphosphocytidyl-2-C-methyl-D-erythritol kinase, chloroplastic/chromoplastic (LOC103492448), transcript variant X1, mRNA	sp|O81014|ISPE_ARATH	566	2.00E-161	4-diphosphocytidyl-2-C-methyl-D-erythritol kinase, chloroplastic OS=Arabidopsis thaliana GN=ISPE PE=2 SV=1	BS_yabH	3.00E-32	138	---	K00919	0	cmo:103492448	748	4-diphosphocytidyl-2-C-methyl-D-erythritol kinase [EC:2.7.1.148]	-	GO:0050515//4-(cytidine 5'-diphospho)-2-C-methyl-D-erythritol kinase activity;GO:0005524//ATP binding	GO:0016114//terpenoid biosynthetic process
CL5974.Contig6_All	114.8999626	5.247359768	1.12E-39	1.36E-37	Up	XP_004151977.1	1059.28	0	PREDICTED: poly [ADP-ribose] polymerase 1 [Cucumis sativus] &gt;KGN57935.1 hypothetical protein Csa_3G398930 [Cucumis sativus]	XM_004151929.2	2742	0	PREDICTED: Cucumis sativus poly [ADP-ribose] polymerase 1 (LOC101219129), mRNA	sp|Q9ZP54|PARP1_ARATH	889	0	Poly [ADP-ribose] polymerase 1 OS=Arabidopsis thaliana GN=PARP1 PE=1 SV=2	-	-	-	-	K10798	0	csv:101219129	1059	poly [ADP-ribose] polymerase [EC:2.4.2.30]	GO:0005634//nucleus	GO:0008270//zinc ion binding;GO:0051287//NAD binding;GO:0003677//DNA binding;GO:0003950//NAD+ ADP-ribosyltransferase activity	GO:0006471//protein ADP-ribosylation
CL338.Contig36_All	292.1889763	3.23899165	1.12E-39	1.36E-37	Up	XP_012841295.1	986.867	0	PREDICTED: LOW QUALITY PROTEIN: uncharacterized protein LOC105961608 [Erythranthe guttata]	XM_019202189.1	93.7	1.00E-14	PREDICTED: Tarenaya hassleriana uncharacterized LOC104810252 (LOC104810252), mRNA	sp|P31843|RRPO_OENBE	93.6	2.00E-18	RNA-directed DNA polymerase homolog OS=Oenothera berteroana PE=4 SV=1	YGR109w-b_2	1.00E-57	225	---	K01303	3.00E-127	fve:101311565	303	acylaminoacyl-peptidase [EC:3.4.19.1]!K01191	-	-	-
CL630.Contig6_All	213.4927163	-3.376620369	1.19E-39	1.44E-37	Down	XP_008439446.1	843.958	0	PREDICTED: uncharacterized protein LOC103484249 isoform X1 [Cucumis melo] &gt;XP_008439447.1 PREDICTED: uncharacterized protein LOC103484249 isoform X1 [Cucumis melo]	XM_008441225.2	2646	0	PREDICTED: Cucumis melo uncharacterized LOC103484249 (LOC103484249), transcript variant X2, mRNA	-	-	-	-	-	-	-	-	-	-	-	-	-	-	-	-
Unigene8927_All	8244.226376	1.505258719	1.35E-39	1.64E-37	Up	XP_008452604.1	598.971	3.12E-169	PREDICTED: probable isoaspartyl peptidase/L-asparaginase 2 [Cucumis melo]	XM_008454382.2	1243	0	PREDICTED: Cucumis melo probable isoaspartyl peptidase/L-asparaginase 2 (LOC103493576), mRNA	sp|Q8GXG1|ASPGB_ARATH	528	5.00E-150	Probable isoaspartyl peptidase/L-asparaginase 2 OS=Arabidopsis thaliana GN=At3g16150 PE=2 SV=2	RSc1378	4.00E-57	220	---	K13051	5.00E-170	cmo:103493576	598	beta-aspartyl-peptidase (threonine type) [EC:3.4.19.5]	-	GO:0016787//hydrolase activity	-
CL4441.Contig2_All	129.9346979	-4.357283779	1.52E-39	1.83E-37	Down	XP_004138632.2	760.755	0	PREDICTED: L-Ala-D/L-amino acid epimerase isoform X2 [Cucumis sativus] &gt;KGN63137.1 hypothetical protein Csa_2G404880 [Cucumis sativus]	XM_008443044.2	1624	0	PREDICTED: Cucumis melo L-Ala-D/L-amino acid epimerase-like (LOC103485448), mRNA	-	-	-	-	BS_ykfB	2.00E-38	159	---	K14759	4.00E-11	ppp:PHYPADRAFT_118305	72	isochorismate synthase / 2-succinyl-5-enolpyruvyl-6-hydroxy-3-cyclohexene-1-carboxylate synthase / 2-succinyl-6-hydroxy-2,4-cyclohexadiene-1-carboxylate synthase / O-succinylbenzoate synthase [EC:5.4.4.2 2.2.1.9 4.2.99.20 4.2.1.113]	-	-	-
CL4904.Contig11_All	174.5559265	7.006150027	1.53E-39	1.85E-37	Up	XP_008443002.1	407.142	1.16E-111	PREDICTED: serine/arginine-rich SC35-like splicing factor SCL33 [Cucumis melo]	XM_008444780.2	973	0	PREDICTED: Cucumis melo serine/arginine-rich SC35-like splicing factor SCL33 (LOC103486733), mRNA	sp|Q9FYB7|RSZ32_ARATH	73.6	2.00E-13	Serine/arginine-rich splicing factor RS2Z32 OS=Arabidopsis thaliana GN=RS2Z32 PE=1 SV=1	alr0741	5.00E-09	60.5	---	K12900	2.00E-112	cmo:103486733	407	FUS-interacting serine-arginine-rich protein 1	-	GO:0003723//RNA binding	-
Unigene34643_All	807.1861204	-1.20711453	1.82E-39	2.18E-37	Down	XP_008443759.1	1095.88	0	PREDICTED: pentatricopeptide repeat-containing protein At3g04760, chloroplastic [Cucumis melo]	XM_008445537.2	2688	0	PREDICTED: Cucumis melo pentatricopeptide repeat-containing protein At3g04760, chloroplastic (LOC103487275), mRNA	sp|Q9SR00|PP213_ARATH	717	0	Pentatricopeptide repeat-containing protein At3g04760, chloroplastic OS=Arabidopsis thaliana GN=At3g04760 PE=2 SV=1	-	-	-	-	K17964	5.00E-167	atr:18447157	589	leucine-rich PPR motif-containing protein, mitochondrial	-	-	-
CL6624.Contig4_All	110.8191857	4.630315478	1.99E-39	2.39E-37	Up	XP_011651631.1	292.738	7.87E-77	PREDICTED: transcription factor PIF1-like [Cucumis sativus] &gt;XP_011651632.1 PREDICTED: transcription factor PIF1-like [Cucumis sativus] &gt;KGN58326.1 hypothetical protein Csa_3G622450 [Cucumis sativus]	XM_008449123.2	831	0	PREDICTED: Cucumis melo transcription factor PIF1-like (LOC103489817), transcript variant X1, mRNA	sp|Q8GZM7|PIF1_ARATH	85.9	1.00E-16	Transcription factor PIF1 OS=Arabidopsis thaliana GN=PIF1 PE=1 SV=1	-	-	-	-	K16189	9.00E-39	jcu:105644435	163	phytochrome-interacting factor 4	-	GO:0046983//protein dimerization activity	-
Unigene22779_All	791.2707639	-5.34578571	3.47E-39	4.16E-37	Down	XP_008439972.1	1018.84	0	PREDICTED: cytochrome P450 77A1 [Cucumis melo]	XM_008441750.2	2034	0	PREDICTED: Cucumis melo cytochrome P450 77A1 (LOC103484599), mRNA	sp|Q9LZ31|C77A4_ARATH	456	3.00E-128	Cytochrome P450 77A4 OS=Arabidopsis thaliana GN=CYP77A4 PE=2 SV=1	BH0579	4.00E-19	95.1	---	-	-	-	-	-	GO:0016020//membrane;GO:0016021//integral component of membrane	GO:0004497//monooxygenase activity;GO:0016709//oxidoreductase activity, acting on paired donors, with incorporation or reduction of molecular oxygen, NAD(P)H as one donor, and incorporation of one atom of oxygen;GO:0005506//iron ion binding;GO:0020037//heme binding;GO:0016705//oxidoreductase activity, acting on paired donors, with incorporation or reduction of molecular oxygen	GO:0044550//secondary metabolite biosynthetic process
CL841.Contig23_All	91.62686061	-5.627581442	3.52E-39	4.21E-37	Down	XP_011651831.1	1718.36	0	PREDICTED: B3 domain-containing transcription repressor VAL2-like isoform X1 [Cucumis sativus] &gt;KGN58689.1 hypothetical protein Csa_3G728060 [Cucumis sativus]	XM_011653529.1	4339	0	PREDICTED: Cucumis sativus B3 domain-containing transcription repressor VAL2-like (LOC101213503), transcript variant X1, mRNA	sp|Q6Z3U3|Y7797_ORYSJ	815	0	B3 domain-containing protein Os07g0679700 OS=Oryza sativa subsp. japonica GN=Os07g0679700 PE=2 SV=1	-	-	-	-	K09287	3.00E-13	bna:106434793	80.5	RAV-like factor	GO:0005634//nucleus	GO:0008270//zinc ion binding;GO:0003677//DNA binding	GO:0006355//regulation of transcription, DNA-templated;GO:0006351//transcription, DNA-templated
Unigene8543_All	1753.322609	1.01385378	3.60E-39	4.30E-37	Up	XP_008442341.1	969.533	0	PREDICTED: TOM1-like protein 2 [Cucumis melo]	XM_008444119.2	2601	0	PREDICTED: Cucumis melo TOM1-like protein 2 (LOC103486241), mRNA	sp|P08453|GDB2_WHEAT	116	8.00E-26	Gamma-gliadin OS=Triticum aestivum PE=3 SV=1	YBR112c	3.00E-25	116	---	-	-	-	-	-	GO:0005622//intracellular	-	GO:0006886//intracellular protein transport
CL7131.Contig13_All	197.58982	3.449157718	3.63E-39	4.32E-37	Up	XP_008446144.1	1575.84	0	PREDICTED: protein-tyrosine-phosphatase MKP1-like [Cucumis melo] &gt;XP_008446145.1 PREDICTED: protein-tyrosine-phosphatase MKP1-like [Cucumis melo]	XM_008447923.2	3885	0	PREDICTED: Cucumis melo protein-tyrosine-phosphatase MKP1-like (LOC103488957), transcript variant X2, mRNA	sp|Q9C5S1|MKP1_ARATH	540	2.00E-153	Protein-tyrosine-phosphatase MKP1 OS=Arabidopsis thaliana GN=MKP1 PE=1 SV=1	YIR026c	4.00E-09	63.2	---	-	-	-	-	-	-	GO:0051015//actin filament binding;GO:0004725//protein tyrosine phosphatase activity;GO:0008138//protein tyrosine/serine/threonine phosphatase activity	-
Unigene27335_All	1825.212831	-2.431493103	3.75E-39	4.46E-37	Down	XP_004147199.1	258.07	9.43E-67	PREDICTED: 14 kDa proline-rich protein DC2.15-like [Cucumis sativus] &gt;KGN55878.1 proline-rich protein DC2.15 [Cucumis sativus]	XM_004147151.2	541	1.00E-150	PREDICTED: Cucumis sativus 14 kDa proline-rich protein DC2.15-like (LOC101217924), mRNA	sp|P14009|14KD_DAUCA	148	8.00E-36	14 kDa proline-rich protein DC2.15 OS=Daucus carota PE=2 SV=1	-	-	-	-	K11855	4.00E-21	bvg:104906049	103	ubiquitin carboxyl-terminal hydrolase 36/42 [EC:3.4.19.12]	-	-	-
CL10369.Contig2_All	194.5163915	2.216465048	3.87E-39	4.60E-37	Up	XP_008441423.1	734.947	0	PREDICTED: UDP-glycosyltransferase 76F1-like [Cucumis melo]	XM_008443201.2	1185	0	PREDICTED: Cucumis melo UDP-glycosyltransferase 76F1-like (LOC103485544), mRNA	sp|Q9M052|U76F1_ARATH	407	1.00E-113	UDP-glycosyltransferase 76F1 OS=Arabidopsis thaliana GN=UGT76F1 PE=2 SV=1	-	-	-	-	K13493	2.00E-102	aly:ARALYDRAFT_487386	374	cytokinin-N-glucosyltransferase [EC:2.4.1.-]	-	GO:0016758//transferase activity, transferring hexosyl groups	GO:0008152//metabolic process
CL7051.Contig4_All	200.2446453	2.694409181	4.02E-39	4.77E-37	Up	XP_008441725.2	1353.96	0	PREDICTED: uncharacterized protein LOC103485800 [Cucumis melo]	XM_008443503.2	1871	0	PREDICTED: Cucumis melo uncharacterized LOC103485800 (LOC103485800), mRNA	sp|Q9LPZ3|Y1141_ARATH	719	0	G-type lectin S-receptor-like serine/threonine-protein kinase At1g11410 OS=Arabidopsis thaliana GN=At1g11410 PE=3 SV=3	BH2504_1	1.00E-08	60.8	---	-	-	-	-	-	GO:0016021//integral component of membrane	GO:0005524//ATP binding;GO:0004674//protein serine/threonine kinase activity	GO:0048544//recognition of pollen
CL11157.Contig3_All	116.5005371	-3.867214804	4.06E-39	4.81E-37	Down	XP_008445976.1	1340.48	0	PREDICTED: ion channel DMI1 isoform X1 [Cucumis melo]	XM_008447754.2	3063	0	PREDICTED: Cucumis melo probable ion channel SYM8 (LOC103488843), transcript variant X1, mRNA	sp|Q5H8A5|POLLU_LOTJA	886	0	Ion channel POLLUX OS=Lotus japonicus GN=POLLUX PE=1 SV=1	mll0907	1.00E-47	190	---	-	-	-	-	-	GO:0016021//integral component of membrane	-	-
CL12337.Contig1_All	293.8265129	-3.429245064	4.91E-39	5.80E-37	Down	XP_008443801.1	291.197	5.75E-77	PREDICTED: uncharacterized protein LOC103487305 [Cucumis melo]	XM_008445579.2	676	0	PREDICTED: Cucumis melo uncharacterized LOC103487305 (LOC103487305), mRNA	sp|O80482|BH149_ARATH	52.4	4.00E-07	Transcription factor bHLH149 OS=Arabidopsis thaliana GN=BHLH149 PE=1 SV=1	-	-	-	-	-	-	-	-	-	-	GO:0046983//protein dimerization activity	-
CL3824.Contig2_All	645.0864265	-3.581081442	4.91E-39	5.80E-37	Down	XP_011653674.1	843.573	0	PREDICTED: protein SSUH2 homolog isoform X1 [Cucumis sativus] &gt;KGN54347.1 hypothetical protein Csa_4G307890 [Cucumis sativus]	XM_008450732.2	2335	0	PREDICTED: Cucumis melo protein SSUH2 homolog (LOC103490964), mRNA	-	-	-	-	-	-	-	-	-	-	-	-	-	-	-	-
CL3051.Contig2_All	465.4850586	-5.590053762	5.64E-39	6.64E-37	Down	XP_008449729.1	525.398	5.21E-147	PREDICTED: zinc transporter ZTP29 isoform X1 [Cucumis melo]	XM_008451507.2	1505	0	PREDICTED: Cucumis melo zinc transporter ZTP29 (LOC103491524), transcript variant X1, mRNA	sp|Q940Q3|ZTP29_ARATH	464	6.00E-131	Zinc transporter ZTP29 OS=Arabidopsis thaliana GN=ZTP29 PE=2 SV=1	MA0387	6.00E-45	180	---	K07238	9.00E-148	cmo:103491524	525	zinc transporter, ZIP family	GO:0016021//integral component of membrane	GO:0046873//metal ion transmembrane transporter activity	-
CL3844.Contig4_All	506.9177667	9.869019303	6.29E-39	7.40E-37	Up	XP_008458065.1	3526.87	0	PREDICTED: transcription initiation factor TFIID subunit 1 isoform X1 [Cucumis melo] &gt;XP_008458066.1 PREDICTED: transcription initiation factor TFIID subunit 1 isoform X1 [Cucumis melo] &gt;XP_008458067.1 PREDICTED: transcription initiation factor TFIID subunit 1 isoform X1 [Cucumis melo] &gt;XP_008458068.1 PREDICTED: transcription initiation factor TFIID subunit 1 isoform X1 [Cucumis melo]	XM_008459843.2	9055	0	PREDICTED: Cucumis melo transcription initiation factor TFIID subunit 1 (LOC103497604), transcript variant X2, mRNA	sp|Q8LRK9|TAF1_ARATH	1758	0	Transcription initiation factor TFIID subunit 1 OS=Arabidopsis thaliana GN=TAF1 PE=1 SV=1	ECU10g0760_1	9.00E-39	162	---	K03125	0	cmo:103497604	3526	transcription initiation factor TFIID subunit 1	-	GO:0003743//translation initiation factor activity	-
Unigene27023_All	18287.1593	1.917045226	7.26E-39	8.51E-37	Up	XP_008450926.1	694.501	0	PREDICTED: thiol protease aleurain-like [Cucumis melo]	XM_008452704.2	1598	0	PREDICTED: Cucumis melo thiol protease aleurain-like (LOC103492370), mRNA	sp|Q8RWQ9|ALEUL_ARATH	575	3.00E-164	Thiol protease aleurain-like OS=Arabidopsis thaliana GN=At3g45310 PE=2 SV=1	AF1946_2	3.00E-16	85.5	---	K01366	0	cmo:103492370	694	cathepsin H [EC:3.4.22.16]	-	GO:0008234//cysteine-type peptidase activity	-
CL401.Contig1_All	147.3616869	-6.12202436	8.08E-39	9.46E-37	Down	XP_022134132.1	156.377	1.80E-36	probable leucine-rich repeat receptor-like serine/threonine-protein kinase At3g14840 isoform X3 [Momordica charantia]	XM_022278410.1	165	3.00E-37	PREDICTED: Momordica charantia probable leucine-rich repeat receptor-like serine/threonine-protein kinase At3g14840 (LOC111006454), mRNA	sp|C0LGE0|Y1765_ARATH	87	1.00E-17	Probable LRR receptor-like serine/threonine-protein kinase At1g07650 OS=Arabidopsis thaliana GN=At1g07650 PE=1 SV=1	-	-	-	-	-	-	-	-	-	-	-	-
CL6062.Contig5_All	267.7264116	8.32149859	8.30E-39	9.71E-37	Up	XP_008447073.1	1472.6	0	PREDICTED: ent-kaur-16-ene synthase, chloroplastic isoform X1 [Cucumis melo]	XM_008448851.2	3590	0	PREDICTED: Cucumis melo ent-kaur-16-ene synthase, chloroplastic (LOC103489622), transcript variant X1, mRNA	sp|Q39548|KSB_CUCMA	1305	0	Ent-kaur-16-ene synthase, chloroplastic OS=Cucurbita maxima PE=1 SV=1	-	-	-	-	K04121	0	cmo:103489622	1472	ent-kaurene synthase [EC:4.2.3.19]	-	GO:0010333//terpene synthase activity;GO:0000287//magnesium ion binding	GO:0008152//metabolic process
Unigene27077_All	4196.88761	-2.894019588	9.77E-39	1.14E-36	Down	XP_016902650.1	341.273	6.94E-92	PREDICTED: uncharacterized protein LOC103499788 [Cucumis melo]	XM_004135812.2	741	0	PREDICTED: Cucumis sativus uncharacterized LOC101209593 (LOC101209593), mRNA	-	-	-	-	-	-	-	-	K14611	1.00E-59	mus:103986044	231	solute carrier family 23 (nucleobase transporter), member 1/2!K08234	-	GO:0016829//lyase activity	-
CL4267.Contig2_All	171.0713779	-7.535947436	1.03E-38	1.19E-36	Down	XP_008449138.1	565.459	0	PREDICTED: EH domain-containing protein 1 [Cucumis melo]	XM_004149297.2	1641	0	PREDICTED: Cucumis sativus EH domain-containing protein 1 (LOC101219512), mRNA	-	-	-	-	-	-	-	-	K12483	0	cmo:103491088	565	EH domain-containing protein 1	-	GO:0005509//calcium ion binding;GO:0005525//GTP binding	-
CL4391.Contig5_All	149.0795302	5.673540398	1.59E-38	1.84E-36	Up	XP_008445955.1	767.303	0	PREDICTED: protein ZINC INDUCED FACILITATOR-LIKE 1-like [Cucumis melo]	XR_537550.2	2012	0	PREDICTED: Cucumis melo protein ZINC INDUCED FACILITATOR-LIKE 1-like (LOC103488828), transcript variant X2, misc_RNA	sp|Q94BZ1|ZIFL1_ARATH	520	2.00E-162	Protein ZINC INDUCED FACILITATOR-LIKE 1 OS=Arabidopsis thaliana GN=ZIFL1 PE=2 SV=1	BS_blt	2.00E-16	86.3	---	K12818	3.00E-80	smo:SELMODRAFT_429199	292	ATP-dependent RNA helicase DHX8/PRP22 [EC:3.6.4.13]	GO:0005886//plasma membrane;GO:0009705//plant-type vacuole membrane;GO:0016021//integral component of membrane	GO:0022821//potassium ion antiporter activity	GO:0090333//regulation of stomatal closure;GO:0055085//transmembrane transport
Unigene13112_All	800.5210965	1.070363024	1.77E-38	2.05E-36	Up	XP_008457406.1	974.926	0	PREDICTED: probable anion transporter 4, chloroplastic [Cucumis melo]	XM_004145213.2	2298	0	PREDICTED: Cucumis sativus probable anion transporter 4, chloroplastic (LOC101210936), mRNA	sp|Q66GI9|ANTR4_ARATH	702	0	Probable anion transporter 4, chloroplastic OS=Arabidopsis thaliana GN=ANTR4 PE=2 SV=1	dgoT	8.00E-28	124	---	K08193	0	cam:101493052	739	MFS transporter, ACS family, solute carrier family 17 (sodium-dependent inorganic phosphate cotransporter), other	GO:0016021//integral component of membrane	-	GO:0055085//transmembrane transport
CL2901.Contig12_All	147.0669492	3.356465838	2.44E-38	2.81E-36	Up	XP_008457286.1	1104.35	0	PREDICTED: protein NETWORKED 4A [Cucumis melo]	XM_004137325.2	2763	0	PREDICTED: Cucumis sativus protein NETWORKED 4A (LOC101208541), transcript variant X1, mRNA	sp|P93203|MFP1_SOLLC	85.1	3.00E-16	MAR-binding filament-like protein 1 OS=Solanum lycopersicum GN=MFP1 PE=1 SV=1	PH0929	4.00E-16	85.9	---	K20478	1.00E-43	egu:105053374	180	golgin subfamily B member 1	-	GO:0003779//actin binding	-
CL312.Contig3_All	223.1608126	-8.40905075	3.30E-38	3.79E-36	Down	XP_008451065.1	1617.05	0	PREDICTED: uncharacterized protein LOC103492441 isoform X4 [Cucumis melo]	XM_008452843.2	4815	0	PREDICTED: Cucumis melo uncharacterized LOC103492441 (LOC103492441), transcript variant X4, mRNA	-	-	-	-	-	-	-	-	K19513	0	csv:101223139	1614	protein CLEC16A	-	-	-
CL8156.Contig1_All	1538.024674	-1.883774775	3.60E-38	4.14E-36	Down	XP_008464502.1	555.444	4.46E-156	PREDICTED: rhodanese-like domain-containing protein 11, chloroplastic [Cucumis melo]	XM_008466280.2	1403	0	PREDICTED: Cucumis melo rhodanese-like domain-containing protein 11, chloroplastic (LOC103502364), mRNA	sp|Q0WWT7|STR11_ARATH	405	4.00E-113	Rhodanese-like domain-containing protein 11, chloroplastic OS=Arabidopsis thaliana GN=STR11 PE=2 SV=1	-	-	-	-	-	-	-	-	-	-	-	-
CL9689.Contig1_All	142.018071	5.630470107	3.68E-38	4.22E-36	Up	XP_011653614.1	438.728	3.83E-121	PREDICTED: uncharacterized protein LOC101208798 [Cucumis sativus] &gt;KGN54216.1 hypothetical protein Csa_4G293260 [Cucumis sativus]	XM_011655312.1	700	0	PREDICTED: Cucumis sativus uncharacterized LOC101208798 (LOC101208798), mRNA	sp|O82089|CCH_ARATH	73.2	3.00E-13	Copper transport protein CCH OS=Arabidopsis thaliana GN=CCH PE=1 SV=1	-	-	-	-	K14292	1.00E-21	spen:107013477	105	trimethylguanosine synthase [EC:2.1.1.-]!K07213	-	GO:0046872//metal ion binding	GO:0030001//metal ion transport
CL3406.Contig13_All	490.6872051	9.807379559	4.38E-38	5.01E-36	Up	XP_011651988.1	3295.75	0	PREDICTED: protein ROS1-like [Cucumis sativus] &gt;KGN59055.1 hypothetical protein Csa_3G748840 [Cucumis sativus]	XM_011653686.1	8021	0	PREDICTED: Cucumis sativus protein ROS1-like (LOC101222935), mRNA	sp|Q8LK56|DME_ARATH	999	0	Transcriptional activator DEMETER OS=Arabidopsis thaliana GN=DME PE=1 SV=2	DR2438	5.00E-19	96.7	---	K10773	8.00E-16	adu:107492797	89.4	endonuclease III [EC:4.2.99.18]	-	GO:0003824//catalytic activity;GO:0051539//4 iron, 4 sulfur cluster binding	GO:0006284//base-excision repair
CL3918.Contig5_All	178.8151422	-2.278712688	4.42E-38	5.06E-36	Down	XP_004149900.1	1029.62	0	PREDICTED: vacuolar amino acid transporter 1-like [Cucumis sativus]	XM_008458290.2	2309	0	PREDICTED: Cucumis melo vacuolar amino acid transporter 1-like (LOC103496440), mRNA	sp|Q9C733|LHTL1_ARATH	114	2.00E-25	Lysine histidine transporter-like 1 OS=Arabidopsis thaliana GN=At1g48640 PE=3 SV=2	YJR001w	1.00E-47	190	---	K15015	0	csv:101202871	1029	solute carrier family 32 (vesicular inhibitory amino acid transporter)	GO:0016021//integral component of membrane	-	-
Unigene22731_All	663.5784188	-2.426535168	4.78E-38	5.45E-36	Down	Q43667.1	99.3673	4.96E-19	RecName: Full=Trypsin inhibitor 1; AltName: Full=TTII; AltName: Full=Trypsin inhibitor I; Flags: Precursor &gt;CAA57704.1 Trichosanthes trypsin inhibitor-I [Trichosanthes kirilowii]	X82230.1	141	6.00E-30	T.kirilowii mRNA for trypsin inhibitor-I	sp|Q43667|ITR1_TRIKI	99.4	4.00E-21	Trypsin inhibitor 1 OS=Trichosanthes kirilowii PE=3 SV=1	-	-	-	-	-	-	-	-	-	-	-	-
CL92.Contig269_All	284.6391135	3.169935692	4.92E-38	5.60E-36	Up	XP_004135909.1	141.354	7.31E-31	PREDICTED: uroporphyrinogen-III C-methyltransferase [Cucumis sativus] &gt;KGN45161.1 hypothetical protein Csa_7G428980 [Cucumis sativus]	XM_004135861.2	325	9.00E-85	PREDICTED: Cucumis sativus uroporphyrinogen-III C-methyltransferase (LOC101222061), mRNA	-	-	-	-	mlr1386	2.00E-08	60.8	---	-	-	-	-	-	-	GO:0008168//methyltransferase activity;GO:0004851//uroporphyrin-III C-methyltransferase activity;GO:0051266//sirohydrochlorin ferrochelatase activity;GO:0051287//NAD binding;GO:0043115//precorrin-2 dehydrogenase activity	GO:0055114//oxidation-reduction process;GO:0019354//siroheme biosynthetic process;GO:0009236//cobalamin biosynthetic process;GO:0006779//porphyrin-containing compound biosynthetic process
CL9321.Contig2_All	1426.424782	-3.487252183	5.06E-38	5.76E-36	Down	XP_008446373.1	523.857	1.18E-146	PREDICTED: expansin-A1 [Cucumis melo]	XM_008448151.1	2030	0	PREDICTED: Cucumis melo expansin-A1 (LOC103489135), mRNA	sp|Q9C554|EXPA1_ARATH	458	3.00E-129	Expansin-A1 OS=Arabidopsis thaliana GN=EXPA1 PE=2 SV=1	-	-	-	-	-	-	-	-	-	GO:0005618//cell wall;GO:0005576//extracellular region;GO:0016020//membrane	-	GO:0009664//plant-type cell wall organization
CL6292.Contig3_All	230.9073857	-1.714750762	5.29E-38	6.00E-36	Down	XP_004152368.1	1306.97	0	PREDICTED: potassium transporter 5-like [Cucumis sativus]	XM_004152320.2	2389	0	PREDICTED: Cucumis sativus potassium transporter 5-like (LOC101215797), mRNA	sp|Q5JK32|HAK5_ORYSJ	811	0	Potassium transporter 5 OS=Oryza sativa subsp. japonica GN=HAK5 PE=2 SV=2	SMa1798	2.00E-86	318	---	K03549	0	csv:101215797	1306	KUP system potassium uptake protein	GO:0016021//integral component of membrane	GO:0015079//potassium ion transmembrane transporter activity	-
Unigene12453_All	293.8403344	1.58222699	5.56E-38	6.30E-36	Up	XP_008450378.1	886.715	0	PREDICTED: scarecrow-like protein 3 isoform X1 [Cucumis melo]	XM_008452156.2	2270	0	PREDICTED: Cucumis melo scarecrow-like protein 3 (LOC103492004), transcript variant X1, mRNA	sp|Q9LPR8|SCL3_ARATH	617	9.00E-177	Scarecrow-like protein 3 OS=Arabidopsis thaliana GN=SCL3 PE=2 SV=1	-	-	-	-	K14494	2.00E-59	smo:SELMODRAFT_437369	232	DELLA protein	-	-	GO:0006355//regulation of transcription, DNA-templated;GO:0006351//transcription, DNA-templated
CL9069.Contig3_All	821.4561674	1.126357863	6.63E-38	7.50E-36	Up	XP_004136345.1	742.651	0	PREDICTED: adenine nucleotide transporter BT1, chloroplastic/mitochondrial-like [Cucumis sativus] &gt;KGN60108.1 hypothetical protein Csa_3G878770 [Cucumis sativus]	XM_004136297.2	1741	0	PREDICTED: Cucumis sativus adenine nucleotide transporter BT1, chloroplastic/mitochondrial-like (LOC101206196), mRNA	sp|Q9SUV1|BRT1_ARATH	511	9.00E-145	Adenine nucleotide transporter BT1, chloroplastic/mitochondrial OS=Arabidopsis thaliana GN=BT1 PE=1 SV=1	YGR109c	3.00E-10	66.2	---	K18810	0	csv:101210686	638	cyclin D1/2/4, plant	GO:0005634//nucleus;GO:0016021//integral component of membrane	-	GO:0055085//transmembrane transport
CL2023.Contig6_All	829.6285491	-3.159149532	6.73E-38	7.60E-36	Down	XP_008458845.1	842.417	0	PREDICTED: glycerol-3-phosphate dehydrogenase [NAD(+)] [Cucumis melo] &gt;XP_008458846.1 PREDICTED: glycerol-3-phosphate dehydrogenase [NAD(+)] [Cucumis melo]	XM_008460623.2	2589	0	PREDICTED: Cucumis melo glycerol-3-phosphate dehydrogenase [NAD(+)] (LOC103498126), transcript variant X1, mRNA	sp|Q9SCX9|GPDA1_ARATH	596	2.00E-170	Glycerol-3-phosphate dehydrogenase [NAD(+)] 1, chloroplastic OS=Arabidopsis thaliana GN=DHAPRD PE=1 SV=1	SPAC23D3.04c	5.00E-82	304	---	K00006	0	cmo:103498126	842	glycerol-3-phosphate dehydrogenase (NAD+) [EC:1.1.1.8]	GO:0009331//glycerol-3-phosphate dehydrogenase complex	GO:0051287//NAD binding;GO:0004367//glycerol-3-phosphate dehydrogenase [NAD+] activity;GO:0042803//protein homodimerization activity	GO:0005975//carbohydrate metabolic process;GO:0046168//glycerol-3-phosphate catabolic process
CL5133.Contig3_All	2080.667555	-2.59141732	7.00E-38	7.89E-36	Down	XP_008451952.1	428.713	4.12E-118	PREDICTED: NAD(P)H-quinone oxidoreductase subunit S, chloroplastic [Cucumis melo]	XM_008453730.2	874	0	PREDICTED: Cucumis melo NAD(P)H-quinone oxidoreductase subunit S, chloroplastic (LOC103493099), mRNA	-	-	-	-	-	-	-	-	K12261	2.00E-15	obr:102721129	84.7	2-hydroxyacyl-CoA lyase 1 [EC:4.1.-.-]!K09187	-	-	GO:0009767//photosynthetic electron transport chain
CL84.Contig696_All	92.47321828	-3.660421377	7.17E-38	8.07E-36	Down	XP_008442795.1	636.336	0	PREDICTED: LOW QUALITY PROTEIN: delta(14)-sterol reductase [Cucumis melo]	XM_004137819.2	1917	0	PREDICTED: Cucumis sativus delta(14)-sterol reductase (LOC101207322), transcript variant X1, mRNA	sp|Q9LDR4|ERG24_ARATH	532	8.00E-165	Delta(14)-sterol reductase OS=Arabidopsis thaliana GN=FK PE=1 SV=2	-	-	-	-	K00222	0	cmo:103486569	636	Delta14-sterol reductase [EC:1.3.1.70]	GO:0016021//integral component of membrane	GO:0016628//oxidoreductase activity, acting on the CH-CH group of donors, NAD or NADP as acceptor	-
Unigene26305_All	755.1273633	-4.325368799	8.09E-38	9.09E-36	Down	XP_008463001.1	769.229	0	PREDICTED: fasciclin-like arabinogalactan protein 1 [Cucumis melo]	XM_008464779.2	1867	0	PREDICTED: Cucumis melo fasciclin-like arabinogalactan protein 1 (LOC103501250), mRNA	sp|Q9FM65|FLA1_ARATH	468	7.00E-132	Fasciclin-like arabinogalactan protein 1 OS=Arabidopsis thaliana GN=FLA1 PE=1 SV=1	-	-	-	-	K19519	7.00E-42	atr:105420786	173	transforming growth factor-beta-induced protein	-	-	-
CL4868.Contig5_All	169.9810409	-2.660586382	9.09E-38	1.02E-35	Down	XP_008462044.1	535.798	5.05E-150	PREDICTED: nudix hydrolase 7-like isoform X3 [Cucumis melo]	XM_008463823.2	1156	0	PREDICTED: Cucumis melo nudix hydrolase 7-like (LOC103500506), transcript variant X4, mRNA	sp|Q94B74|NUDT2_ARATH	308	1.00E-83	Nudix hydrolase 2 OS=Arabidopsis thaliana GN=NUDT2 PE=1 SV=1	-	-	-	-	-	-	-	-	-	-	GO:0016787//hydrolase activity	-
CL1508.Contig1_All	711.0763528	1.642905873	1.05E-37	1.18E-35	Up	AAB91467.1	1014.99	0	ADP-glucose pyrophosphorylase large subunit 1 [Citrullus lanatus subsp. vulgaris]	AF032472.1	2619	0	Citrullus lanatus ADP-glucose pyrophosphorylase large subunit 1 (wml1) mRNA, complete cds	sp|Q00081|GLGL1_SOLTU	756	0	Glucose-1-phosphate adenylyltransferase large subunit 1 (Fragment) OS=Solanum tuberosum GN=AGPS1 PE=2 SV=1	all4645	4.00E-143	507	---	K00975	0	csv:101208904	977	glucose-1-phosphate adenylyltransferase [EC:2.7.7.27]	GO:0009507//chloroplast	GO:0008878//glucose-1-phosphate adenylyltransferase activity;GO:0005524//ATP binding	GO:0019252//starch biosynthetic process;GO:0005978//glycogen biosynthetic process
CL5281.Contig2_All	688.9812935	-2.797429958	1.06E-37	1.19E-35	Down	XP_008449277.1	918.302	0	PREDICTED: protein IQ-DOMAIN 1 [Cucumis melo]	XM_008451055.2	2859	0	PREDICTED: Cucumis melo protein IQ-DOMAIN 1 (LOC103491203), mRNA	sp|Q9SF32|IQD1_ARATH	307	2.00E-83	Protein IQ-DOMAIN 1 OS=Arabidopsis thaliana GN=IQD1 PE=1 SV=1	-	-	-	-	K14411	4.00E-19	csv:101220676	98.6	RNA-binding protein Musashi	-	-	-
CL3970.Contig1_All	286.9787275	-3.897554797	1.12E-37	1.25E-35	Down	XP_004139312.1	212.231	6.66E-53	PREDICTED: uncharacterized protein LOC101221528 [Cucumis sativus] &gt;KGN60677.1 hypothetical protein Csa_2G006230 [Cucumis sativus]	XM_004139264.2	561	1.00E-156	PREDICTED: Cucumis sativus uncharacterized LOC101221528 (LOC101221528), mRNA	-	-	-	-	-	-	-	-	-	-	-	-	-	-	-	-
CL6741.Contig8_All	497.9647888	9.795995278	1.16E-37	1.29E-35	Up	XP_008452219.1	843.573	0	PREDICTED: zinc finger CCCH domain-containing protein 5 [Cucumis melo]	XM_008453997.2	1265	0	PREDICTED: Cucumis melo zinc finger CCCH domain-containing protein 5 (LOC103493302), mRNA	sp|Q9SY74|C3H5_ARATH	308	2.00E-83	Zinc finger CCCH domain-containing protein 5 OS=Arabidopsis thaliana GN=At1g10320 PE=2 SV=2	-	-	-	-	K08819	5.00E-80	cam:101495256	301	cyclin-dependent kinase 12/13 [EC:2.7.11.22 2.7.11.23]!K12836	GO:0089701//U2AF	GO:0003723//RNA binding;GO:0046872//metal ion binding	GO:0000398//mRNA splicing, via spliceosome
CL195.Contig3_All	151.2183263	6.816868728	1.31E-37	1.46E-35	Up	-	-	-	-	-	-	-	-	-	-	-	-	-	-	-	-	-	-	-	-	-	-	-	-
CL5768.Contig1_All	229.9681377	-5.313924497	1.36E-37	1.51E-35	Down	XP_008437364.1	1188.71	0	PREDICTED: probable inactive receptor kinase At4g23740 [Cucumis melo] &gt;XP_008437365.1 PREDICTED: probable inactive receptor kinase At4g23740 [Cucumis melo] &gt;XP_016903481.1 PREDICTED: probable inactive receptor kinase At4g23740 [Cucumis melo]	XM_008439142.2	3219	0	PREDICTED: Cucumis melo probable inactive receptor kinase At4g23740 (LOC103482801), transcript variant X2, mRNA	sp|Q9SUQ3|Y4374_ARATH	788	0	Probable inactive receptor kinase At4g23740 OS=Arabidopsis thaliana GN=At4g23740 PE=2 SV=1	YAR019c	6.00E-14	78.2	---	-	-	-	-	-	GO:0016021//integral component of membrane	GO:0005524//ATP binding;GO:0004672//protein kinase activity	-
CL1346.Contig2_All	123.951629	-6.920894715	1.41E-37	1.56E-35	Down	XP_015574193.1	120.553	1.50E-43	PREDICTED: LOW QUALITY PROTEIN: uncharacterized protein LOC107261199, partial [Ricinus communis]	LN713264.1	103	2.00E-18	Cucumis melo genomic chromosome, chr_10	-	-	-	-	-	-	-	-	K10706	2.00E-22	mdm:103410900	85.5	senataxin [EC:3.6.4.-]!K01601	-	-	-
CL6619.Contig22_All	361.2189793	-9.768022221	1.46E-37	1.62E-35	Down	XP_008438342.1	1127.85	0	PREDICTED: beta-galactosidase 9 isoform X2 [Cucumis melo]	XM_008440119.2	2478	0	PREDICTED: Cucumis melo beta-galactosidase 9 (LOC103483471), transcript variant X1, mRNA	sp|Q9SCV3|BGAL9_ARATH	834	0	Beta-galactosidase 9 OS=Arabidopsis thaliana GN=BGAL9 PE=2 SV=1	XF0840	2.00E-28	127	---	K12309	0	aly:ARALYDRAFT_485655	374	beta-galactosidase [EC:3.2.1.23]	-	GO:0004565//beta-galactosidase activity;GO:0030246//carbohydrate binding	GO:0005975//carbohydrate metabolic process
CL8440.Contig4_All	256.1636793	-1.926192829	1.58E-37	1.74E-35	Down	XP_011655699.1	747.658	0	PREDICTED: probable protein S-acyltransferase 22 [Cucumis sativus] &gt;XP_011655700.1 PREDICTED: probable protein S-acyltransferase 22 [Cucumis sativus] &gt;KGN51955.1 hypothetical protein Csa_5G606460 [Cucumis sativus]	XM_011657398.1	2232	0	PREDICTED: Cucumis sativus probable protein S-acyltransferase 22 (LOC105434394), transcript variant X2, mRNA	sp|Q9C533|ZDHC1_ARATH	448	1.00E-125	Probable protein S-acyltransferase 22 OS=Arabidopsis thaliana GN=PAT22 PE=2 SV=2	SPBC13G1.07	1.00E-12	74.7	---	K20027	0	csv:105434394	747	palmitoyltransferase ZDHHC1/11 [EC:2.3.1.225]	GO:0016021//integral component of membrane	GO:0019706//protein-cysteine S-palmitoyltransferase activity	-
CL2380.Contig2_All	183.023795	-5.132105753	1.69E-37	1.86E-35	Down	XP_008456355.1	225.713	6.77E-81	PREDICTED: protodermal factor 1-like [Cucumis melo]	LN713265.1	936	0	Cucumis melo genomic chromosome, chr_11	sp|Q9S728|PDF1_ARATH	163	3.00E-45	Protodermal factor 1 OS=Arabidopsis thaliana GN=PDF1 PE=2 SV=1	-	-	-	-	-	-	-	-	-	-	-	-
CL92.Contig5_All	330.7440147	-9.709450088	1.71E-37	1.88E-35	Down	XP_004148797.1	170.244	9.91E-40	PREDICTED: pentatricopeptide repeat-containing protein At3g48810 [Cucumis sativus] &gt;KGN47445.1 hypothetical protein Csa_6G324890 [Cucumis sativus]	XM_004148749.2	351	1.00E-92	PREDICTED: Cucumis sativus pentatricopeptide repeat-containing protein At3g48810 (LOC101220387), mRNA	sp|Q9M302|PP270_ARATH	120	8.00E-27	Pentatricopeptide repeat-containing protein At3g48810 OS=Arabidopsis thaliana GN=At3g48810 PE=2 SV=1	-	-	-	-	-	-	-	-	-	-	-	-
CL216.Contig13_All	358.6826587	-2.996457418	1.81E-37	1.99E-35	Down	XP_008451042.1	1204.12	0	PREDICTED: uncharacterized protein LOC103492447 [Cucumis melo] &gt;XP_008451043.1 PREDICTED: uncharacterized protein LOC103492447 [Cucumis melo]	XM_008452821.2	2983	0	PREDICTED: Cucumis melo uncharacterized LOC103492447 (LOC103492447), transcript variant X2, mRNA	-	-	-	-	-	-	-	-	K03126	3.00E-06	aly:ARALYDRAFT_478335	56.2	transcription initiation factor TFIID subunit 12	-	-	-
Unigene19085_All	179.5114948	-7.562900534	1.89E-37	2.08E-35	Down	XP_011656281.1	466.463	3.56E-129	PREDICTED: proline-rich protein 4-like [Cucumis sativus] &gt;KGN52531.1 hypothetical protein Csa_5G642130 [Cucumis sativus]	XM_011657979.1	787	0	PREDICTED: Cucumis sativus proline-rich protein 4-like (LOC105435715), mRNA	sp|Q9XIL9|PLRX3_ARATH	59.3	9.00E-09	Pollen-specific leucine-rich repeat extensin-like protein 3 OS=Arabidopsis thaliana GN=PEX3 PE=2 SV=1	Rv3876	1.00E-06	53.5	---	K15889	4.00E-33	mdm:103411406	144	prenylcysteine alpha-carboxyl methylesterase [EC:3.1.1.-]!K12951	-	-	-
CL4649.Contig1_All	1193.483543	1.789147221	2.23E-37	2.44E-35	Up	XP_004145931.1	1510.74	0	PREDICTED: dipeptidyl peptidase 8 isoform X1 [Cucumis sativus] &gt;XP_011654612.1 PREDICTED: dipeptidyl peptidase 8 isoform X1 [Cucumis sativus] &gt;XP_011654613.1 PREDICTED: dipeptidyl peptidase 8 isoform X1 [Cucumis sativus] &gt;XP_011654614.1 PREDICTED: dipeptidyl peptidase 8 isoform X1 [Cucumis sativus] &gt;XP_011654615.1 PREDICTED: dipeptidyl peptidase 8 isoform X1 [Cucumis sativus]	XM_004145883.2	3790	0	PREDICTED: Cucumis sativus dipeptidyl peptidase 8 (LOC101223131), transcript variant X3, mRNA	sp|Q10MJ1|CGEP_ORYSJ	52	3.00E-06	Probable glutamyl endopeptidase, chloroplastic OS=Oryza sativa subsp. japonica GN=GEP PE=2 SV=1	CC2154	1.00E-94	346	---	K01278	0	csv:101223131	1510	dipeptidyl-peptidase 4 [EC:3.4.14.5]	-	GO:0004177//aminopeptidase activity;GO:0008236//serine-type peptidase activity	-
CL11445.Contig2_All	550.1921297	-3.040678121	2.31E-37	2.53E-35	Down	XP_008446885.1	1693.32	0	PREDICTED: endoplasmic reticulum metallopeptidase 1 [Cucumis melo]	XM_008448663.2	4371	0	PREDICTED: Cucumis melo endoplasmic reticulum metallopeptidase 1 (LOC103489465), mRNA	-	-	-	-	SPCC1259.02c	1.00E-35	150	---	-	-	-	-	-	GO:0005783//endoplasmic reticulum;GO:0016021//integral component of membrane	-	-
CL2714.Contig10_All	203.5759492	-4.89152754	2.43E-37	2.65E-35	Down	XP_008460997.1	2414.8	0	PREDICTED: coatomer subunit alpha-1-like [Cucumis melo] &gt;XP_008460999.1 PREDICTED: coatomer subunit alpha-1-like [Cucumis melo]	XM_008462775.2	5949	0	PREDICTED: Cucumis melo coatomer subunit alpha-1-like (LOC103499711), transcript variant X1, mRNA	sp|Q94A40|COPA1_ARATH	2116	0	Coatomer subunit alpha-1 OS=Arabidopsis thaliana GN=At1g62020 PE=2 SV=2	ECU01g1290	5.00E-76	285	---	K05236	0	cmo:103499711	2414	coatomer subunit alpha	GO:0000139//Golgi membrane;GO:0030126//COPI vesicle coat	GO:0005198//structural molecule activity	GO:0016192//vesicle-mediated transport;GO:0006886//intracellular protein transport
CL258.Contig3_All	171.6501275	2.574578681	2.58E-37	2.81E-35	Up	XP_008466147.1	687.182	0	PREDICTED: dehydrogenase/reductase SDR family member on chromosome X-like isoform X1 [Cucumis melo] &gt;XP_016898875.1 PREDICTED: dehydrogenase/reductase SDR family member on chromosome X-like isoform X1 [Cucumis melo]	XM_008467925.2	1723	0	PREDICTED: Cucumis melo dehydrogenase/reductase SDR family member on chromosome X-like (LOC103503643), transcript variant X1, mRNA	sp|A2RVM0|TIC32_ARATH	104	3.00E-22	Short-chain dehydrogenase TIC 32, chloroplastic OS=Arabidopsis thaliana GN=TIC32 PE=2 SV=1	Rv0439c	4.00E-24	112	---	K19329	1.00E-22	bna:106365090	110	WW domain-containing oxidoreductase!K11162	GO:0016021//integral component of membrane	-	-
CL5133.Contig1_All	278.3162784	-2.854300647	2.66E-37	2.90E-35	Down	XP_008451952.1	428.713	8.19E-118	PREDICTED: NAD(P)H-quinone oxidoreductase subunit S, chloroplastic [Cucumis melo]	XM_008453730.2	874	0	PREDICTED: Cucumis melo NAD(P)H-quinone oxidoreductase subunit S, chloroplastic (LOC103493099), mRNA	-	-	-	-	-	-	-	-	K12261	5.00E-15	obr:102721129	84.7	2-hydroxyacyl-CoA lyase 1 [EC:4.1.-.-]!K09187	-	-	GO:0009767//photosynthetic electron transport chain
CL369.Contig22_All	188.551996	-8.221822952	2.83E-37	3.07E-35	Down	XP_016903650.1	83.5741	1.69E-13	PREDICTED: uncharacterized protein LOC103504169 [Cucumis melo]	LN713256.1	113	6.00E-21	Cucumis melo genomic chromosome, chr_2	-	-	-	-	-	-	-	-	-	-	-	-	-	-	-	-
CL7697.Contig5_All	293.3519044	2.800699278	3.84E-37	4.16E-35	Up	XP_008442770.1	1199.11	0	PREDICTED: wall-associated receptor kinase-like 20 [Cucumis melo]	LN713258.1	3322	0	Cucumis melo genomic chromosome, chr_4	sp|Q9LZM4|WAKLQ_ARATH	557	2.00E-158	Wall-associated receptor kinase-like 20 OS=Arabidopsis thaliana GN=WAKL20 PE=2 SV=1	YAR019c	1.00E-19	97.4	---	-	-	-	-	-	GO:0016021//integral component of membrane	GO:0030247//polysaccharide binding;GO:0004672//protein kinase activity;GO:0005524//ATP binding	-
Unigene23310_All	563.0083257	-2.715924367	3.89E-37	4.20E-35	Down	XP_008456502.1	679.478	0	PREDICTED: adenosine kinase 2 [Cucumis melo]	XM_008458280.2	1772	0	PREDICTED: Cucumis melo adenosine kinase 2 (LOC103496434), mRNA	sp|Q9LZG0|ADK2_ARATH	595	3.00E-170	Adenosine kinase 2 OS=Arabidopsis thaliana GN=ADK2 PE=1 SV=1	SPCC338.14	6.00E-75	280	---	K00856	0	cmo:103496434	679	adenosine kinase [EC:2.7.1.20]	-	GO:0004001//adenosine kinase activity	GO:0006166//purine ribonucleoside salvage
CL9300.Contig3_All	134.1015858	-3.583484617	4.71E-37	5.08E-35	Down	XP_011648957.1	1143.64	0	PREDICTED: putative clathrin assembly protein At5g57200 [Cucumis sativus] &gt;KGN61174.1 hypothetical protein Csa_2G061530 [Cucumis sativus]	LN713259.1	672	0	Cucumis melo genomic chromosome, chr_5	sp|Q8S9J8|CAP1_ARATH	266	6.00E-71	Probable clathrin assembly protein At4g32285 OS=Arabidopsis thaliana GN=At4g32285 PE=1 SV=2	-	-	-	-	K20044	0	csv:101204565	1143	phosphatidylinositol-binding clathrin assembly protein	GO:0030136//clathrin-coated vesicle	GO:0005545//1-phosphatidylinositol binding;GO:0030276//clathrin binding	GO:0048268//clathrin coat assembly
Unigene22896_All	274.8281771	-3.062875592	5.18E-37	5.58E-35	Down	XP_008447902.1	1088.95	0	PREDICTED: L-ascorbate oxidase homolog [Cucumis melo]	XM_008449680.2	2964	0	PREDICTED: Cucumis melo L-ascorbate oxidase homolog (LOC103490248), mRNA	sp|Q00624|ASOL_BRANA	599	3.00E-171	L-ascorbate oxidase homolog OS=Brassica napus GN=Bp10 PE=2 SV=1	SPAC1F7.08	3.00E-25	115	---	K19791	0	cmo:103484753	683	iron transport multicopper oxidase	-	GO:0005507//copper ion binding;GO:0016491//oxidoreductase activity	-
CL268.Contig15_All	301.1200159	8.81745051	5.27E-37	5.67E-35	Up	XP_008456801.1	567	4.29E-159	PREDICTED: adenylate kinase 5, chloroplastic [Cucumis melo]	XM_008458579.2	1372	0	PREDICTED: Cucumis melo adenylate kinase 5, chloroplastic (LOC103496638), mRNA	sp|Q9FIJ7|KAD2_ARATH	170	5.00E-67	Adenylate kinase 2, chloroplastic OS=Arabidopsis thaliana GN=At5g47840 PE=2 SV=1	CAC3112	4.00E-34	103	---	K00939	7.00E-160	cmo:103496638	566	adenylate kinase [EC:2.7.4.3]	-	GO:0004017//adenylate kinase activity;GO:0005524//ATP binding	-
CL12189.Contig1_All	355.1671952	-1.962738838	5.79E-37	6.22E-35	Down	XP_008457184.1	1451.03	0	PREDICTED: translocase of chloroplast 90, chloroplastic [Cucumis melo]	XM_011650409.1	3624	0	PREDICTED: Cucumis sativus translocase of chloroplast 90, chloroplastic (LOC101215593), transcript variant X2, mRNA	sp|Q6S5G3|TOC90_ARATH	822	0	Translocase of chloroplast 90, chloroplastic OS=Arabidopsis thaliana GN=TOC90 PE=1 SV=1	MG008	6.00E-06	52	---	-	-	-	-	-	-	GO:0016817//hydrolase activity, acting on acid anhydrides;GO:0005525//GTP binding	-
CL11584.Contig2_All	129.7025196	-2.861966359	6.99E-37	7.50E-35	Down	XP_004137643.2	670.233	0	PREDICTED: uncharacterized protein LOC101213420 [Cucumis sativus] &gt;KGN64231.1 hypothetical protein Csa_1G044320 [Cucumis sativus]	XM_008439051.2	1731	0	PREDICTED: Cucumis melo uncharacterized LOC103482746 (LOC103482746), mRNA	sp|Q9C5S0|AGP9_ARATH	187	3.00E-47	Classical arabinogalactan protein 9 OS=Arabidopsis thaliana GN=AGP9 PE=1 SV=2	YPO2725	5.00E-27	121	---	K18643	2.00E-59	gra:105795008	232	katanin p80 WD40 repeat-containing subunit B1	-	-	-
CL4468.Contig2_All	158.9816304	-6.003907991	7.93E-37	8.49E-35	Down	XP_008460230.1	830.476	0	PREDICTED: uncharacterized protein LOC103499112 [Cucumis melo]	XM_008462008.2	1970	0	PREDICTED: Cucumis melo uncharacterized LOC103499112 (LOC103499112), mRNA	sp|Q9M2D8|Y3126_ARATH	57.4	3.00E-08	Uncharacterized protein At3g61260 OS=Arabidopsis thaliana GN=At3g61260 PE=1 SV=1	-	-	-	-	-	-	-	-	-	-	-	-
CL1925.Contig4_All	109.724271	-6.570607275	8.28E-37	8.86E-35	Down	XP_008451980.1	526.554	0	PREDICTED: multiple RNA-binding domain-containing protein 1 [Cucumis melo]	XM_011654901.1	2121	0	PREDICTED: Cucumis sativus multiple RNA-binding domain-containing protein 1 (LOC101206406), mRNA	sp|P42731|PABP2_ARATH	81.3	3.00E-15	Polyadenylate-binding protein 2 OS=Arabidopsis thaliana GN=PAB2 PE=1 SV=1	SPAC140.02	3.00E-06	52.8	---	K14787	0	cmo:103493122	526	multiple RNA-binding domain-containing protein 1	-	GO:0003723//RNA binding	-
CL1050.Contig3_All	127.8409818	6.232388408	8.46E-37	9.03E-35	Up	XP_016898869.1	671.774	0	PREDICTED: glutamine-dependent NAD(+) synthetase isoform X2 [Cucumis melo]	XM_011656395.1	1693	0	PREDICTED: Cucumis sativus glutamine-dependent NAD(+) synthetase (LOC101207747), transcript variant X2, mRNA	sp|Q9C723|NADE_ARATH	595	5.00E-170	Glutamine-dependent NAD(+) synthetase OS=Arabidopsis thaliana GN=At1g55090 PE=2 SV=1	YHR074w_2	9.00E-105	380	---	K01950	0	cmo:103482827	671	NAD+ synthase (glutamine-hydrolysing) [EC:6.3.5.1]	-	GO:0003952//NAD+ synthase (glutamine-hydrolyzing) activity;GO:0005524//ATP binding;GO:0016810//hydrolase activity, acting on carbon-nitrogen (but not peptide) bonds	GO:0009435//NAD biosynthetic process
CL12353.Contig1_All	122.1069566	-6.677597183	8.94E-37	9.53E-35	Down	XP_008439533.1	484.952	5.71E-135	PREDICTED: dihydroceramide fatty acyl 2-hydroxylase FAH2-like [Cucumis melo]	XM_011660028.1	1257	0	PREDICTED: Cucumis sativus fatty acid 2-hydroxylase 2-like (LOC101203123), transcript variant X1, mRNA	sp|O48916|FAH1_ARATH	357	1.00E-98	Fatty acid 2-hydroxylase 1 OS=Arabidopsis thaliana GN=FAH1 PE=1 SV=1	YMR272c_2	5.00E-32	137	---	K19706	1.00E-135	cmo:103484300	484	dihydroceramide fatty acyl 2-hydroxylase [EC:1.14.18.7]	GO:0016021//integral component of membrane	GO:0005506//iron ion binding;GO:0016491//oxidoreductase activity	GO:0008610//lipid biosynthetic process
CL5332.Contig2_All	981.6888175	-1.773109679	9.17E-37	9.76E-35	Down	XP_011650527.1	228.024	2.20E-57	PREDICTED: protein translation factor SUI1 homolog 2-like [Cucumis sativus] &gt;XP_016903023.1 PREDICTED: protein translation factor SUI1 homolog 2 [Cucumis melo] &gt;KGN56126.1 hypothetical protein Csa_3G077610 [Cucumis sativus]	LN713260.1	720	0	Cucumis melo genomic chromosome, chr_6	sp|Q94JV4|SUI12_ARATH	189	6.00E-48	Protein translation factor SUI1 homolog 2 OS=Arabidopsis thaliana GN=At1g54290 PE=3 SV=1	YNL244c	7.00E-29	127	---	K03113	4.00E-58	cmo:103501585	228	translation initiation factor 1	-	GO:0003743//translation initiation factor activity	-
Unigene1134_All	1837.620682	1.325795128	1.23E-36	1.31E-34	Up	ADU55790.1	309.301	4.42E-82	HSP18.2A [Citrullus lanatus]	XM_008459197.2	767	0	PREDICTED: Cucumis melo 18.5 kDa class I heat shock protein-like (LOC103497111), mRNA	sp|P05478|HSP16_SOYBN	241	8.00E-64	18.5 kDa class I heat shock protein OS=Glycine max GN=HSP18.5-C PE=3 SV=1	TM0374	4.00E-20	97.8	---	K13993	5.00E-82	cmo:103497111	306	HSP20 family protein	-	-	-
CL2395.Contig6_All	316.1874269	-9.637776259	1.26E-36	1.33E-34	Down	XP_008441178.2	1590.09	0	PREDICTED: histidine--tRNA ligase, cytoplasmic [Cucumis melo]	XM_008442956.2	4044	0	PREDICTED: Cucumis melo histidine--tRNA ligase, cytoplasmic (LOC103485391), transcript variant X1, mRNA	sp|Q6B910|SYH_GRATL	113	7.00E-25	Histidine--tRNA ligase, chloroplastic OS=Gracilaria tenuistipitata var. liui GN=hisS PE=3 SV=1	SPBC2G2.12	8.00E-112	403	---	K01892	0	cmo:103485391	1590	histidyl-tRNA synthetase [EC:6.1.1.21]	GO:0005737//cytoplasm	GO:0005524//ATP binding;GO:0004821//histidine-tRNA ligase activity	GO:0006427//histidyl-tRNA aminoacylation
CL11928.Contig1_All	7687.246083	-3.126106551	1.48E-36	1.57E-34	Down	XP_011660059.1	79.337	3.02E-13	PREDICTED: arabinogalactan peptide 13-like [Cucumis sativus] &gt;KGN66360.1 hypothetical protein Csa_1G599540 [Cucumis sativus]	XM_011661757.1	143	1.00E-30	PREDICTED: Cucumis sativus arabinogalactan peptide 13-like (LOC105436338), mRNA	sp|Q9STQ3|AGP13_ARATH	54.7	7.00E-08	Arabinogalactan peptide 13 OS=Arabidopsis thaliana GN=AGP13 PE=1 SV=1	-	-	-	-	-	-	-	-	-	GO:0016021//integral component of membrane	-	-
CL151.Contig1_All	437.7893706	9.653634412	1.94E-36	2.05E-34	Up	XP_011652287.1	1133.24	0	PREDICTED: DEAD-box ATP-dependent RNA helicase 46 [Cucumis sativus]	XM_008445321.2	2694	0	PREDICTED: Cucumis melo DEAD-box ATP-dependent RNA helicase 46 (LOC103487108), mRNA	sp|Q9LYJ9|RH46_ARATH	722	0	DEAD-box ATP-dependent RNA helicase 46 OS=Arabidopsis thaliana GN=RH46 PE=2 SV=2	ECU08g1080	1.00E-96	354	---	K12823	0	csv:101215674	1133	ATP-dependent RNA helicase DDX5/DBP2 [EC:3.6.4.13]	-	GO:0005524//ATP binding;GO:0004672//protein kinase activity;GO:0004386//helicase activity;GO:0003676//nucleic acid binding	GO:0006306//DNA methylation
Unigene34270_All	2607.522352	-4.77189446	2.13E-36	2.24E-34	Down	XP_008440341.2	456.062	2.73E-126	PREDICTED: lysine-rich arabinogalactan protein 18-like [Cucumis melo]	XM_008442119.2	1134	0	PREDICTED: Cucumis melo lysine-rich arabinogalactan protein 18-like (LOC103484821), mRNA	sp|Q9FPR2|AGP18_ARATH	191	9.00E-49	Lysine-rich arabinogalactan protein 18 OS=Arabidopsis thaliana GN=AGP18 PE=2 SV=1	Rv3876	3.00E-20	98.2	---	K03006	4.00E-35	brp:103842429	150	DNA-directed RNA polymerase II subunit RPB1 [EC:2.7.7.6]	-	-	-
CL3838.Contig8_All	138.501979	-2.719858294	2.16E-36	2.28E-34	Down	XP_004141407.2	927.932	0	PREDICTED: putative nucleobase-ascorbate transporter 10 [Cucumis sativus] &gt;KGN55279.1 hypothetical protein Csa_4G643090 [Cucumis sativus]	XM_008454431.2	753	0	PREDICTED: Cucumis melo uncharacterized LOC103493609 (LOC103493609), mRNA	sp|Q0WPE9|NAT7_ARATH	615	0	Nucleobase-ascorbate transporter 7 OS=Arabidopsis thaliana GN=NAT7 PE=2 SV=2	PAB1838	7.00E-34	144	---	K14611	0	csv:101210431	927	solute carrier family 23 (nucleobase transporter), member 1/2	GO:0016021//integral component of membrane	GO:0005215//transporter activity	GO:0055085//transmembrane transport
CL4350.Contig10_All	1947.543003	1.479314778	2.23E-36	2.34E-34	Up	XP_008441469.1	2028.06	0	PREDICTED: protein SMAX1-LIKE 7 isoform X1 [Cucumis melo]	XM_008443247.2	4841	0	PREDICTED: Cucumis melo protein SMAX1-LIKE 7 (LOC103485578), transcript variant X1, mRNA	sp|Q6F2Y7|CLPB1_ORYSJ	70.5	8.00E-12	Chaperone protein ClpB1 OS=Oryza sativa subsp. japonica GN=CLPB1 PE=2 SV=1	lin0264	1.00E-11	71.2	---	K03695	0	cam:101503259	692	ATP-dependent Clp protease ATP-binding subunit ClpB	-	GO:0005524//ATP binding	GO:0019538//protein metabolic process
Unigene202_All	1736.416329	-3.500895348	2.37E-36	2.49E-34	Down	XP_004140767.2	827.009	0	PREDICTED: BAHD acyltransferase DCR [Cucumis sativus] &gt;KGN57399.1 hypothetical protein Csa_3G183330 [Cucumis sativus]	XM_008441049.2	1584	0	PREDICTED: Cucumis melo BAHD acyltransferase DCR (LOC103484102), mRNA	sp|Q9FF86|DCR_ARATH	598	7.00E-171	BAHD acyltransferase DCR OS=Arabidopsis thaliana GN=DCR PE=2 SV=1	-	-	-	-	K19747	0	cmo:103484102	827	BAHD acyltransferase [EC:2.3.1.-]	-	GO:0016747//transferase activity, transferring acyl groups other than amino-acyl groups	-
CL9344.Contig2_All	462.124612	-2.362091254	2.39E-36	2.50E-34	Down	XP_008453940.1	1518.83	0	PREDICTED: clathrin interactor EPSIN 2 isoform X2 [Cucumis melo]	XM_004152042.2	3717	0	PREDICTED: Cucumis sativus clathrin interactor EPSIN 2 (LOC101208671), mRNA	sp|Q67YI9|EPN2_ARATH	728	0	Clathrin interactor EPSIN 2 OS=Arabidopsis thaliana GN=EPSIN2 PE=1 SV=1	-	-	-	-	K12471	0	csv:101208671	1518	epsin	-	-	-
CL7310.Contig2_All	462.2164802	-3.225208979	2.41E-36	2.52E-34	Down	XP_011652272.1	4068.46	0	PREDICTED: methyl-CpG-binding domain-containing protein 9 [Cucumis sativus]	XM_008445275.2	1.07E+04	0	PREDICTED: Cucumis melo methyl-CpG-binding domain-containing protein 9 (LOC103487073), mRNA	sp|Q9SGH2|MBD9_ARATH	1713	0	Methyl-CpG-binding domain-containing protein 9 OS=Arabidopsis thaliana GN=MBD9 PE=2 SV=1	-	-	-	-	K00278	2.00E-95	mdm:103404573	353	L-aspartate oxidase [EC:1.4.3.16]!K13196	GO:0005634//nucleus	GO:0046872//metal ion binding;GO:0003677//DNA binding	-
CL258.Contig7_All	311.0858214	-9.613497114	2.48E-36	2.59E-34	Down	XP_008466147.1	673.7	0	PREDICTED: dehydrogenase/reductase SDR family member on chromosome X-like isoform X1 [Cucumis melo] &gt;XP_016898875.1 PREDICTED: dehydrogenase/reductase SDR family member on chromosome X-like isoform X1 [Cucumis melo]	XM_004149434.2	1398	0	PREDICTED: Cucumis sativus dehydrogenase/reductase SDR family member on chromosome X-like (LOC101215390), mRNA	sp|A2RVM0|TIC32_ARATH	102	1.00E-21	Short-chain dehydrogenase TIC 32, chloroplastic OS=Arabidopsis thaliana GN=TIC32 PE=2 SV=1	Rv0439c	1.00E-23	110	---	K19329	4.00E-22	bna:106365090	108	WW domain-containing oxidoreductase!K11162	GO:0016021//integral component of membrane	-	-
CL258.Contig10_All	145.9061917	6.765887653	2.61E-36	2.72E-34	Up	XP_016898874.1	514.227	3.40E-143	PREDICTED: dehydrogenase/reductase SDR family member on chromosome X-like isoform X2 [Cucumis melo]	LN713263.1	1366	0	Cucumis melo genomic chromosome, chr_9	sp|A2RVM0|TIC32_ARATH	83.2	1.00E-15	Short-chain dehydrogenase TIC 32, chloroplastic OS=Arabidopsis thaliana GN=TIC32 PE=2 SV=1	Rv0439c	8.00E-20	98.6	---	K12581	3.00E-18	fve:101312071	96.7	CCR4-NOT transcription complex subunit 7/8!K11162	GO:0016021//integral component of membrane	-	-
CL139.Contig3_All	226.8640991	-5.242153487	2.89E-36	3.00E-34	Down	XP_008461606.1	1724.14	0	PREDICTED: U4/U6 small nuclear ribonucleoprotein Prp3 [Cucumis melo]	XR_539989.2	4254	0	PREDICTED: Cucumis melo U4/U6 small nuclear ribonucleoprotein Prp3 (LOC103500170), transcript variant X3, misc_RNA	sp|Q8H0U8|RH42_ARATH	104	6.00E-22	DEAD-box ATP-dependent RNA helicase 42 OS=Arabidopsis thaliana GN=RH42 PE=1 SV=2	SPAC630.05	3.00E-28	127	---	K12843	0	cmo:103500170	1724	U4/U6 small nuclear ribonucleoprotein PRP3	GO:0019013//viral nucleocapsid;GO:0046540//U4/U6 x U5 tri-snRNP complex	-	GO:0000398//mRNA splicing, via spliceosome
CL3345.Contig4_All	1228.37335	-1.751289403	2.95E-36	3.07E-34	Down	KGN55551.1	2227.98	0	hypothetical protein Csa_4G664580 [Cucumis sativus]	XM_004145560.2	4851	0	PREDICTED: Cucumis sativus uncharacterized LOC101219495 (LOC101219495), mRNA	sp|O23144|PPI1_ARATH	204	8.00E-52	Proton pump-interactor 1 OS=Arabidopsis thaliana GN=PPI1 PE=1 SV=2	PAB0812	2.00E-12	74.3	---	K20283	1.00E-18	sind:105178583	98.2	golgin subfamily A member 4!K20478	GO:0016021//integral component of membrane	GO:0016868//intramolecular transferase activity, phosphotransferases	GO:0071704//organic substance metabolic process
CL9272.Contig1_All	1474.721895	-2.130608169	3.52E-36	3.65E-34	Down	XP_008447692.1	1317.75	0	PREDICTED: glycerophosphodiester phosphodiesterase GDPDL4-like [Cucumis melo] &gt;XP_008447693.1 PREDICTED: glycerophosphodiester phosphodiesterase GDPDL4-like [Cucumis melo]	XM_008449470.1	3283	0	PREDICTED: Cucumis melo glycerophosphodiester phosphodiesterase GDPDL4-like (LOC103490106), transcript variant X1, mRNA	-	-	-	-	all1051	2.00E-19	96.7	---	K01126	0	mdm:103428020	657	glycerophosphoryl diester phosphodiesterase [EC:3.1.4.46]	GO:0016021//integral component of membrane	GO:0008081//phosphoric diester hydrolase activity	GO:0006629//lipid metabolic process
Unigene9455_All	524.7476366	-2.39187445	3.52E-36	3.65E-34	Down	XP_022132042.1	396.741	2.88E-108	F-box/kelch-repeat protein At1g23390 [Momordica charantia]	XM_016810558.1	67.9	1.00E-07	PREDICTED: Gossypium hirsutum F-box/kelch-repeat protein At1g23390-like (LOC107886560), mRNA	sp|Q9LDE3|FBK9_ARATH	233	3.00E-61	F-box/kelch-repeat protein At1g23390 OS=Arabidopsis thaliana GN=At1g23390 PE=2 SV=1	-	-	-	-	K03006	4.00E-07	cam:101512689	58.2	DNA-directed RNA polymerase II subunit RPB1 [EC:2.7.7.6]!K13095	-	-	-
CL6619.Contig26_All	120.7798741	5.481665682	3.84E-36	3.97E-34	Up	XP_008438342.1	978.778	0	PREDICTED: beta-galactosidase 9 isoform X2 [Cucumis melo]	XM_008440119.2	2127	0	PREDICTED: Cucumis melo beta-galactosidase 9 (LOC103483471), transcript variant X1, mRNA	sp|Q9SCV3|BGAL9_ARATH	705	0	Beta-galactosidase 9 OS=Arabidopsis thaliana GN=BGAL9 PE=2 SV=1	XF0840	2.00E-28	127	---	K12309	2.00E-120	aly:ARALYDRAFT_485655	353	beta-galactosidase [EC:3.2.1.23]	-	GO:0004565//beta-galactosidase activity;GO:0030246//carbohydrate binding	GO:0005975//carbohydrate metabolic process
CL4211.Contig2_All	308.7630812	-9.588173286	6.03E-36	6.23E-34	Down	XP_008456567.1	1145.18	0	PREDICTED: LOW QUALITY PROTEIN: dihydrolipoyllysine-residue acetyltransferase component 1 of pyruvate dehydrogenase complex, mitochondrial [Cucumis melo]	XM_011651564.1	3017	0	PREDICTED: Cucumis sativus dihydrolipoyllysine-residue acetyltransferase component 1 of pyruvate dehydrogenase complex, mitochondrial (LOC101205566), transcript variant X1, mRNA	sp|Q0WQF7|ODP21_ARATH	747	0	Dihydrolipoyllysine-residue acetyltransferase component 1 of pyruvate dehydrogenase complex, mitochondrial OS=Arabidopsis thaliana GN=LTA3 PE=2 SV=2	SPCC794.07	4.00E-85	314	---	K00627	0	cmo:103496483	1145	pyruvate dehydrogenase E2 component (dihydrolipoamide acetyltransferase) [EC:2.3.1.12]	-	GO:0016746//transferase activity, transferring acyl groups	GO:0008152//metabolic process
Unigene30917_All	312.5356173	-1.788348678	6.17E-36	6.36E-34	Down	XP_022150545.1	321.242	5.84E-86	protein YLS3-like [Momordica charantia]	XM_022294853.1	456	1.00E-125	PREDICTED: Momordica charantia protein YLS3-like (LOC111018659), mRNA	sp|O64864|YLS3_ARATH	199	2.00E-51	Protein YLS3 OS=Arabidopsis thaliana GN=YLS3 PE=2 SV=1	-	-	-	-	-	-	-	-	-	-	-	-
CL6906.Contig3_All	235.0206798	8.128365879	6.87E-36	7.08E-34	Up	XP_008446788.1	601.668	8.75E-170	PREDICTED: GABA transporter 1-like [Cucumis melo]	XM_008448566.2	1025	0	PREDICTED: Cucumis melo GABA transporter 1-like (LOC103489411), mRNA	sp|F4HW02|GAT1_ARATH	391	1.00E-108	GABA transporter 1 OS=Arabidopsis thaliana GN=GAT1 PE=1 SV=1	-	-	-	-	K15015	2.00E-24	apro:F751_1778	116	solute carrier family 32 (vesicular inhibitory amino acid transporter)	GO:0016021//integral component of membrane	-	-
CL9833.Contig1_All	971.4232021	-2.853012982	7.00E-36	7.19E-34	Down	XP_004140098.1	280.026	1.71E-73	PREDICTED: mavicyanin [Cucumis sativus] &gt;KGN47912.1 Mavicyanin [Cucumis sativus]	XM_008451209.2	373	1.00E-100	PREDICTED: Cucumis melo mavicyanin-like (LOC103491321), mRNA	sp|P80728|MAVI_CUCPE	195	4.00E-50	Mavicyanin OS=Cucurbita pepo PE=1 SV=1	-	-	-	-	K03006	3.00E-17	thj:104811869	90.9	DNA-directed RNA polymerase II subunit RPB1 [EC:2.7.7.6]	GO:0016021//integral component of membrane	GO:0009055//electron carrier activity	-
CL1047.Contig1_All	393.4249461	9.557365904	7.21E-36	7.40E-34	Up	XP_008448828.1	3740.66	0	PREDICTED: uncharacterized protein LOC103490876 isoform X1 [Cucumis melo] &gt;XP_008448829.1 PREDICTED: uncharacterized protein LOC103490876 isoform X1 [Cucumis melo] &gt;XP_008448830.1 PREDICTED: uncharacterized protein LOC103490876 isoform X1 [Cucumis melo]	XM_011652091.1	7307	0	PREDICTED: Cucumis sativus uncharacterized LOC101211275 (LOC101211275), transcript variant X3, mRNA	-	-	-	-	-	-	-	-	K14306	4.00E-08	nnu:104598469	63.9	nuclear pore complex protein Nup62	-	-	-
Unigene1419_All	6188.311738	-2.071648713	8.10E-36	8.30E-34	Down	XP_011651767.1	691.804	0	PREDICTED: cycloartenol-C-24-methyltransferase isoform X1 [Cucumis sativus]	XM_008463592.2	1820	0	PREDICTED: Cucumis melo cycloartenol-C-24-methyltransferase-like (LOC103500325), transcript variant X1, mRNA	sp|Q9LM02|SMT1_ARATH	563	2.00E-160	Cycloartenol-C-24-methyltransferase OS=Arabidopsis thaliana GN=SMT1 PE=1 SV=1	sll0418	5.00E-16	85.1	---	K00559	0	csv:101217389	691	sterol 24-C-methyltransferase [EC:2.1.1.41]	-	GO:0008168//methyltransferase activity	GO:0006694//steroid biosynthetic process
Unigene9428_All	2608.112158	-3.912523061	9.00E-36	9.21E-34	Down	XP_008444596.2	840.877	0	PREDICTED: uncharacterized protein At4g06744-like [Cucumis melo]	XM_008446374.2	1380	0	PREDICTED: Cucumis melo uncharacterized protein At4g06744-like (LOC103487867), mRNA	sp|Q8W3M4|Y4744_ARATH	303	3.00E-82	Uncharacterized protein At4g06744 OS=Arabidopsis thaliana GN=At4g06744 PE=2 SV=1	-	-	-	-	-	-	-	-	-	-	-	-
CL8033.Contig3_All	286.0250356	-9.52873566	1.03E-35	1.05E-33	Down	XP_008466830.1	438.728	9.31E-121	PREDICTED: protein IQ-DOMAIN 1 [Cucumis melo] &gt;ADN33745.1 hypothetical protein [Cucumis melo subsp. melo]	XM_008453706.1	1235	0	PREDICTED: Cucumis melo RNA polymerase II transcriptional coactivator KELP (LOC103493081), mRNA	sp|O65155|KELP_ARATH	180	4.00E-45	RNA polymerase II transcriptional coactivator KELP OS=Arabidopsis thaliana GN=KELP PE=1 SV=1	-	-	-	-	K14411	1.00E-21	csv:101220676	107	RNA-binding protein Musashi	-	-	-
CL6006.Contig3_All	136.3725026	-5.044533324	1.05E-35	1.07E-33	Down	XP_004137587.1	425.246	1.12E-116	PREDICTED: MADS-box transcription factor 55 isoform X2 [Cucumis sativus]	XM_004137539.2	1209	0	PREDICTED: Cucumis sativus MADS-box transcription factor 55 (LOC101220182), transcript variant X2, mRNA	sp|Q84NC5|MAD25_ORYSJ	87.8	3.00E-17	MADS-box transcription factor 25 OS=Oryza sativa subsp. japonica GN=MADS25 PE=2 SV=2	-	-	-	-	K04454	2.00E-115	cmo:103487027	418	MADS-box transcription enhancer factor 2C	GO:0005634//nucleus	GO:0046983//protein dimerization activity;GO:0003677//DNA binding	GO:0006351//transcription, DNA-templated;GO:0006355//regulation of transcription, DNA-templated
CL3156.Contig3_All	171.7658225	-2.286429946	1.07E-35	1.09E-33	Down	XP_008449022.1	1266.14	0	PREDICTED: mRNA-capping enzyme isoform X2 [Cucumis melo]	XM_004147843.2	3106	0	PREDICTED: Cucumis sativus mRNA-capping enzyme (LOC101209960), transcript variant X2, mRNA	-	-	-	-	SPBC2F12.08c	6.00E-35	141	---	K13917	0	csv:101209960	1266	mRNA-capping enzyme [EC:2.7.7.50 3.6.1.-]	GO:0005634//nucleus	GO:0005524//ATP binding;GO:0004651//polynucleotide 5'-phosphatase activity;GO:0003910//DNA ligase (ATP) activity;GO:0004484//mRNA guanylyltransferase activity;GO:0008138//protein tyrosine/serine/threonine phosphatase activity;GO:0004725//protein tyrosine phosphatase activity	GO:0006281//DNA repair;GO:0006310//DNA recombination;GO:0006370//7-methylguanosine mRNA capping
CL1211.Contig3_All	213.8658528	3.685647568	1.09E-35	1.11E-33	Up	XP_008452884.1	1447.18	0	PREDICTED: trafficking protein particle complex II-specific subunit 120 homolog [Cucumis melo]	XM_008454662.2	3517	0	PREDICTED: Cucumis melo trafficking protein particle complex II-specific subunit 120 homolog (LOC103493775), mRNA	sp|P92523|M860_ARATH	122	3.00E-31	Uncharacterized mitochondrial protein AtMg00860 OS=Arabidopsis thaliana GN=AtMg00860 PE=4 SV=1	SPAC9.04	6.00E-53	160	---	K20306	0	cmo:103493775	1447	trafficking protein particle complex subunit 9	-	-	-
CL5607.Contig6_All	262.0234431	-3.351652586	1.11E-35	1.13E-33	Down	XP_004139013.2	908.286	0	PREDICTED: glutamic acid-rich protein [Cucumis sativus] &gt;KGN61495.1 hypothetical protein Csa_2G147910 [Cucumis sativus]	XM_004138965.2	2302	0	PREDICTED: Cucumis sativus glutamic acid-rich protein (LOC101207823), mRNA	sp|Q8H0U8|RH42_ARATH	72.8	2.00E-12	DEAD-box ATP-dependent RNA helicase 42 OS=Arabidopsis thaliana GN=RH42 PE=1 SV=2	SPAC140.02	3.00E-09	63.5	---	K11984	4.00E-23	ppp:PHYPADRAFT_233757	112	U4/U6.U5 tri-snRNP-associated protein 1!K12811	-	-	-
CL8907.Contig1_All	341.0451005	1.511525721	1.19E-35	1.21E-33	Up	XP_004134620.1	855.514	0	PREDICTED: transcription factor TCP2-like [Cucumis sativus]	XM_004134572.2	2694	0	PREDICTED: Cucumis sativus transcription factor TCP2-like (LOC101205073), mRNA	sp|Q93V43|TCP2_ARATH	249	8.00E-66	Transcription factor TCP2 OS=Arabidopsis thaliana GN=TCP2 PE=2 SV=1	-	-	-	-	-	-	-	-	-	GO:0005634//nucleus	GO:0003677//DNA binding	GO:0006351//transcription, DNA-templated;GO:0006355//regulation of transcription, DNA-templated
CL268.Contig7_All	294.9592586	-9.54424521	1.26E-35	1.28E-33	Down	XP_011648720.1	647.121	0	PREDICTED: adenylate kinase 5, chloroplastic [Cucumis sativus] &gt;KGN60737.1 hypothetical protein Csa_2G008770 [Cucumis sativus]	XM_011650418.1	1542	0	PREDICTED: Cucumis sativus adenylate kinase 5, chloroplastic (LOC101203230), mRNA	sp|Q9FIJ7|KAD2_ARATH	281	2.00E-75	Adenylate kinase 2, chloroplastic OS=Arabidopsis thaliana GN=At5g47840 PE=2 SV=1	YPO3118	3.00E-41	169	---	K00939	0	csv:101203230	647	adenylate kinase [EC:2.7.4.3]	-	GO:0004017//adenylate kinase activity;GO:0005524//ATP binding	-
Unigene20043_All	276.7368965	-3.460764825	1.27E-35	1.28E-33	Down	XP_008451029.1	296.59	2.60E-78	PREDICTED: protochlorophyllide-dependent translocon component 52, chloroplastic-like [Cucumis melo]	XM_008452807.2	801	0	PREDICTED: Cucumis melo protochlorophyllide-dependent translocon component 52, chloroplastic-like (LOC103492435), mRNA	sp|Q8W496|PTC52_ARATH	219	2.00E-57	Protochlorophyllide-dependent translocon component 52, chloroplastic OS=Arabidopsis thaliana GN=PTC52 PE=2 SV=1	alr4354	2.00E-14	79	---	K13071	2.00E-15	gmx:778121	85.5	pheophorbide a oxygenase [EC:1.14.15.17]	-	GO:0051537//2 iron, 2 sulfur cluster binding;GO:0010277//chlorophyllide a oxygenase [overall] activity	-
CL8434.Contig5_All	283.8268094	-9.5164997	1.41E-35	1.43E-33	Down	XP_004133993.1	538.495	9.21E-151	PREDICTED: uncharacterized protein At1g04910 [Cucumis sativus]	XM_004133945.2	1475	0	PREDICTED: Cucumis sativus uncharacterized protein At1g04910 (LOC101213004), mRNA	sp|Q8W486|Y1491_ARATH	433	2.00E-121	Uncharacterized protein At1g04910 OS=Arabidopsis thaliana GN=At1g04910 PE=2 SV=1	-	-	-	-	-	-	-	-	-	GO:0016021//integral component of membrane	-	-
CL92.Contig392_All	129.6896863	4.857398099	1.44E-35	1.45E-33	Up	XP_004148797.1	98.9821	4.89E-19	PREDICTED: pentatricopeptide repeat-containing protein At3g48810 [Cucumis sativus] &gt;KGN47445.1 hypothetical protein Csa_6G324890 [Cucumis sativus]	XM_008452883.2	200	2.00E-47	PREDICTED: Cucumis melo metal tolerance protein 4 (LOC103492484), transcript variant X2, mRNA	sp|Q9M302|PP270_ARATH	71.2	3.00E-12	Pentatricopeptide repeat-containing protein At3g48810 OS=Arabidopsis thaliana GN=At3g48810 PE=2 SV=1	-	-	-	-	K17710	3.00E-06	smo:SELMODRAFT_103638	56.2	pentatricopeptide repeat domain-containing protein 1!K13171	-	-	-
CL2448.Contig2_All	182.812653	-1.987929981	1.51E-35	1.52E-33	Down	XP_008448352.1	1009.59	0	PREDICTED: ankyrin repeat-containing protein At5g02620 [Cucumis melo]	XM_008450130.2	2500	0	PREDICTED: Cucumis melo ankyrin repeat-containing protein At5g02620 (LOC103490569), mRNA	sp|Q6AWW5|Y5262_ARATH	640	0	Ankyrin repeat-containing protein At5g02620 OS=Arabidopsis thaliana GN=At5g02620 PE=1 SV=1	RSc0257	6.00E-20	98.2	---	K01184	2.00E-45	bna:106400152	186	polygalacturonase [EC:3.2.1.15]	GO:0016021//integral component of membrane	-	-
Unigene532_All	416.8740783	-3.361582507	1.55E-35	1.55E-33	Down	XP_008439756.1	1176.39	0	PREDICTED: protein CHUP1, chloroplastic [Cucumis melo]	XM_008441534.2	3001	0	PREDICTED: Cucumis melo protein CHUP1, chloroplastic (LOC103484458), mRNA	sp|Q9LI74|CHUP1_ARATH	366	3.00E-101	Protein CHUP1, chloroplastic OS=Arabidopsis thaliana GN=CHUP1 PE=1 SV=1	CC3494_1	8.00E-08	57.8	---	K05747	1.00E-27	adu:107468536	127	Wiskott-Aldrich syndrome protein	-	-	-
CL10818.Contig2_All	1107.043458	-1.920775711	1.74E-35	1.74E-33	Down	XP_004146959.1	345.895	3.57E-93	PREDICTED: auxin-induced protein 22D-like [Cucumis sativus] &gt;KGN44764.1 hypothetical protein Csa_7G378530 [Cucumis sativus]	XM_008453047.2	585	1.00E-163	PREDICTED: Cucumis melo auxin-induced protein 22D-like (LOC103492618), mRNA	sp|O24542|AX22D_VIGRR	257	1.00E-68	Auxin-induced protein 22D OS=Vigna radiata var. radiata GN=AUX22D PE=2 SV=1	-	-	-	-	K14484	6.00E-94	csv:101219427	345	auxin-responsive protein IAA	GO:0005634//nucleus	-	GO:0006351//transcription, DNA-templated;GO:0009734//auxin-activated signaling pathway;GO:0006355//regulation of transcription, DNA-templated
CL5161.Contig3_All	331.2743409	-5.169867447	1.79E-35	1.79E-33	Down	XP_008467253.1	555.444	5.02E-156	PREDICTED: phosphoglucomutase, chloroplastic [Cucumis melo]	XM_008469031.2	1201	0	PREDICTED: Cucumis melo phosphoglucomutase, chloroplastic (LOC103504651), mRNA	sp|Q9M4G5|PGMP_SOLTU	446	2.00E-125	Phosphoglucomutase, chloroplastic OS=Solanum tuberosum GN=PGMP PE=2 SV=1	SPBC32F12.10	3.00E-70	264	---	K01835	8.00E-157	cmo:103504651	555	phosphoglucomutase [EC:5.4.2.2]	-	GO:0000287//magnesium ion binding;GO:0016868//intramolecular transferase activity, phosphotransferases	GO:0005975//carbohydrate metabolic process
CL4805.Contig2_All	234.302987	-2.272559749	1.88E-35	1.87E-33	Down	XP_008455179.1	766.533	0	PREDICTED: 7-deoxyloganetin glucosyltransferase-like [Cucumis melo]	XM_008456957.2	1104	0	PREDICTED: Cucumis melo 7-deoxyloganetin glucosyltransferase-like (LOC103495410), mRNA	sp|Q9SK82|U85A1_ARATH	527	8.00E-150	UDP-glycosyltransferase 85A1 OS=Arabidopsis thaliana GN=UGT85A1 PE=2 SV=1	-	-	-	-	-	-	-	-	-	-	GO:0016758//transferase activity, transferring hexosyl groups	GO:0008152//metabolic process
CL6102.Contig1_All	2596.778335	2.513977706	1.88E-35	1.87E-33	Up	XP_004145426.1	641.728	0	PREDICTED: ubiquinol oxidase 4, chloroplastic/chromoplastic [Cucumis sativus] &gt;KGN66832.1 hypothetical protein Csa_1G699610 [Cucumis sativus]	XM_004145378.2	1253	0	PREDICTED: Cucumis sativus ubiquinol oxidase 4, chloroplastic/chromoplastic (LOC101214740), mRNA	sp|Q56X52|AOX4_ARATH	458	5.00E-129	Ubiquinol oxidase 4, chloroplastic/chromoplastic OS=Arabidopsis thaliana GN=AOX4 PE=1 SV=2	-	-	-	-	K17893	0	csv:101214740	641	ubiquinol oxidase [EC:1.10.3.11]	GO:0016021//integral component of membrane;GO:0070469//respiratory chain	GO:0046872//metal ion binding;GO:0009916//alternative oxidase activity	-
CL277.Contig2_All	207.8562589	-6.095426741	1.96E-35	1.96E-33	Down	XP_004135228.1	263.462	2.18E-68	PREDICTED: MLP-like protein 423 [Cucumis sativus] &gt;KGN51827.1 Major latex-like protein [Cucumis sativus]	LN713264.1	839	0	Cucumis melo genomic chromosome, chr_10	sp|Q93VR4|ML423_ARATH	189	4.00E-48	MLP-like protein 423 OS=Arabidopsis thaliana GN=MLP423 PE=2 SV=1	-	-	-	-	-	-	-	-	-	-	-	GO:0006952//defense response;GO:0009607//response to biotic stimulus
CL11437.Contig3_All	161.0659274	5.220160694	2.17E-35	2.15E-33	Up	XP_011659551.1	289.271	3.88E-76	PREDICTED: N-alpha-acetyltransferase 15, NatA auxiliary subunit [Cucumis sativus]	XM_011661249.1	1039	0	PREDICTED: Cucumis sativus N-alpha-acetyltransferase 15, NatA auxiliary subunit (LOC101221599), mRNA	-	-	-	-	-	-	-	-	K20792	7.00E-77	csv:101221599	289	N-alpha-acetyltransferase 15/16, NatA auxiliary subunit	-	GO:0016740//transferase activity	-
CL4821.Contig3_All	7742.985996	1.600150079	2.30E-35	2.29E-33	Up	XP_004136332.1	666.381	0	PREDICTED: RING finger and CHY zinc finger domain-containing protein 1 [Cucumis sativus] &gt;KGN60137.1 hypothetical protein Csa_3G880030 [Cucumis sativus]	XM_004136284.2	2456	0	PREDICTED: Cucumis sativus RING finger and CHY zinc finger domain-containing protein 1 (LOC101203062), mRNA	-	-	-	-	-	-	-	-	K10144	0	csv:101203062	666	RING finger and CHY zinc finger domain-containing protein 1 [EC:2.3.2.27]	-	GO:0016874//ligase activity;GO:0008270//zinc ion binding	-
CL2813.Contig3_All	2582.790429	-1.073023655	2.34E-35	2.32E-33	Down	XP_008454145.1	949.888	0	PREDICTED: sterol 14-demethylase [Cucumis melo]	XM_008455923.2	2262	0	PREDICTED: Cucumis melo sterol 14-demethylase (LOC103494635), mRNA	sp|Q9SAA9|CP511_ARATH	821	0	Sterol 14-demethylase OS=Arabidopsis thaliana GN=CYP51G1 PE=1 SV=1	Rv0764c	7.00E-75	281	---	K05917	0	cmo:103494635	949	sterol 14-demethylase [EC:1.14.13.70]	GO:0016021//integral component of membrane;GO:0005886//plasma membrane;GO:0005783//endoplasmic reticulum	GO:0008168//methyltransferase activity;GO:0004497//monooxygenase activity;GO:0016705//oxidoreductase activity, acting on paired donors, with incorporation or reduction of molecular oxygen;GO:0008398//sterol 14-demethylase activity;GO:0020037//heme binding;GO:0005506//iron ion binding	GO:0016126//sterol biosynthetic process
Unigene26362_All	121.428992	-5.020384784	2.71E-35	2.68E-33	Down	XP_022137032.1	525.783	2.27E-147	thaumatin-like protein [Momordica charantia]	XM_004137451.2	1211	0	PREDICTED: Cucumis sativus thaumatin-like protein (LOC101219392), mRNA	sp|P50699|TLPH_ARATH	409	2.00E-114	Thaumatin-like protein OS=Arabidopsis thaliana GN=At1g18250 PE=2 SV=2	-	-	-	-	K12173	2.00E-38	gmx:100794341	161	BRCA1-A complex subunit BRE	-	-	-
CL203.Contig8_All	158.1642225	-7.999359099	3.43E-35	3.39E-33	Down	XP_016901558.1	695.656	0	PREDICTED: uncharacterized protein LOC103494640 isoform X2 [Cucumis melo]	XM_008455930.2	1072	0	PREDICTED: Cucumis melo uncharacterized LOC103494640 (LOC103494640), transcript variant X3, mRNA	sp|P37707|B2_DAUCA	78.6	2.00E-14	B2 protein OS=Daucus carota PE=2 SV=1	-	-	-	-	K20100	3.00E-32	sind:105170420	142	YTH domain-containing protein 1!K10443	-	-	-
CL1721.Contig2_All	870.4171523	1.059520071	3.52E-35	3.47E-33	Up	KGN59707.1	776.163	0	hypothetical protein Csa_3G839850 [Cucumis sativus]	XM_017047798.1	2315	0	PREDICTED: Cucumis melo heterogeneous nuclear ribonucleoprotein 1 (LOC107992116), mRNA	sp|Q8W034|RNP1_ARATH	219	5.00E-57	Heterogeneous nuclear ribonucleoprotein 1 OS=Arabidopsis thaliana GN=RNP1 PE=1 SV=1	SPAC140.02	9.00E-14	77	---	K12741	0	cmo:107992116	767	heterogeneous nuclear ribonucleoprotein A1/A3!K14314	GO:0019013//viral nucleocapsid;GO:0030529//ribonucleoprotein complex	GO:0003723//RNA binding	-
CL1405.Contig2_All	154.1207035	7.054066431	3.91E-35	3.85E-33	Up	XP_008463842.1	526.554	0	PREDICTED: UDP-glycosyltransferase 87A1-like [Cucumis melo]	LN713265.1	1691	0	Cucumis melo genomic chromosome, chr_11	sp|O64732|U87A1_ARATH	297	2.00E-124	UDP-glycosyltransferase 87A1 OS=Arabidopsis thaliana GN=UGT87A1 PE=2 SV=1	-	-	-	-	-	-	-	-	-	-	GO:0016758//transferase activity, transferring hexosyl groups	GO:0008152//metabolic process
CL418.Contig1_All	134.4510435	6.454103588	4.13E-35	4.06E-33	Up	XP_011659983.1	870.152	0	PREDICTED: zinc finger CCCH domain-containing protein 64 isoform X1 [Cucumis sativus]	XM_017045520.1	2403	0	PREDICTED: Cucumis melo zinc finger CCCH domain-containing protein 64 (LOC103492329), transcript variant X1, mRNA	sp|Q84WU9|C3H64_ARATH	585	5.00E-167	Zinc finger CCCH domain-containing protein 64 OS=Arabidopsis thaliana GN=At5g56900 PE=2 SV=1	YLR136c	5.00E-06	51.6	---	K13107	2.00E-07	bdi:100832621	59.7	RNA-binding motif protein, X-linked 2	-	GO:0046872//metal ion binding	-
CL7660.Contig2_All	885.0714603	-1.475466573	4.22E-35	4.15E-33	Down	XP_008439171.1	598.971	5.91E-169	PREDICTED: BAG family molecular chaperone regulator 1-like [Cucumis melo]	XM_004140744.2	1744	0	PREDICTED: Cucumis sativus BAG family molecular chaperone regulator 1-like (LOC101220280), mRNA	sp|Q0WUQ1|BAG1_ARATH	322	1.00E-87	BAG family molecular chaperone regulator 1 OS=Arabidopsis thaliana GN=BAG1 PE=1 SV=1	-	-	-	-	K09555	2.00E-46	gmx:100800041	189	BCL2-associated athanogene 1	-	GO:0051087//chaperone binding	-
Unigene30992_All	1132.907675	-3.716470023	4.85E-35	4.75E-33	Down	XP_004139917.2	721.079	0	PREDICTED: uncharacterized protein LOC101218536 [Cucumis sativus] &gt;KGN46782.1 hypothetical protein Csa_6G134890 [Cucumis sativus]	XM_004139869.2	1661	0	PREDICTED: Cucumis sativus uncharacterized LOC101218536 (LOC101218536), mRNA	sp|Q7G6K7|FH3_ORYSJ	54.3	2.00E-07	Formin-like protein 3 OS=Oryza sativa subsp. japonica GN=FH3 PE=2 SV=2	SPy2118	2.00E-37	155	---	K01246	0	csv:101218536	721	DNA-3-methyladenine glycosylase I [EC:3.2.2.20]	-	GO:0008725//DNA-3-methyladenine glycosylase activity	GO:0006284//base-excision repair
CL84.Contig97_All	270.7601451	-9.454973128	6.14E-35	6.01E-33	Down	XP_004137665.1	1459.89	0	PREDICTED: probable leucine-rich repeat receptor-like protein kinase At5g49770 isoform X1 [Cucumis sativus] &gt;KGN58673.1 hypothetical protein Csa_3G727910 [Cucumis sativus]	XM_004137617.2	3695	0	PREDICTED: Cucumis sativus probable leucine-rich repeat receptor-like protein kinase At5g49770 (LOC101220026), transcript variant X1, mRNA	sp|Q9LT96|Y5977_ARATH	730	0	Probable leucine-rich repeat receptor-like protein kinase At5g49770 OS=Arabidopsis thaliana GN=At5g49770 PE=2 SV=1	YAR019c	6.00E-19	95.5	---	-	-	-	-	-	GO:0016021//integral component of membrane	GO:0005524//ATP binding;GO:0004674//protein serine/threonine kinase activity	-
CL10448.Contig2_All	162.0913687	3.256288892	7.02E-35	6.85E-33	Up	XP_004145926.1	1384.01	0	PREDICTED: cyclic nucleotide-gated ion channel 1 [Cucumis sativus] &gt;XP_011654622.1 PREDICTED: cyclic nucleotide-gated ion channel 1 [Cucumis sativus] &gt;KGN49873.1 hypothetical protein Csa_5G139510 [Cucumis sativus]	XM_017043330.1	4002	0	PREDICTED: Cucumis melo cyclic nucleotide-gated ion channel 1 (LOC103482956), transcript variant X2, mRNA	sp|O65717|CNGC1_ARATH	1154	0	Cyclic nucleotide-gated ion channel 1 OS=Arabidopsis thaliana GN=CNGC1 PE=1 SV=1	-	-	-	-	K05391	0	csv:101221781	1384	cyclic nucleotide gated channel, other eukaryote	GO:0016021//integral component of membrane	GO:0005216//ion channel activity	-
CL7954.Contig2_All	88.82355842	-5.551910338	7.02E-35	6.85E-33	Down	XP_011650481.1	310.071	6.06E-109	PREDICTED: nicotinamide/nicotinic acid mononucleotide adenylyltransferase isoform X1 [Cucumis sativus] &gt;XP_011650482.1 PREDICTED: nicotinamide/nicotinic acid mononucleotide adenylyltransferase isoform X1 [Cucumis sativus] &gt;XP_011650483.1 PREDICTED: nicotinamide/nicotinic acid mononucleotide adenylyltransferase isoform X1 [Cucumis sativus] &gt;XP_011650484.1 PREDICTED: nicotinamide/nicotinic…	XM_008450835.2	761	0	PREDICTED: Cucumis melo nicotinamide/nicotinic acid mononucleotide adenylyltransferase (LOC103491039), transcript variant X6, mRNA	sp|F4K687|NMNAT_ARATH	237	9.00E-73	Nicotinamide mononucleotide adenylyltransferase OS=Arabidopsis thaliana GN=NMNAT PE=2 SV=1	YGR010w_2	4.00E-34	129	---	K06210	1.00E-109	csv:101222585	310	nicotinamide mononucleotide adenylyltransferase [EC:2.7.7.1 2.7.7.18]	-	GO:0004515//nicotinate-nucleotide adenylyltransferase activity;GO:0000309//nicotinamide-nucleotide adenylyltransferase activity;GO:0005524//ATP binding	GO:0009435//NAD biosynthetic process
CL3406.Contig7_All	96.37415541	-4.902841796	7.13E-35	6.95E-33	Down	XP_011651988.1	3286.12	0	PREDICTED: protein ROS1-like [Cucumis sativus] &gt;KGN59055.1 hypothetical protein Csa_3G748840 [Cucumis sativus]	XM_011653686.1	7983	0	PREDICTED: Cucumis sativus protein ROS1-like (LOC101222935), mRNA	sp|Q8LK56|DME_ARATH	1002	0	Transcriptional activator DEMETER OS=Arabidopsis thaliana GN=DME PE=1 SV=2	DR2438	5.00E-19	96.7	---	K10773	8.00E-16	adu:107492797	89.4	endonuclease III [EC:4.2.99.18]	-	GO:0051539//4 iron, 4 sulfur cluster binding;GO:0003824//catalytic activity	GO:0006284//base-excision repair
CL203.Contig6_All	198.7357619	7.602469352	7.34E-35	7.14E-33	Up	XP_016901558.1	703.36	0	PREDICTED: uncharacterized protein LOC103494640 isoform X2 [Cucumis melo]	XM_008455930.2	1152	0	PREDICTED: Cucumis melo uncharacterized LOC103494640 (LOC103494640), transcript variant X3, mRNA	sp|P37707|B2_DAUCA	78.6	2.00E-14	B2 protein OS=Daucus carota PE=2 SV=1	-	-	-	-	K20100	1.00E-32	sind:105170420	143	YTH domain-containing protein 1!K10443	-	-	-
CL216.Contig18_All	376.3348412	9.47506839	8.08E-35	7.85E-33	Up	XP_008451042.1	1212.59	0	PREDICTED: uncharacterized protein LOC103492447 [Cucumis melo] &gt;XP_008451043.1 PREDICTED: uncharacterized protein LOC103492447 [Cucumis melo]	XM_008452821.2	2712	0	PREDICTED: Cucumis melo uncharacterized LOC103492447 (LOC103492447), transcript variant X2, mRNA	-	-	-	-	-	-	-	-	-	-	-	-	-	-	-	-
CL3060.Contig2_All	168.1559987	7.415349583	8.71E-35	8.44E-33	Up	XP_022142995.1	443.351	2.93E-122	ABC transporter I family member 1 [Momordica charantia] &gt;XP_022142996.1 ABC transporter I family member 1 [Momordica charantia]	XM_008450910.2	1033	0	PREDICTED: Cucumis melo ABC transporter I family member 1 (LOC103491084), mRNA	sp|Q9C8T1|AB1I_ARATH	406	2.00E-113	ABC transporter I family member 1 OS=Arabidopsis thaliana GN=ABCI1 PE=2 SV=1	ZccmA	3.00E-30	132	---	K02045	3.00E-13	cvr:CHLNCDRAFT_143202	78.6	sulfate transport system ATP-binding protein [EC:3.6.3.25]!K05658	-	GO:0005215//transporter activity;GO:0005524//ATP binding;GO:0016887//ATPase activity	GO:0017004//cytochrome complex assembly
CL11437.Contig4_All	369.2328022	-2.010323888	9.10E-35	8.80E-33	Down	OEL18241.1	823.157	0	N-alpha-acetyltransferase 16, NatA auxiliary subunit [Dichanthelium oligosanthes]	XM_022290841.1	2262	0	PREDICTED: Momordica charantia N-terminal acetyltransferase A complex auxiliary subunit NAA15 (LOC111015727), mRNA	-	-	-	-	YDL040c	2.00E-68	259	---	K20792	0	csv:101221599	977	N-alpha-acetyltransferase 15/16, NatA auxiliary subunit	-	GO:0016740//transferase activity	-
CL2696.Contig2_All	92.00852182	-5.997315769	9.09E-35	8.80E-33	Down	KGN44712.1	110.153	2.07E-24	hypothetical protein Csa_7G374540 [Cucumis sativus]	XM_008448992.2	307	2.00E-79	PREDICTED: Cucumis melo uncharacterized LOC103489712 (LOC103489712), transcript variant X5, mRNA	-	-	-	-	-	-	-	-	-	-	-	-	-	GO:0016021//integral component of membrane	-	-
CL653.Contig1_All	168.2373932	7.413213077	9.23E-35	8.92E-33	Up	XP_008464918.1	387.497	1.46E-105	PREDICTED: anaphase-promoting complex subunit 10 [Cucumis melo]	XM_008466696.2	1215	0	PREDICTED: Cucumis melo anaphase-promoting complex subunit 10 (LOC103502676), mRNA	sp|Q9ZPW2|APC10_ARATH	350	2.00E-96	Anaphase-promoting complex subunit 10 OS=Arabidopsis thaliana GN=APC10 PE=1 SV=2	SPBC1A4.01	8.00E-35	146	---	K03357	2.00E-106	cmo:103502676	387	anaphase-promoting complex subunit 10	GO:0005680//anaphase-promoting complex	-	GO:0007049//cell cycle;GO:0031145//anaphase-promoting complex-dependent proteasomal ubiquitin-dependent protein catabolic process;GO:0051301//cell division
CL4050.Contig1_All	612.4608657	1.359578035	1.15E-34	1.10E-32	Up	XP_008465717.2	2190.23	0	PREDICTED: LOW QUALITY PROTEIN: DExH-box ATP-dependent RNA helicase DExH15 chloroplastic [Cucumis melo]	XM_008467495.2	5224	0	PREDICTED: Cucumis melo DExH-box ATP-dependent RNA helicase DExH15 chloroplastic (LOC103503332), mRNA	sp|B9DFG3|ISE2_ARATH	1573	0	DEAD-box ATP-dependent RNA helicase ISE2, chloroplastic OS=Arabidopsis thaliana GN=ISE2 PE=1 SV=2	alr0489	6.00E-165	580	---	K12598	2.00E-87	bpg:Bathy10g01610	326	ATP-dependent RNA helicase DOB1 [EC:3.6.4.13]!K12599	-	GO:0005524//ATP binding;GO:0003676//nucleic acid binding;GO:0004386//helicase activity	-
Unigene9493_All	1518.166715	-1.485939774	1.21E-34	1.16E-32	Down	XP_008456121.1	1158.28	0	PREDICTED: ferredoxin--nitrite reductase, chloroplastic [Cucumis melo]	XM_008457899.2	2732	0	PREDICTED: Cucumis melo ferredoxin--nitrite reductase, chloroplastic (LOC103496153), mRNA	sp|P38500|NIR_BETPN	983	0	Ferredoxin--nitrite reductase, chloroplastic OS=Betula pendula GN=NIR1 PE=2 SV=1	alr0607	7.00E-155	546	---	K00366	0	cmo:103496153	1158	ferredoxin-nitrite reductase [EC:1.7.7.1]	-	GO:0016491//oxidoreductase activity;GO:0020037//heme binding;GO:0051536//iron-sulfur cluster binding	-
Unigene20287_All	1150.519276	-5.030035334	1.29E-34	1.23E-32	Down	XP_004144483.1	572.007	3.66E-161	PREDICTED: xyloglucan endotransglucosylase/hydrolase protein 9 [Cucumis sativus] &gt;CCH26417.1 xyloglucan endotransglycosylase [Cucumis sativus] &gt;KGN43558.1 hypothetical protein Csa_7G044980 [Cucumis sativus]	XM_004144435.2	1037	0	PREDICTED: Cucumis sativus xyloglucan endotransglucosylase/hydrolase protein 9 (LOC101217992), mRNA	sp|Q8LDW9|XTH9_ARATH	444	9.00E-125	Xyloglucan endotransglucosylase/hydrolase protein 9 OS=Arabidopsis thaliana GN=XTH9 PE=2 SV=2	CAC2807	2.00E-11	68.6	---	K08235	6.00E-162	csv:101217992	572	xyloglucan:xyloglucosyl transferase [EC:2.4.1.207]	GO:0048046//apoplast;GO:0005618//cell wall	GO:0016762//xyloglucan:xyloglucosyl transferase activity;GO:0004553//hydrolase activity, hydrolyzing O-glycosyl compounds	GO:0071555//cell wall organization;GO:0042546//cell wall biogenesis;GO:0010411//xyloglucan metabolic process
Unigene35002_All	432.2667826	-2.376938643	1.31E-34	1.26E-32	Down	NP_001292619.1	198.364	1.37E-49	probable aquaporin PIP1-4 [Cucumis sativus] &gt;AHB33474.1 plasma intrinsic protein 1-1 [Cucumis sativus]	NM_001280757.1	464	1.00E-127	Cucumis sativus probable aquaporin PIP1-4-like (AQUAPORIN), mRNA >EF202176.1 Cucumis sativus aquaporin mRNA, complete cds	sp|Q8LAA6|PIP15_ARATH	194	2.00E-50	Probable aquaporin PIP1-5 OS=Arabidopsis thaliana GN=PIP1-5 PE=2 SV=2	SMc01870	3.00E-12	69.3	---	K09872	3.00E-50	csv:101215145	198	aquaporin PIP	GO:0016021//integral component of membrane	GO:0005215//transporter activity	-
CL876.Contig42_All	263.257307	-9.419008582	1.33E-34	1.27E-32	Down	XP_008451047.1	859.751	0	PREDICTED: tyrosine-specific transport protein [Cucumis melo]	XM_011661770.1	2010	0	PREDICTED: Cucumis sativus uncharacterized LOC101215295 (LOC101215295), transcript variant X1, mRNA	-	-	-	-	CT817	2.00E-43	176	---	K03834	0	cmo:103492449	859	tyrosine-specific transport protein	GO:0005887//integral component of plasma membrane	GO:0015173//aromatic amino acid transmembrane transporter activity	-
CL5750.Contig2_All	104.5327147	-6.67595205	1.66E-34	1.59E-32	Down	XP_004134037.1	757.288	0	PREDICTED: putative G3BP-like protein [Cucumis sativus] &gt;KGN56809.1 hypothetical protein Csa_3G134580 [Cucumis sativus]	EU500865.1	626	1.00E-176	Cucumis sativus clone CS_SBa_173I20, complete sequence	-	-	-	-	-	-	-	-	K17265	3.00E-55	nnu:104609434	218	Ras GTPase-activating protein-binding protein 1 [EC:3.6.4.12 3.6.4.13]	GO:0005622//intracellular	GO:0003723//RNA binding	GO:0006810//transport
CL8786.Contig2_All	215.3582441	-2.762077482	1.83E-34	1.74E-32	Down	XP_008454876.1	821.617	0	PREDICTED: cytochrome c biogenesis protein CCS1, chloroplastic [Cucumis melo]	XM_008456654.2	2020	0	PREDICTED: Cucumis melo cytochrome c biogenesis protein CCS1, chloroplastic (LOC103495188), mRNA	sp|Q9XIA4|CCS1_ARATH	565	5.00E-161	Cytochrome c biogenesis protein CCS1, chloroplastic OS=Arabidopsis thaliana GN=CCS1 PE=1 SV=1	alr3123	8.00E-86	231	---	K07399	0	cmo:103495188	821	cytochrome c biogenesis protein	GO:0016021//integral component of membrane	-	-
CL147.Contig6_All	353.7140265	9.41702648	1.89E-34	1.80E-32	Up	XP_008457902.1	926.006	0	PREDICTED: UBP1-associated protein 2A-like [Cucumis melo]	XM_008459680.2	2240	0	PREDICTED: Cucumis melo UBP1-associated protein 2A-like (LOC103497476), transcript variant X1, mRNA	sp|Q9LES2|UBA2A_ARATH	559	5.00E-159	UBP1-associated protein 2A OS=Arabidopsis thaliana GN=UBA2A PE=1 SV=1	SPAC140.02	3.00E-17	90.1	---	K12741	0	cmo:103497476	926	heterogeneous nuclear ribonucleoprotein A1/A3	-	GO:0003723//RNA binding	-
CL92.Contig424_All	296.1767206	-9.482756139	1.94E-34	1.85E-32	Down	KGN46897.1	108.227	6.60E-24	hypothetical protein Csa_6G149380 [Cucumis sativus]	LN713266.1	119	8.00E-23	Cucumis melo genomic chromosome, chr_12	-	-	-	-	-	-	-	-	-	-	-	-	-	-	-	-
CL1148.Contig4_All	143.4226677	4.94654285	2.12E-34	2.01E-32	Up	XP_008438348.1	925.62	0	PREDICTED: methyltransferase-like protein 13 [Cucumis melo]	XM_008440126.2	2315	0	PREDICTED: Cucumis melo methyltransferase-like protein 13 (LOC103483474), transcript variant X2, mRNA	-	-	-	-	-	-	-	-	-	-	-	-	-	-	GO:0008168//methyltransferase activity	-
CL4736.Contig1_All	235.2646651	-3.871511762	2.23E-34	2.12E-32	Down	XP_008437842.1	276.944	1.54E-72	PREDICTED: rho GTPase-activating protein 5 [Cucumis melo]	XM_008439620.2	553	1.00E-154	PREDICTED: Cucumis melo rho GTPase-activating protein 5 (LOC103483148), mRNA	sp|Q8GYY5|RGAP3_ARATH	75.5	5.00E-14	Rho GTPase-activating protein 3 OS=Arabidopsis thaliana GN=ROPGAP3 PE=2 SV=1	-	-	-	-	K20642	6.00E-30	lja:Lj1g3v5060430.1	132	Rho GTPase-activating protein 22/24/25	-	-	GO:0007165//signal transduction
Unigene8792_All	413.1942688	-4.340933978	2.49E-34	2.36E-32	Down	XP_008443074.1	708.368	0	PREDICTED: protein trichome birefringence-like 37 [Cucumis melo]	XM_008444852.2	1524	0	PREDICTED: Cucumis melo protein trichome birefringence-like 37 (LOC103486775), mRNA	sp|O22960|TBL37_ARATH	514	5.00E-146	Protein trichome birefringence-like 37 OS=Arabidopsis thaliana GN=TBL37 PE=2 SV=2	-	-	-	-	K16573	2.00E-40	pda:103722329	168	gamma-tubulin complex component 6	-	-	-
CL270.Contig3_All	2171.086562	-4.711327221	2.85E-34	2.70E-32	Down	XP_022147150.1	900.582	0	probable pectate lyase 8 [Momordica charantia]	XM_008440170.2	2385	0	PREDICTED: Cucumis melo probable pectate lyase 8 (LOC103483506), mRNA	sp|Q940Q1|PLY1_ARATH	707	0	Probable pectate lyase 1 OS=Arabidopsis thaliana GN=At1g04680 PE=2 SV=2	BH0698	7.00E-14	77.8	---	K01728	0	csv:101218188	884	pectate lyase [EC:4.2.2.2]	-	GO:0030570//pectate lyase activity;GO:0046872//metal ion binding	GO:0045490//pectin catabolic process
Unigene5558_All	1040.711877	1.723928038	3.09E-34	2.92E-32	Up	XP_008438211.1	425.631	3.55E-117	PREDICTED: probable glutathione S-transferase [Cucumis melo]	XM_004133889.2	971	0	PREDICTED: Cucumis sativus probable glutathione S-transferase (LOC101219529), mRNA	sp|P32110|GSTX6_SOYBN	236	2.00E-62	Probable glutathione S-transferase OS=Glycine max GN=HSP26-A PE=2 SV=1	XF0911	1.00E-08	59.3	---	K00799	6.00E-118	cmo:103483384	425	glutathione S-transferase [EC:2.5.1.18]	GO:0005737//cytoplasm	GO:0016740//transferase activity;GO:0004364//glutathione transferase activity	GO:0009407//toxin catabolic process;GO:0006749//glutathione metabolic process
CL813.Contig4_All	312.3572188	-9.503828269	3.15E-34	2.98E-32	Down	XP_011653369.1	332.413	7.61E-119	PREDICTED: protein RIK isoform X2 [Cucumis sativus]	XM_017047033.1	1027	0	PREDICTED: Cucumis melo protein RIK (LOC103499130), transcript variant X2, mRNA	sp|Q32SG5|RIK_MAIZE	224	1.00E-57	Protein RIK OS=Zea mays PE=1 SV=1	-	-	-	-	K12811	1.00E-06	pvu:PHAVU_002G037900g	59.3	ATP-dependent RNA helicase DDX46/PRP5 [EC:3.6.4.13]	GO:0005634//nucleus	GO:0003723//RNA binding	-
CL172.Contig48_All	2681.167225	1.580213985	3.45E-34	3.25E-32	Up	XP_008467198.1	2008.03	0	PREDICTED: phosphoenolpyruvate carboxylase 4 [Cucumis melo]	XM_008468976.2	4684	0	PREDICTED: Cucumis melo phosphoenolpyruvate carboxylase 4 (LOC103504604), mRNA	sp|Q8GVE8|CAPP4_ARATH	1585	0	Phosphoenolpyruvate carboxylase 4 OS=Arabidopsis thaliana GN=PPC4 PE=2 SV=1	STM4119	7.00E-149	526	---	K01595	0	cmo:103504604	2008	phosphoenolpyruvate carboxylase [EC:4.1.1.31]	-	GO:0008964//phosphoenolpyruvate carboxylase activity	GO:0006099//tricarboxylic acid cycle;GO:0015977//carbon fixation
CL9798.Contig1_All	6314.41066	1.084943152	4.17E-34	3.92E-32	Up	XP_008454353.1	2738.75	0	PREDICTED: ABC transporter C family member 14-like [Cucumis melo] &gt;XP_008454354.1 PREDICTED: ABC transporter C family member 14-like [Cucumis melo]	XM_008456132.2	6296	0	PREDICTED: Cucumis melo ABC transporter C family member 14-like (LOC103494778), transcript variant X2, mRNA	sp|Q9LZJ5|AB14C_ARATH	2083	0	ABC transporter C family member 14 OS=Arabidopsis thaliana GN=ABCC14 PE=1 SV=1	SPAC3F10.11c	0	756	---	K05666	0	jcu:105642509	2243	ATP-binding cassette, subfamily C (CFTR/MRP), member 2	GO:0016021//integral component of membrane	GO:0005524//ATP binding;GO:0042626//ATPase activity, coupled to transmembrane movement of substances	-
CL5331.Contig1_All	713.146464	-2.289026026	4.55E-34	4.28E-32	Down	XP_008439529.2	1023.46	0	PREDICTED: reticuline oxidase-like protein [Cucumis melo]	XM_008441307.2	2284	0	PREDICTED: Cucumis melo reticuline oxidase-like protein (LOC103484297), mRNA	sp|Q9SVG4|RETOL_ARATH	682	0	Reticuline oxidase-like protein OS=Arabidopsis thaliana GN=At4g20830 PE=1 SV=2	BS_yvdP	1.00E-35	150	---	K00279	9.00E-09	sind:105164613	64.3	cytokinin dehydrogenase [EC:1.5.99.12]	-	GO:0050660//flavin adenine dinucleotide binding;GO:0016614//oxidoreductase activity, acting on CH-OH group of donors	-
CL6718.Contig13_All	4071.663407	-2.838967398	4.87E-34	4.56E-32	Down	XP_008443293.1	1499.18	0	PREDICTED: 5-methyltetrahydropteroyltriglutamate--homocysteine methyltransferase [Cucumis melo]	XM_008445071.2	4256	0	PREDICTED: Cucumis melo 5-methyltetrahydropteroyltriglutamate--homocysteine methyltransferase (LOC103486914), mRNA	sp|O50008|METE1_ARATH	1377	0	5-methyltetrahydropteroyltriglutamate--homocysteine methyltransferase 1 OS=Arabidopsis thaliana GN=MS1 PE=1 SV=1	RSp0676	0	748	---	K00549	0	cmo:103486914	1499	5-methyltetrahydropteroyltriglutamate--homocysteine methyltransferase [EC:2.1.1.14]	-	GO:0008270//zinc ion binding;GO:0003871//5-methyltetrahydropteroyltriglutamate-homocysteine S-methyltransferase activity	GO:0009086//methionine biosynthetic process
CL982.Contig2_All	1152.747311	1.106618403	5.14E-34	4.81E-32	Up	XP_022142897.1	418.313	1.00E-114	uncharacterized protein LOC111012900 [Momordica charantia]	XM_004149243.2	906	0	PREDICTED: Cucumis sativus uncharacterized LOC101205846 (LOC101205846), mRNA	sp|Q10Q99|FH8_ORYSJ	55.5	1.00E-07	Formin-like protein 8 OS=Oryza sativa subsp. japonica GN=FH8 PE=2 SV=1	-	-	-	-	-	-	-	-	-	GO:0016021//integral component of membrane	-	-
CL92.Contig396_All	194.258921	-8.584359236	5.44E-34	5.09E-32	Down	KGN46897.1	108.227	4.91E-21	hypothetical protein Csa_6G149380 [Cucumis sativus]	XM_016831534.1	63.9	4.00E-06	PREDICTED: Gossypium hirsutum DIS3-like exonuclease 2 (LOC107904990), transcript variant X2, mRNA	-	-	-	-	-	-	-	-	-	-	-	-	-	-	-	-
CL18.Contig31_All	138.6372649	-7.232721707	5.77E-34	5.38E-32	Down	XP_008437742.1	1068.53	0	PREDICTED: protein BONZAI 1-like isoform X1 [Cucumis melo] &gt;XP_016899031.1 PREDICTED: protein BONZAI 1-like isoform X1 [Cucumis melo] &gt;XP_016899032.1 PREDICTED: protein BONZAI 1-like isoform X1 [Cucumis melo] &gt;XP_016899033.1 PREDICTED: protein BONZAI 1-like isoform X1 [Cucumis melo] &gt;XP_016899034.1 PREDICTED: protein BONZAI 1-like isoform X1 [Cucumis melo]	XM_011652309.1	1677	0	PREDICTED: Cucumis sativus protein BONZAI 1-like (LOC101215724), transcript variant X3, mRNA	sp|Q941L3|BON1_ARATH	781	0	Protein BONZAI 1 OS=Arabidopsis thaliana GN=BON1 PE=1 SV=2	-	-	-	-	K16280	3.00E-23	ath:AT1G67800	112	E3 ubiquitin-protein ligase RGLG [EC:2.3.2.27]	-	GO:0005544//calcium-dependent phospholipid binding	GO:0060548//negative regulation of cell death
CL8216.Contig8_All	71.39528562	-4.404877059	5.79E-34	5.39E-32	Down	XP_008438764.1	265.774	1.25E-140	PREDICTED: uncharacterized protein At4g15545-like [Cucumis melo]	XM_008440542.2	1179	0	PREDICTED: Cucumis melo uncharacterized protein At4g15545-like (LOC103483777), mRNA	sp|Q93W28|Y4554_ARATH	156	5.00E-78	Uncharacterized protein At4g15545 OS=Arabidopsis thaliana GN=At4g15545 PE=1 SV=1	-	-	-	-	-	-	-	-	-	GO:0016021//integral component of membrane	GO:0022857//transmembrane transporter activity	-
Unigene23063_All	505.8175506	-2.977722185	6.20E-34	5.77E-32	Down	XP_004139972.1	682.559	0	PREDICTED: protein EXORDIUM-like 5 [Cucumis sativus] &gt;KGN46653.1 hypothetical protein Csa_6G118330 [Cucumis sativus]	LN713265.1	1560	0	Cucumis melo genomic chromosome, chr_11	sp|Q9LK03|PERK2_ARATH	57.4	3.00E-08	Proline-rich receptor-like protein kinase PERK2 OS=Arabidopsis thaliana GN=PERK2 PE=2 SV=3	-	-	-	-	K09422	3.00E-06	bna:106369561	55.5	myb proto-oncogene protein, plant	-	-	-
CL7954.Contig6_All	139.9481374	2.531822681	6.40E-34	5.94E-32	Up	XP_011650481.1	472.241	4.55E-131	PREDICTED: nicotinamide/nicotinic acid mononucleotide adenylyltransferase isoform X1 [Cucumis sativus] &gt;XP_011650482.1 PREDICTED: nicotinamide/nicotinic acid mononucleotide adenylyltransferase isoform X1 [Cucumis sativus] &gt;XP_011650483.1 PREDICTED: nicotinamide/nicotinic acid mononucleotide adenylyltransferase isoform X1 [Cucumis sativus] &gt;XP_011650484.1 PREDICTED: nicotinamide/nicotinic…	XM_011652187.1	1164	0	PREDICTED: Cucumis sativus nicotinamide/nicotinic acid mononucleotide adenylyltransferase (LOC101222585), transcript variant X9, mRNA	sp|F4K687|NMNAT_ARATH	332	5.00E-91	Nicotinamide mononucleotide adenylyltransferase OS=Arabidopsis thaliana GN=NMNAT PE=2 SV=1	YGR010w_2	2.00E-45	182	---	K06210	8.00E-132	csv:101222585	472	nicotinamide mononucleotide adenylyltransferase [EC:2.7.7.1 2.7.7.18]	-	GO:0004515//nicotinate-nucleotide adenylyltransferase activity;GO:0000309//nicotinamide-nucleotide adenylyltransferase activity;GO:0005524//ATP binding	GO:0009435//NAD biosynthetic process
CL268.Contig16_All	279.6884948	-9.419850342	6.64E-34	6.16E-32	Down	XP_011648720.1	647.121	0	PREDICTED: adenylate kinase 5, chloroplastic [Cucumis sativus] &gt;KGN60737.1 hypothetical protein Csa_2G008770 [Cucumis sativus]	XM_011650418.1	1542	0	PREDICTED: Cucumis sativus adenylate kinase 5, chloroplastic (LOC101203230), mRNA	sp|Q9FIJ7|KAD2_ARATH	281	3.00E-75	Adenylate kinase 2, chloroplastic OS=Arabidopsis thaliana GN=At5g47840 PE=2 SV=1	YPO3118	5.00E-41	169	---	K00939	0	csv:101203230	647	adenylate kinase [EC:2.7.4.3]	-	GO:0005524//ATP binding;GO:0004017//adenylate kinase activity	-
CL9551.Contig3_All	190.1406443	-8.561348037	6.66E-34	6.17E-32	Down	XP_004148450.1	433.335	1.49E-119	PREDICTED: uncharacterized GTP-binding protein At5g64813 [Cucumis sativus] &gt;KGN62092.1 hypothetical protein Csa_2G297160 [Cucumis sativus]	XM_008459681.2	1191	0	PREDICTED: Cucumis melo uncharacterized GTP-binding protein At5g64813 (LOC103497477), transcript variant X1, mRNA	-	-	-	-	-	-	-	-	K07933	3.00E-120	csv:101211931	433	Rab-like protein 3	-	GO:0005525//GTP binding;GO:0003924//GTPase activity	-
Unigene9043_All	2132.558856	-3.414763169	7.44E-34	6.89E-32	Down	XP_004139428.2	1585.08	0	PREDICTED: leucine-rich repeat extensin-like protein 4 [Cucumis sativus] &gt;KGN60627.1 hypothetical protein Csa_2G004760 [Cucumis sativus]	XM_017046477.1	2337	0	PREDICTED: Cucumis melo leucine-rich repeat extensin-like protein 4 (LOC103497721), mRNA	sp|Q9T0K5|LRX3_ARATH	1040	0	Leucine-rich repeat extensin-like protein 3 OS=Arabidopsis thaliana GN=LRX3 PE=1 SV=1	XF0818	2.00E-39	162	---	K02184	6.00E-101	aip:107619883	370	formin 2	-	-	-
CL69.Contig4_All	16652.83206	1.036090062	8.58E-34	7.92E-32	Up	ONH96822.1	61.2326	1.45E-06	hypothetical protein PRUPE_7G154100 [Prunus persica]	XR_538641.1	377	1.00E-100	PREDICTED: Cucumis melo uncharacterized LOC103494384 (LOC103494384), ncRNA	-	-	-	-	-	-	-	-	-	-	-	-	-	-	-	-
CL3495.Contig11_All	97.90016162	-3.674675142	8.64E-34	7.97E-32	Down	XP_008441179.1	173.711	2.00E-71	PREDICTED: uncharacterized protein LOC103485392 isoform X1 [Cucumis melo]	XM_004138613.2	517	1.00E-143	PREDICTED: Cucumis sativus uncharacterized LOC101221371 (LOC101221371), mRNA	sp|Q40392|TMVRN_NICGU	52	6.00E-16	TMV resistance protein N OS=Nicotiana glutinosa GN=N PE=1 SV=1	-	-	-	-	-	-	-	-	-	GO:0016021//integral component of membrane	-	-
CL8364.Contig1_All	660.4708678	-2.294548151	8.94E-34	8.24E-32	Down	XP_011659840.1	1176.39	0	PREDICTED: U-box domain-containing protein 11-like [Cucumis sativus]	XM_011661538.1	3035	0	PREDICTED: Cucumis sativus U-box domain-containing protein 11-like (LOC101221534), mRNA	sp|Q9C9A6|PUB10_ARATH	681	0	U-box domain-containing protein 10 OS=Arabidopsis thaliana GN=PUB10 PE=2 SV=1	YNL189w	4.00E-09	62.4	---	K08332	1.00E-99	gmx:100798797	365		-	GO:0004842//ubiquitin-protein transferase activity	-
Unigene9313_All	406.953888	1.372649674	9.18E-34	8.45E-32	Up	XP_004141258.1	355.91	4.68E-96	PREDICTED: uncharacterized protein LOC101214397 isoform X2 [Cucumis sativus]	XM_008454331.1	912	0	PREDICTED: Cucumis melo uncharacterized LOC103493542 (LOC103493542), transcript variant X2, mRNA	-	-	-	-	-	-	-	-	-	-	-	-	-	-	-	-
Unigene26910_All	879.9615024	-1.991648832	1.00E-33	9.21E-32	Down	XP_008455852.1	569.696	2.35E-160	PREDICTED: peptidyl-prolyl cis-trans isomerase CYP26-2, chloroplastic [Cucumis melo]	XM_008457630.2	1183	0	PREDICTED: Cucumis melo peptidyl-prolyl cis-trans isomerase CYP26-2, chloroplastic (LOC103495917), mRNA	sp|Q41651|CYPB_VICFA	72.4	9.00E-13	Peptidyl-prolyl cis-trans isomerase, chloroplastic OS=Vicia faba PE=1 SV=1	SPBC28F2.03	1.00E-06	53.1	---	K03768	4.00E-161	cmo:103495917	569	peptidyl-prolyl cis-trans isomerase B (cyclophilin B) [EC:5.2.1.8]	-	GO:0003755//peptidyl-prolyl cis-trans isomerase activity	-
Unigene23009_All	2636.285886	-1.015845182	1.07E-33	9.80E-32	Down	XP_008449641.1	813.527	0	PREDICTED: F-box protein At2g32560 [Cucumis melo]	XM_008451419.2	3426	0	PREDICTED: Cucumis melo F-box protein At2g32560 (LOC103491462), mRNA	sp|Q8RY82|FB121_ARATH	466	3.00E-131	F-box protein At2g32560 OS=Arabidopsis thaliana GN=At2g32560 PE=2 SV=1	-	-	-	-	K01640	5.00E-06	thj:104800457	55.5	hydroxymethylglutaryl-CoA lyase [EC:4.1.3.4]	-	-	-
CL2714.Contig11_All	474.2813756	4.313247565	1.32E-33	1.21E-31	Up	XP_008460997.1	2410.95	0	PREDICTED: coatomer subunit alpha-1-like [Cucumis melo] &gt;XP_008460999.1 PREDICTED: coatomer subunit alpha-1-like [Cucumis melo]	XM_008462778.2	6304	0	PREDICTED: Cucumis melo coatomer subunit alpha-1-like (LOC103499712), mRNA	sp|Q94A40|COPA1_ARATH	2118	0	Coatomer subunit alpha-1 OS=Arabidopsis thaliana GN=At1g62020 PE=2 SV=2	ECU01g1290	3.00E-75	282	---	K05236	0	cmo:103499711	2410	coatomer subunit alpha	GO:0000139//Golgi membrane;GO:0030126//COPI vesicle coat	GO:0005198//structural molecule activity	GO:0006886//intracellular protein transport;GO:0016192//vesicle-mediated transport
Unigene31060_All	798.669552	2.282991301	1.46E-33	1.33E-31	Up	XP_008451414.1	699.508	0	PREDICTED: gibberellin receptor GID1B [Cucumis melo]	XM_008453192.2	2167	0	PREDICTED: Cucumis melo gibberellin receptor GID1B (LOC103492714), mRNA	sp|Q9LYC1|GID1B_ARATH	559	2.00E-159	Gibberellin receptor GID1B OS=Arabidopsis thaliana GN=GID1B PE=1 SV=1	lin2194	9.00E-20	97.1	---	K14493	0	cmo:103492714	699	gibberellin receptor GID1 [EC:3.-.-.-]	-	GO:0016787//hydrolase activity	GO:0008152//metabolic process
Unigene34657_All	1328.276311	1.186841993	1.55E-33	1.42E-31	Up	XP_008454418.1	1093.95	0	PREDICTED: probable zinc metallopeptidase EGY3, chloroplastic [Cucumis melo] &gt;ADN33815.1 sterol regulatory element-binding protein site 2 protease [Cucumis melo subsp. melo]	XM_008456196.2	2543	0	PREDICTED: Cucumis melo probable zinc metallopeptidase EGY3, chloroplastic (LOC103494829), mRNA	sp|Q9LMU1|EGY3_ARATH	852	0	Probable zinc metallopeptidase EGY3, chloroplastic OS=Arabidopsis thaliana GN=EGY3 PE=2 SV=1	alr2114	3.00E-41	168	---	-	-	-	-	-	GO:0016021//integral component of membrane	-	-
CL12101.Contig1_All	3114.822082	-1.405221099	1.67E-33	1.53E-31	Down	XP_004138495.1	707.597	0	PREDICTED: bifunctional L-3-cyanoalanine synthase/cysteine synthase 1, mitochondrial [Cucumis sativus] &gt;KGN45669.1 hypothetical protein Csa_6G004600 [Cucumis sativus]	XM_008459985.2	1713	0	PREDICTED: Cucumis melo bifunctional L-3-cyanoalanine synthase/cysteine synthase 1, mitochondrial (LOC103497706), mRNA	sp|Q1KLZ2|CAS1_MALDO	613	1.00E-175	L-3-cyanoalanine synthase 1, mitochondrial OS=Malus domestica GN=CAS1 PE=1 SV=1	alr4552	3.00E-95	347	---	K13034	0	csv:101220896	707	L-3-cyanoalanine synthase/ cysteine synthase [EC:2.5.1.47 4.4.1.9]	GO:0005739//mitochondrion	GO:0016740//transferase activity;GO:0004124//cysteine synthase activity;GO:0050017//L-3-cyanoalanine synthase activity	GO:0006535//cysteine biosynthetic process from serine;GO:0019499//cyanide metabolic process
CL4965.Contig6_All	248.8333299	-9.325096903	1.69E-33	1.54E-31	Down	KGN45570.1	1362.05	0	hypothetical protein Csa_7G452250 [Cucumis sativus]	XM_022288393.1	1328	0	PREDICTED: Momordica charantia probable LRR receptor-like serine/threonine-protein kinase PAM74 (LOC111013853), transcript variant X2, mRNA	sp|O64483|SIRK_ARATH	626	3.00E-179	Senescence-induced receptor-like serine/threonine-protein kinase OS=Arabidopsis thaliana GN=SIRK PE=2 SV=1	YAR019c	3.00E-20	99.4	---	-	-	-	-	-	GO:0016021//integral component of membrane	GO:0004674//protein serine/threonine kinase activity;GO:0005524//ATP binding	-
CL11874.Contig2_All	129.926961	-7.143225097	1.77E-33	1.61E-31	Down	XP_008441238.1	252.677	1.28E-64	PREDICTED: uncharacterized protein DDB_G0290685-like [Cucumis melo]	LN713257.1	513	1.00E-141	Cucumis melo genomic chromosome, chr_3	sp|Q9M4U5|HDT2_MAIZE	60.5	6.00E-09	Histone deacetylase HDT2 OS=Zea mays GN=HDT2 PE=1 SV=1	YOR054c	3.00E-11	69.3	---	K18646	4.00E-12	gsl:Gasu_29610	75.9	acidic leucine-rich nuclear phosphoprotein 32 family member A/C/D!K14572	GO:0016021//integral component of membrane	-	-
CL4783.Contig1_All	311.8233624	-5.35888667	1.93E-33	1.75E-31	Down	XP_008464797.1	1168.3	0	PREDICTED: microtubule-associated protein TORTIFOLIA1-like [Cucumis melo]	XM_008466575.2	1629	0	PREDICTED: Cucumis melo microtubule-associated protein TORTIFOLIA1-like (LOC103502599), mRNA	-	-	-	-	-	-	-	-	-	-	-	-	-	GO:0005874//microtubule	GO:0008017//microtubule binding	-
CL623.Contig8_All	245.9421182	-9.314511227	1.93E-33	1.76E-31	Down	XP_016899810.1	2965.64	0	PREDICTED: LOW QUALITY PROTEIN: 1-phosphatidylinositol-3-phosphate 5-kinase FAB1B-like [Cucumis melo]	XM_011661939.1	7063	0	PREDICTED: Cucumis sativus 1-phosphatidylinositol-3-phosphate 5-kinase FAB1B-like (LOC101210605), transcript variant X1, mRNA	sp|Q9LUM0|FAB1B_ARATH	1503	0	1-phosphatidylinositol-3-phosphate 5-kinase FAB1B OS=Arabidopsis thaliana GN=FAB1B PE=2 SV=1	YFR019w_3	4.00E-74	279	---	K00921	0	cmo:103487265	2965	1-phosphatidylinositol-3-phosphate 5-kinase [EC:2.7.1.150]	-	GO:0005524//ATP binding;GO:0016307//phosphatidylinositol phosphate kinase activity;GO:0046872//metal ion binding	-
CL1148.Contig12_All	315.5723011	9.291985478	2.00E-33	1.81E-31	Up	XP_008438348.1	1371.3	0	PREDICTED: methyltransferase-like protein 13 [Cucumis melo]	XM_008440126.2	3406	0	PREDICTED: Cucumis melo methyltransferase-like protein 13 (LOC103483474), transcript variant X2, mRNA	-	-	-	-	-	-	-	-	K20177	4.00E-19	smo:SELMODRAFT_449189	99	vacuolar protein sorting-associated protein 3	-	GO:0008168//methyltransferase activity	-
[truncated: 7,987 more rows]
