# Supplementary material for: Transcriptome Analyses Provide Novel Insights into Heat Stress Responses in Chieh-Qua (Benincasa hispida Cogn. var. Chieh-Qua How)
Source: Int J Mol Sci. 2019 Feb 18;20(4):883. doi: 10.3390/ijms20040883 (PMC6413116; doi:10.3390/ijms20040883)
Supplement: Supplementary file 1 [file ijms-20-00883-s001.zip › Supplemental materials/Table S2.xls]

CL2311.Contig3_All	2706.018391	-10.25811856	9.62E-267	6.05E-263	Down	XP_011654561.1	1503.03	0	PREDICTED: heat shock protein 83 [Cucumis sativus] &gt;KGN49798.1 hypothetical protein Csa_5G135340 [Cucumis sativus]	XM_008467890.2	3832	0	PREDICTED: Cucumis melo heat shock protein 90-5, chloroplastic (LOC103503630), mRNA	sp|P51819|HSP83_IPONI	620	2E-177	Heat shock protein 83 OS=Ipomoea nil GN=HSP83A PE=2 SV=1	SPAC926.04c	2E-156	552	---	K09487	0	csv:101215867	1503	heat shock protein 90kDa beta	-	GO:0005524//ATP binding;GO:0051082//unfolded protein binding	GO:0006950//response to stress;GO:0006457//protein folding
CL2311.Contig7_All	817.7362431	-3.922446619	2.92E-239	1.38E-235	Down	XP_011654561.1	362.459	3.03E-98	PREDICTED: heat shock protein 83 [Cucumis sativus] &gt;KGN49798.1 hypothetical protein Csa_5G135340 [Cucumis sativus]	XM_008467890.2	971	0	PREDICTED: Cucumis melo heat shock protein 90-5, chloroplastic (LOC103503630), mRNA	sp|Q0J4P2|HSP81_ORYSJ	132	3E-31	Heat shock protein 81-1 OS=Oryza sativa subsp. japonica GN=HSP81-1 PE=3 SV=2	SPAC926.04c	2E-26	118	---	K09487	5E-99	csv:101215867	362	heat shock protein 90kDa beta	-	GO:0005524//ATP binding;GO:0051082//unfolded protein binding	GO:0006950//response to stress;GO:0006457//protein folding
CL8695.Contig1_All	323.991664	-7.660082573	8.25E-193	2.08E-189	Down	CAJ80768.1	558.14	5.75E-157	red chlorophyll catabolite reductase, partial (chloroplast) [Citrullus lanatus]	AM233530.1	1310	0	Citrullus lanatus chloroplast partial mRNA for red chlorophyll catabolite reductase (rccr gene)	sp|Q8LDU4|RCCR_ARATH	241	9E-64	Red chlorophyll catabolite reductase, chloroplastic OS=Arabidopsis thaliana GN=RCCR PE=1 SV=2	-	-	-	-	K13545	1E-149	cmo:103497432	531	red chlorophyll catabolite reductase [EC:1.3.7.12]	-	GO:0051743//red chlorophyll catabolite reductase activity	-
CL8321.Contig1_All	182.2060792	-7.731020449	4.47E-100	4.02E-97	Down	XP_008444889.1	635.565	6.87E-180	PREDICTED: transcription factor bHLH143-like isoform X1 [Cucumis melo] &gt;XP_016900035.1 PREDICTED: transcription factor bHLH143-like isoform X1 [Cucumis melo]	XM_011651374.1	2311	0	PREDICTED: Cucumis sativus transcription factor bHLH145-like (LOC101208034), transcript variant X1, mRNA	sp|Q9FY69|BH143_ARATH	128	2E-29	Transcription factor bHLH143 OS=Arabidopsis thaliana GN=BHLH143 PE=2 SV=1	-	-	-	-	K12126	0.000005	vvi:100253874	55.5	phytochrome-interacting factor 3	-	GO:0046983//protein dimerization activity	-
CL6272.Contig2_All	172.176212	4.99127996	4.52E-81	3.28E-78	Up	XP_008443933.1	853.973	0	PREDICTED: calmodulin-binding receptor-like cytoplasmic kinase 3 [Cucumis melo]	XM_008445711.2	2099	0	PREDICTED: Cucumis melo calmodulin-binding receptor-like cytoplasmic kinase 3 (LOC103487406), mRNA	sp|Q9ASQ5|CRCK3_ARATH	496	2E-140	Calmodulin-binding receptor-like cytoplasmic kinase 3 OS=Arabidopsis thaliana GN=CRCK3 PE=2 SV=1	MYPU_6850	3E-21	102	---	-	-	-	-	-	-	GO:0004672//protein kinase activity;GO:0005524//ATP binding	-
CL4904.Contig10_All	124.1134178	-6.880410382	1.12E-49	4.74E-47	Down	XP_008443002.1	410.609	9.83E-113	PREDICTED: serine/arginine-rich SC35-like splicing factor SCL33 [Cucumis melo]	XM_008444780.2	1017	0	PREDICTED: Cucumis melo serine/arginine-rich SC35-like splicing factor SCL33 (LOC103486733), mRNA	sp|Q9FYB7|RSZ32_ARATH	77	2E-14	Serine/arginine-rich splicing factor RS2Z32 OS=Arabidopsis thaliana GN=RS2Z32 PE=1 SV=1	alr0741	0.000000005	60.5	---	K12900	2E-113	cmo:103486733	410	FUS-interacting serine-arginine-rich protein 1	-	GO:0003723//RNA binding	-
CL10539.Contig2_All	544.7071872	1.666756227	6.31E-46	2.41E-43	Up	XP_008448853.1	389.037	4.11E-106	PREDICTED: small heat shock protein, chloroplastic-like isoform X2 [Cucumis melo]	HQ681892.1	973	0	Citrullus lanatus HSP23.5 mRNA, complete cds	sp|P11890|HS23C_OXYRB	229	2E-60	Small heat shock protein, chloroplastic OS=Oxybasis rubra GN=HSP23 PE=2 SV=1	TM0374	1E-11	69.7	---	K13993	7E-105	cmo:103490889	382	HSP20 family protein	-	-	-
CL8777.Contig3_All	640.4003979	2.142445966	3.78E-43	1.31E-40	Up	XP_008454446.1	1293.49	0	PREDICTED: heat shock 70 kDa protein, mitochondrial [Cucumis melo]	XM_008456224.2	3245	0	PREDICTED: Cucumis melo heat shock 70 kDa protein, mitochondrial (LOC103494850), mRNA	sp|Q01899|HSP7M_PHAVU	1202	0	Heat shock 70 kDa protein, mitochondrial OS=Phaseolus vulgaris PE=1 SV=1	SMc02857	0	847	---	K03283	0	cmo:103494850	1293	heat shock 70kDa protein 1/8	-	GO:0051082//unfolded protein binding;GO:0005524//ATP binding	GO:0006457//protein folding
CL6612.Contig5_All	117.6209627	7.111992394	5.24E-40	1.71E-37	Up	XP_011651989.1	607.831	1.82E-171	PREDICTED: heat stress transcription factor A-3 [Cucumis sativus] &gt;KGN59059.1 hypothetical protein Csa_3G750350 [Cucumis sativus]	LN682080.1	1374	0	Cucumis melo genomic scaffold, unanchored_scaffold00259	sp|Q8GYY1|HSFA3_ARATH	167	3E-41	Heat stress transcription factor A-3 OS=Arabidopsis thaliana GN=HSFA3 PE=2 SV=2	SPAC8C9.14_1	9E-11	68.2	---	K09419	3E-172	csv:101208693	607	heat shock transcription factor, other eukaryote	GO:0005634//nucleus	GO:0003700//transcription factor activity, sequence-specific DNA binding;GO:0043565//sequence-specific DNA binding	-
CL3883.Contig5_All	419.8894914	2.008072015	5.63E-30	1.35E-27	Up	XP_008450536.1	1261.13	0	PREDICTED: heat shock 70 kDa protein [Cucumis melo]	XM_004152806.2	2559	0	PREDICTED: Cucumis sativus heat shock 70 kDa protein (LOC101215564), mRNA	sp|P26413|HSP70_SOYBN	1142	0	Heat shock 70 kDa protein OS=Glycine max GN=HSP70 PE=1 SV=1	SPAC13G7.02c	0	961	---	K03283	0	cmo:103492106	1261	heat shock 70kDa protein 1/8	-	GO:0005524//ATP binding	-
CL10539.Contig4_All	2016.977473	1.981604599	8.24E-30	1.94E-27	Up	XP_008448852.1	383.259	4.32E-104	PREDICTED: small heat shock protein, chloroplastic-like isoform X1 [Cucumis melo]	HQ681892.1	977	0	Citrullus lanatus HSP23.5 mRNA, complete cds	sp|P11890|HS23C_OXYRB	226	6E-59	Small heat shock protein, chloroplastic OS=Oxybasis rubra GN=HSP23 PE=2 SV=1	TM0374	1E-10	67	---	K13993	7E-105	cmo:103490889	383	HSP20 family protein	-	-	-
CL8777.Contig4_All	158.4856365	4.853343327	1E-24	1.92E-22	Up	XP_008454446.1	1293.49	0	PREDICTED: heat shock 70 kDa protein, mitochondrial [Cucumis melo]	XM_004147463.2	3166	0	PREDICTED: Cucumis sativus heat shock 70 kDa protein, mitochondrial (LOC101216102), mRNA	sp|Q01899|HSP7M_PHAVU	1202	0	Heat shock 70 kDa protein, mitochondrial OS=Phaseolus vulgaris PE=1 SV=1	SMc02857	0	847	---	K03283	0	cmo:103494850	1293	heat shock 70kDa protein 1/8	-	GO:0005524//ATP binding;GO:0051082//unfolded protein binding	GO:0006457//protein folding
CL4655.Contig2_All	164.1707119	-2.372055	1.54E-24	2.91E-22	Down	XP_008456656.1	1212.21	0	PREDICTED: ETHYLENE INSENSITIVE 3-like 1 protein isoform X1 [Cucumis melo]	XM_008458434.1	3031	0	PREDICTED: Cucumis melo ETHYLENE INSENSITIVE 3-like 1 protein (LOC103496545), transcript variant X2, mRNA	sp|O24606|EIN3_ARATH	628	9E-180	Protein ETHYLENE INSENSITIVE 3 OS=Arabidopsis thaliana GN=EIN3 PE=1 SV=1	-	-	-	-	K14514	0	csv:101214396	1211	ethylene-insensitive protein 3	GO:0005622//intracellular;GO:0005634//nucleus	GO:0003700//transcription factor activity, sequence-specific DNA binding;GO:0003677//DNA binding	GO:0006355//regulation of transcription, DNA-templated;GO:0071281//cellular response to iron ion;GO:0009873//ethylene-activated signaling pathway
CL10539.Contig3_All	756.6136747	1.512534614	1.6E-23	2.82E-21	Up	XP_008448853.1	385.185	6.26E-105	PREDICTED: small heat shock protein, chloroplastic-like isoform X2 [Cucumis melo]	HQ681892.1	983	0	Citrullus lanatus HSP23.5 mRNA, complete cds	sp|P11890|HS23C_OXYRB	229	3E-60	Small heat shock protein, chloroplastic OS=Oxybasis rubra GN=HSP23 PE=2 SV=1	TM0374	7E-11	67	---	K13993	1E-103	cmo:103490889	378	HSP20 family protein	-	-	-
CL5142.Contig3_All	7854.10647	1.768239473	4.6E-23	7.89E-21	Up	XP_008463198.1	306.605	1.89E-81	PREDICTED: 18.1 kDa class I heat shock protein-like [Cucumis melo]	HQ681894.1	613	1E-172	Citrullus lanatus HSP18.1A mRNA, complete cds	sp|P13853|HS17C_ARATH	259	2E-69	17.6 kDa class I heat shock protein 3 OS=Arabidopsis thaliana GN=HSP17.6C PE=2 SV=2	TM0374	1E-20	99	---	K13993	3E-82	cmo:103501408	306	HSP20 family protein	-	-	-
CL8523.Contig2_All	409.8613155	-1.042387354	6.43E-23	1.08E-20	Down	XP_008460408.1	691.419	0	PREDICTED: UDP-glycosyltransferase 74F1-like [Cucumis melo] &gt;XP_016902528.1 PREDICTED: UDP-glycosyltransferase 74F1-like [Cucumis melo] &gt;XP_016902529.1 PREDICTED: UDP-glycosyltransferase 74F1-like [Cucumis melo] &gt;XP_016902530.1 PREDICTED: UDP-glycosyltransferase 74F1-like [Cucumis melo]	XM_017047041.1	638	1E-179	PREDICTED: Cucumis melo UDP-glycosyltransferase 74F1-like (LOC103499232), transcript variant X4, mRNA	sp|O22820|U74F1_ARATH	392	6E-109	UDP-glycosyltransferase 74F1 OS=Arabidopsis thaliana GN=UGT74F1 PE=1 SV=1	-	-	-	-	K13691	0	cmo:103499232	691	pathogen-inducible salicylic acid glucosyltransferase [EC:2.4.1.-]	-	GO:0016758//transferase activity, transferring hexosyl groups	GO:0008152//metabolic process
CL1411.Contig3_All	251.4373012	-1.417346338	1.07E-22	1.76E-20	Down	XP_008447852.1	1036.94	0	PREDICTED: ubiquitin domain-containing protein DSK2a-like isoform X2 [Cucumis melo]	XM_008449630.2	3061	0	PREDICTED: Cucumis melo ubiquitin domain-containing protein DSK2a-like (LOC103490215), transcript variant X2, mRNA	sp|Q9SII8|DSK2B_ARATH	723	0	Ubiquitin domain-containing protein DSK2b OS=Arabidopsis thaliana GN=DSK2B PE=1 SV=1	SPAC26A3.16	3E-24	112	---	K04523	0	cmo:103490215	1036	ubiquilin	-	-	-
CL683.Contig1_All	296.2027949	-1.511749419	1.25E-21	1.93E-19	Down	XP_008452436.1	918.687	0	PREDICTED: cytochrome P450 CYP72A219-like [Cucumis melo]	XM_008454214.2	1990	0	PREDICTED: Cucumis melo cytochrome P450 CYP72A219-like (LOC103493471), mRNA	sp|H2DH21|C7A29_PANGI	632	0	Cytochrome P450 CYP72A219 OS=Panax ginseng PE=2 SV=1	AGc2890	8E-38	157	---	K07426	0	csv:101207867	635	cytochrome P450 family 4 subfamily B polypeptide 1 [EC:1.14.14.1]	GO:0016021//integral component of membrane	GO:0016705//oxidoreductase activity, acting on paired donors, with incorporation or reduction of molecular oxygen;GO:0005506//iron ion binding;GO:0020037//heme binding;GO:0004497//monooxygenase activity	-
CL10539.Contig1_All	1545.470962	1.844296968	2.6E-21	3.91E-19	Up	XP_008448853.1	391.349	7.02E-107	PREDICTED: small heat shock protein, chloroplastic-like isoform X2 [Cucumis melo]	HQ681892.1	967	0	Citrullus lanatus HSP23.5 mRNA, complete cds	sp|P11890|HS23C_OXYRB	229	3E-60	Small heat shock protein, chloroplastic OS=Oxybasis rubra GN=HSP23 PE=2 SV=1	TM0374	9E-12	69.7	---	K13993	1E-105	cmo:103490889	384	HSP20 family protein	-	-	-
CL6272.Contig1_All	227.8767054	-1.588231416	8.49E-21	1.23E-18	Down	XP_008443933.1	963.755	0	PREDICTED: calmodulin-binding receptor-like cytoplasmic kinase 3 [Cucumis melo]	XM_008445711.2	2472	0	PREDICTED: Cucumis melo calmodulin-binding receptor-like cytoplasmic kinase 3 (LOC103487406), mRNA	sp|Q9ASQ5|CRCK3_ARATH	518	6E-147	Calmodulin-binding receptor-like cytoplasmic kinase 3 OS=Arabidopsis thaliana GN=CRCK3 PE=2 SV=1	MYPU_6850	3E-21	102	---	-	-	-	-	-	-	GO:0004672//protein kinase activity;GO:0005524//ATP binding	-
CL1405.Contig1_All	57.76047642	-7.70878223	6.13E-20	8.5E-18	Down	XP_008463842.1	820.846	0	PREDICTED: UDP-glycosyltransferase 87A1-like [Cucumis melo]	XM_004143121.2	1780	0	PREDICTED: Cucumis sativus UDP-glycosyltransferase 87A1-like (LOC101215681), mRNA	sp|O64733|U87A2_ARATH	474	8E-134	UDP-glycosyltransferase 87A2 OS=Arabidopsis thaliana GN=UGT87A2 PE=1 SV=1	-	-	-	-	-	-	-	-	-	-	GO:0016758//transferase activity, transferring hexosyl groups	GO:0008152//metabolic process
CL8868.Contig3_All	508.1415857	-1.312913288	6.25E-18	7.84E-16	Down	XP_004135952.1	937.176	0	PREDICTED: pheophytinase, chloroplastic [Cucumis sativus] &gt;XP_011659427.1 PREDICTED: pheophytinase, chloroplastic [Cucumis sativus] &gt;XP_011659428.1 PREDICTED: pheophytinase, chloroplastic [Cucumis sativus] &gt;KGN45086.1 hypothetical protein Csa_7G420790 [Cucumis sativus]	XM_008463132.2	2210	0	PREDICTED: Cucumis melo pheophytinase, chloroplastic (LOC103499960), transcript variant X1, mRNA	sp|Q9FFZ1|PPH_ARATH	612	3E-175	Pheophytinase, chloroplastic OS=Arabidopsis thaliana GN=PPH PE=1 SV=1	slr1235	4E-31	134	---	-	-	-	-	-	-	-	-
CL6624.Contig3_All	54.47389222	-8.543178362	5.01E-17	5.81E-15	Down	XP_011651631.1	293.893	3.4E-77	PREDICTED: transcription factor PIF1-like [Cucumis sativus] &gt;XP_011651632.1 PREDICTED: transcription factor PIF1-like [Cucumis sativus] &gt;KGN58326.1 hypothetical protein Csa_3G622450 [Cucumis sativus]	XM_008449123.2	815	0	PREDICTED: Cucumis melo transcription factor PIF1-like (LOC103489817), transcript variant X1, mRNA	sp|Q8GZM7|PIF1_ARATH	83.6	5E-16	Transcription factor PIF1 OS=Arabidopsis thaliana GN=PIF1 PE=1 SV=1	-	-	-	-	K16189	4E-39	jcu:105644435	164	phytochrome-interacting factor 4	-	GO:0046983//protein dimerization activity	-
CL6206.Contig2_All	271.3755197	1.734594009	2.62E-16	2.81E-14	Up	XP_008446135.1	827.395	0	PREDICTED: cytochrome P450 71B19-like [Cucumis melo]	XM_004135451.2	1366	0	PREDICTED: Cucumis sativus cytochrome P450 71B19-like (LOC101216461), mRNA	sp|Q9LTM4|C71BJ_ARATH	486	3E-137	Cytochrome P450 71B19 OS=Arabidopsis thaliana GN=CYP71B19 PE=2 SV=1	all1361	4E-23	108	---	K01773	1E-148	pop:POPTR_0008s18810g	528	aldoxime dehydratase [EC:4.99.1.-]	GO:0016021//integral component of membrane	GO:0004497//monooxygenase activity;GO:0016705//oxidoreductase activity, acting on paired donors, with incorporation or reduction of molecular oxygen;GO:0005506//iron ion binding;GO:0020037//heme binding	-
CL683.Contig7_All	273.6165032	-1.096942866	3.19E-16	3.4E-14	Down	XP_008452436.1	900.582	0	PREDICTED: cytochrome P450 CYP72A219-like [Cucumis melo]	XM_011655715.1	1635	0	PREDICTED: Cucumis sativus cytochrome P450 CYP72A219 (LOC101222418), transcript variant X2, mRNA	sp|H2DH21|C7A29_PANGI	639	0	Cytochrome P450 CYP72A219 OS=Panax ginseng PE=2 SV=1	AGc2890	1E-37	157	---	K07426	0	csv:101207867	652	cytochrome P450 family 4 subfamily B polypeptide 1 [EC:1.14.14.1]	GO:0016021//integral component of membrane	GO:0004497//monooxygenase activity;GO:0020037//heme binding;GO:0005506//iron ion binding;GO:0016705//oxidoreductase activity, acting on paired donors, with incorporation or reduction of molecular oxygen	-
CL6612.Contig6_All	57.52905469	6.988842419	6.02E-16	6.3E-14	Up	XP_011651989.1	954.125	0	PREDICTED: heat stress transcription factor A-3 [Cucumis sativus] &gt;KGN59059.1 hypothetical protein Csa_3G750350 [Cucumis sativus]	XM_011653687.1	2101	0	PREDICTED: Cucumis sativus heat stress transcription factor A-3 (LOC101208693), transcript variant X1, mRNA	sp|Q8GYY1|HSFA3_ARATH	290	6E-78	Heat stress transcription factor A-3 OS=Arabidopsis thaliana GN=HSFA3 PE=2 SV=2	ECU08g0970_1	2E-17	90.5	---	K09419	0	csv:101208693	954	heat shock transcription factor, other eukaryote	GO:0005634//nucleus	GO:0003700//transcription factor activity, sequence-specific DNA binding;GO:0043565//sequence-specific DNA binding	-
CL6612.Contig2_All	84.57960429	-11.458844	7.01E-16	7.31E-14	Down	XP_011651989.1	607.831	2.07E-171	PREDICTED: heat stress transcription factor A-3 [Cucumis sativus] &gt;KGN59059.1 hypothetical protein Csa_3G750350 [Cucumis sativus]	LN682080.1	1334	0	Cucumis melo genomic scaffold, unanchored_scaffold00259	sp|Q8GYY1|HSFA3_ARATH	170	8E-42	Heat stress transcription factor A-3 OS=Arabidopsis thaliana GN=HSFA3 PE=2 SV=2	SPAC8C9.14_1	1E-10	68.2	---	K09419	3E-172	csv:101208693	607	heat shock transcription factor, other eukaryote	GO:0005634//nucleus	GO:0043565//sequence-specific DNA binding;GO:0003700//transcription factor activity, sequence-specific DNA binding	-
CL9101.Contig2_All	84.19287711	-3.450021948	3.78E-13	3E-11	Down	XP_016898951.1	1127.08	0	PREDICTED: ubiquitin carboxyl-terminal hydrolase 2 [Cucumis melo]	XM_017043462.1	1691	0	PREDICTED: Cucumis melo ubiquitin carboxyl-terminal hydrolase 2 (LOC103483482), mRNA	-	-	-	-	-	-	-	-	K11844	0	cmo:103483482	1127	ubiquitin carboxyl-terminal hydrolase 16/45 [EC:3.4.19.12]!K06268	GO:0016021//integral component of membrane	GO:0008270//zinc ion binding;GO:0036459//ubiquitinyl hydrolase activity	GO:0016579//protein deubiquitination;GO:0006511//ubiquitin-dependent protein catabolic process
Unigene33758_All	482.0682034	1.033263682	4.6E-13	3.61E-11	Up	XP_004134140.1	1082.4	0	PREDICTED: heat shock 70 kDa protein 8 [Cucumis sativus] &gt;XP_011650982.1 PREDICTED: heat shock 70 kDa protein 8 [Cucumis sativus] &gt;KGN56991.1 hypothetical protein Csa_3G147740 [Cucumis sativus]	XM_004134092.2	2833	0	PREDICTED: Cucumis sativus heat shock 70 kDa protein 8 (LOC101206971), transcript variant X1, mRNA	sp|Q9SKY8|HSP7H_ARATH	831	0	Heat shock 70 kDa protein 8 OS=Arabidopsis thaliana GN=HSP70-8 PE=1 SV=1	SPAC22A12.15c	9E-71	266	---	K09489	0	csv:101206971	1082	heat shock 70kDa protein 4	-	GO:0005524//ATP binding	-
CL4808.Contig2_All	78.20314861	-3.055219196	7.6E-12	5.23E-10	Down	XP_004140525.1	665.611	0	PREDICTED: pentatricopeptide repeat-containing protein At4g01570 [Cucumis sativus] &gt;KGN46481.1 hypothetical protein Csa_6G101450 [Cucumis sativus]	XM_008461583.2	1885	0	PREDICTED: Cucumis melo pentatricopeptide repeat-containing protein At4g01570 (LOC103498827), mRNA	sp|Q8VZE4|PP299_ARATH	442	3E-163	Pentatricopeptide repeat-containing protein At4g01570 OS=Arabidopsis thaliana GN=At4g01570 PE=2 SV=1	-	-	-	-	K17964	6E-160	egu:105041554	467	leucine-rich PPR motif-containing protein, mitochondrial	-	-	-
CL3883.Contig3_All	4462.43838	1.630437265	9.57E-12	6.48E-10	Up	XP_008450536.1	1170.61	0	PREDICTED: heat shock 70 kDa protein [Cucumis melo]	XM_004152806.2	2311	0	PREDICTED: Cucumis sativus heat shock 70 kDa protein (LOC101215564), mRNA	sp|P26413|HSP70_SOYBN	1062	0	Heat shock 70 kDa protein OS=Glycine max GN=HSP70 PE=1 SV=1	SPAC13G7.02c	0	899	---	K03283	0	cmo:103492106	1170	heat shock 70kDa protein 1/8	-	GO:0005524//ATP binding	-
CL5113.Contig10_All	83.76038781	-3.541605159	1.11E-11	7.45E-10	Down	XP_008437453.1	1751.49	0	PREDICTED: ubiquitin carboxyl-terminal hydrolase 9 [Cucumis melo]	XM_008439231.2	4335	0	PREDICTED: Cucumis melo ubiquitin carboxyl-terminal hydrolase 9 (LOC103482868), mRNA	sp|Q9ZSB5|UBP10_ARATH	1125	0	Ubiquitin carboxyl-terminal hydrolase 10 OS=Arabidopsis thaliana GN=UBP10 PE=2 SV=2	SPCC16A11.12c	2E-86	319	---	-	-	-	-	-	-	GO:0004843//ubiquitin-specific protease activity	GO:0016579//protein deubiquitination;GO:0006511//ubiquitin-dependent protein catabolic process
CL6744.Contig4_All	34.53185539	-5.718470391	2.52E-11	1.62E-09	Down	XP_008447346.1	469.544	8.31E-130	PREDICTED: transcription factor PIF1-like isoform X2 [Cucumis melo]	XM_008449124.2	1116	0	PREDICTED: Cucumis melo transcription factor PIF1-like (LOC103489817), transcript variant X3, mRNA	sp|Q8GZM7|PIF1_ARATH	129	1E-29	Transcription factor PIF1 OS=Arabidopsis thaliana GN=PIF1 PE=1 SV=1	-	-	-	-	K16189	7E-45	jcu:105644435	184	phytochrome-interacting factor 4	-	GO:0046983//protein dimerization activity	-
CL4810.Contig1_All	35.94663174	-7.796928939	7.35E-11	4.46E-09	Down	XP_022150764.1	485.723	0	mitochondrial Rho GTPase 1-like [Momordica charantia]	XM_008453145.2	1669	0	PREDICTED: Cucumis melo mitochondrial Rho GTPase 2 (LOC103492676), mRNA	sp|O04369|RAC1_LOTJA	70.1	7E-12	Rac-like GTP-binding protein RAC1 OS=Lotus japonicus GN=RAC1 PE=2 SV=1	YAL048c	1E-46	186	---	K07870	0	sita:101758072	463	Ras homolog gene family, member T1	GO:0031307//integral component of mitochondrial outer membrane	GO:0005525//GTP binding;GO:0005509//calcium ion binding;GO:0003924//GTPase activity	GO:0007005//mitochondrion organization
CL617.Contig22_All	36.36163403	-10.08826185	8.83E-11	5.31E-09	Down	XP_008442776.1	583.178	0	PREDICTED: E3 ubiquitin-protein ligase UPL7 isoform X2 [Cucumis melo]	XR_537094.2	3915	0	PREDICTED: Cucumis melo E3 ubiquitin-protein ligase UPL7 (LOC103486553), transcript variant X3, misc_RNA	sp|Q9SCQ2|UPL7_ARATH	531	0	E3 ubiquitin-protein ligase UPL7 OS=Arabidopsis thaliana GN=UPL7 PE=2 SV=1	SPAC167.07c	1E-86	272	---	K10588	0	cmo:103486553	583	ubiquitin-protein ligase E3 B [EC:2.3.2.26]	GO:0005737//cytoplasm	GO:0061630//ubiquitin protein ligase activity;GO:0004842//ubiquitin-protein transferase activity;GO:0016874//ligase activity	-
CL8867.Contig2_All	34.18876881	-9.980246801	1.95E-10	1.13E-08	Down	XP_011655325.1	552.362	7.55E-155	PREDICTED: pentatricopeptide repeat-containing protein At5g61400 [Cucumis sativus] &gt;XP_011655326.1 PREDICTED: pentatricopeptide repeat-containing protein At5g61400 [Cucumis sativus] &gt;XP_011655327.1 PREDICTED: pentatricopeptide repeat-containing protein At5g61400 [Cucumis sativus] &gt;XP_011655328.1 PREDICTED: pentatricopeptide repeat-containing protein At5g61400 [Cucumis sativus] &gt;KGN512…	XM_011657025.1	1185	0	PREDICTED: Cucumis sativus pentatricopeptide repeat-containing protein At5g61400 (LOC101220996), transcript variant X3, mRNA	sp|Q9FLJ4|PP440_ARATH	266	8E-71	Pentatricopeptide repeat-containing protein At5g61400 OS=Arabidopsis thaliana GN=At5g61400 PE=2 SV=1	-	-	-	-	K17964	3E-72	mus:103993825	154	leucine-rich PPR motif-containing protein, mitochondrial	-	-	-
CL5291.Contig1_All	31.14336549	-6.802331567	1.08E-09	5.68E-08	Down	XP_008439493.1	782.711	0	PREDICTED: GTP-binding protein ERG [Cucumis melo]	XM_008441271.2	2026	0	PREDICTED: Cucumis melo GTP-binding protein ERG (LOC103484276), mRNA	sp|O82653|ERG_ARATH	549	3E-156	GTP-binding protein ERG OS=Arabidopsis thaliana GN=ERG PE=1 SV=2	BMEI1286	2E-45	182	---	-	-	-	-	-	GO:0005622//intracellular	GO:0005525//GTP binding;GO:0003723//RNA binding	-
CL3994.Contig1_All	91.92684035	2.537494587	4.14E-09	0.000000203	Up	XP_008437046.1	1736.08	0	PREDICTED: E3 ubiquitin-protein ligase HOS1 [Cucumis melo]	XM_008438824.2	4189	0	PREDICTED: Cucumis melo E3 ubiquitin-protein ligase HOS1 (LOC103482590), mRNA	sp|Q84JU6|HOS1_ARATH	868	0	E3 ubiquitin-protein ligase HOS1 OS=Arabidopsis thaliana GN=HOS1 PE=1 SV=1	-	-	-	-	K16278	0	cmo:103482590	1736	E3 ubiquitin-protein ligase HOS1 [EC:2.3.2.27]	-	GO:0016874//ligase activity	-
CL6101.Contig1_All	24.03063246	-7.469230518	6.24E-08	0.00000255	Down	XP_008455181.1	1596.25	0	PREDICTED: pentatricopeptide repeat-containing protein At5g16860 [Cucumis melo] &gt;XP_008455182.1 PREDICTED: pentatricopeptide repeat-containing protein At5g16860 [Cucumis melo] &gt;XP_008455183.1 PREDICTED: pentatricopeptide repeat-containing protein At5g16860 [Cucumis melo] &gt;XP_008455184.1 PREDICTED: pentatricopeptide repeat-containing protein At5g16860 [Cucumis melo] &gt;XP_008455185.1 PRE…	XM_008456967.2	3513	0	PREDICTED: Cucumis melo pentatricopeptide repeat-containing protein At5g16860 (LOC103495413), transcript variant X8, mRNA	sp|Q9LFL5|PP390_ARATH	1041	0	Pentatricopeptide repeat-containing protein At5g16860 OS=Arabidopsis thaliana GN=PCMP-H92 PE=2 SV=1	-	-	-	-	K06180	3E-145	sind:105165964	518	23S rRNA pseudouridine1911/1915/1917 synthase [EC:5.4.99.23]	-	GO:0008270//zinc ion binding	-
CL4571.Contig1_All	72.05320488	-2.405120363	9.88E-08	0.00000389	Down	XP_004134376.1	1761.89	0	PREDICTED: ubiquitin carboxyl-terminal hydrolase 2 [Cucumis sativus] &gt;XP_011650874.1 PREDICTED: ubiquitin carboxyl-terminal hydrolase 2 [Cucumis sativus] &gt;KGN56731.1 hypothetical protein Csa_3G130860 [Cucumis sativus]	XM_004134328.2	4333	0	PREDICTED: Cucumis sativus ubiquitin carboxyl-terminal hydrolase 2 (LOC101204267), transcript variant X1, mRNA	sp|Q8W4N3|UBP2_ARATH	714	0	Ubiquitin carboxyl-terminal hydrolase 2 OS=Arabidopsis thaliana GN=UBP2 PE=1 SV=2	YBR058c	4E-14	79.3	---	K11844	0	csv:101204267	1761	ubiquitin carboxyl-terminal hydrolase 16/45 [EC:3.4.19.12]	GO:0016021//integral component of membrane	GO:0036459//ubiquitinyl hydrolase activity;GO:0008270//zinc ion binding	GO:0006511//ubiquitin-dependent protein catabolic process;GO:0016579//protein deubiquitination
CL1405.Contig4_All	22.01829766	-7.294593633	0.000000271	0.00000989	Down	XP_008463842.1	530.406	0	PREDICTED: UDP-glycosyltransferase 87A1-like [Cucumis melo]	LN713265.1	1731	0	Cucumis melo genomic chromosome, chr_11	sp|O64733|U87A2_ARATH	303	2E-130	UDP-glycosyltransferase 87A2 OS=Arabidopsis thaliana GN=UGT87A2 PE=1 SV=1	-	-	-	-	-	-	-	-	-	-	GO:0016758//transferase activity, transferring hexosyl groups	GO:0008152//metabolic process
Unigene33940_All	78.03985544	2.316273602	0.00000028	0.0000102	Up	XP_022134221.1	322.013	4.15E-86	abscisic acid receptor PYL4-like [Momordica charantia]	XM_004138365.2	575	1E-160	PREDICTED: Cucumis sativus abscisic acid receptor PYL4 (LOC101221757), mRNA	sp|O80920|PYL4_ARATH	235	3E-62	Abscisic acid receptor PYL4 OS=Arabidopsis thaliana GN=PYL4 PE=1 SV=1	-	-	-	-	K14496	8E-86	csv:101221757	318	abscisic acid receptor PYR/PYL family	-	-	-
CL3325.Contig7_All	20123.36846	1.407068629	0.000000309	0.0000112	Up	XP_008439282.1	1371.3	0	PREDICTED: heat shock protein 83 [Cucumis melo]	XM_008441060.2	3154	0	PREDICTED: Cucumis melo heat shock protein 83 (LOC103484110), mRNA	sp|P51819|HSP83_IPONI	1326	0	Heat shock protein 83 OS=Ipomoea nil GN=HSP83A PE=2 SV=1	SPAC926.04c	0	953	---	K04079	0	cmo:103484110	1371	molecular chaperone HtpG	-	GO:0005524//ATP binding;GO:0051082//unfolded protein binding	GO:0006950//response to stress;GO:0006457//protein folding
CL3474.Contig4_All	17.4442798	-8.738076456	0.000000391	0.0000138	Down	XP_011652377.1	790.415	0	PREDICTED: ubiquitin carboxyl-terminal hydrolase 14 isoform X4 [Cucumis sativus]	XM_008456402.2	1980	0	PREDICTED: Cucumis melo ubiquitin carboxyl-terminal hydrolase 14 (LOC103494989), transcript variant X2, mRNA	sp|Q8L6Y1|UBP14_ARATH	615	5E-176	Ubiquitin carboxyl-terminal hydrolase 14 OS=Arabidopsis thaliana GN=UBP14 PE=1 SV=1	SPBC6B1.06c	1E-54	214	---	K11836	0	csv:101210128	788	ubiquitin carboxyl-terminal hydrolase 5/13 [EC:3.4.19.12]	-	-	-
CL617.Contig21_All	21.86733751	8.313737767	0.00000045	0.0000157	Up	XP_008442776.1	1584.7	0	PREDICTED: E3 ubiquitin-protein ligase UPL7 isoform X2 [Cucumis melo]	XM_008444554.2	5227	0	PREDICTED: Cucumis melo E3 ubiquitin-protein ligase UPL7 (LOC103486553), transcript variant X2, mRNA	sp|Q9SCQ2|UPL7_ARATH	1044	0	E3 ubiquitin-protein ligase UPL7 OS=Arabidopsis thaliana GN=UPL7 PE=2 SV=1	SPAC167.07c	6E-91	335	---	K10588	0	cmo:103486553	1584	ubiquitin-protein ligase E3 B [EC:2.3.2.26]	-	GO:0016874//ligase activity;GO:0004842//ubiquitin-protein transferase activity	-
CL5852.Contig2_All	51.94948223	2.947368734	0.000000707	0.0000233	Up	XP_004149501.2	1202.96	0	PREDICTED: pentatricopeptide repeat-containing protein At3g14730-like [Cucumis sativus]	XM_004149453.2	3142	0	PREDICTED: Cucumis sativus pentatricopeptide repeat-containing protein At3g14730-like (LOC101221722), mRNA	sp|Q9LUC2|PP231_ARATH	625	7E-179	Pentatricopeptide repeat-containing protein At3g14730 OS=Arabidopsis thaliana GN=PCMP-E31 PE=2 SV=1	-	-	-	-	K19090	3E-96	fve:101300361	355	CRISPR-associated protein Cas5t!K06180	-	-	-
CL683.Contig12_All	71.93716891	4.830118654	0.00000099	0.000032	Up	XP_011654017.1	891.338	0	PREDICTED: cytochrome P450 CYP72A219 isoform X2 [Cucumis sativus]	XM_008454214.2	1927	0	PREDICTED: Cucumis melo cytochrome P450 CYP72A219-like (LOC103493471), mRNA	sp|H2DH21|C7A29_PANGI	629	2E-180	Cytochrome P450 CYP72A219 OS=Panax ginseng PE=2 SV=1	AGc2890	5E-37	154	---	K07426	0	csv:101207867	641	cytochrome P450 family 4 subfamily B polypeptide 1 [EC:1.14.14.1]	GO:0016021//integral component of membrane	GO:0020037//heme binding;GO:0005506//iron ion binding;GO:0016705//oxidoreductase activity, acting on paired donors, with incorporation or reduction of molecular oxygen;GO:0004497//monooxygenase activity	-
CL4396.Contig7_All	160.373196	-1.074890749	0.00000113	0.0000361	Down	XP_008455906.1	1247.65	0	PREDICTED: cellulose synthase-like protein H1 isoform X1 [Cucumis melo]	XM_008457684.2	1824	0	PREDICTED: Cucumis melo cellulose synthase-like protein H1 (LOC103495979), transcript variant X1, mRNA	sp|Q339N5|CSLH1_ORYSJ	683	0	Cellulose synthase-like protein H1 OS=Oryza sativa subsp. japonica GN=CSLH1 PE=2 SV=2	alr3757	9E-21	100	---	K10999	2E-127	nnu:104613001	458	cellulose synthase A [EC:2.4.1.12]	GO:0016021//integral component of membrane	GO:0016760//cellulose synthase (UDP-forming) activity	GO:0071555//cell wall organization;GO:0030244//cellulose biosynthetic process
CL8902.Contig4_All	15.30658002	-8.485511377	0.00000133	0.000042	Down	XP_004144262.1	931.784	0	PREDICTED: putative pentatricopeptide repeat-containing protein At1g26500 [Cucumis sativus] &gt;KGN47645.1 hypothetical protein Csa_6G366430 [Cucumis sativus]	LN713257.1	2127	0	Cucumis melo genomic chromosome, chr_3	sp|Q9LZP3|PP293_ARATH	251	2E-66	Pentatricopeptide repeat-containing protein At3g62470, mitochondrial OS=Arabidopsis thaliana GN=At3g62470 PE=2 SV=1	-	-	-	-	K01873	5E-60	gra:105800870	234	valyl-tRNA synthetase [EC:6.1.1.9]!K17964	-	-	-
CL3543.Contig3_All	14.90288248	-8.432549089	0.00000169	0.0000522	Down	XP_004143630.1	284.648	2.62E-74	PREDICTED: E3 ubiquitin-protein ligase XBAT33 isoform X1 [Cucumis sativus] &gt;KGN50414.1 hypothetical protein Csa_5G172930 [Cucumis sativus]	XM_004143582.2	660	0	PREDICTED: Cucumis sativus E3 ubiquitin-protein ligase XBAT33 (LOC101208961), transcript variant X1, mRNA	sp|Q4FE45|XB33_ARATH	230	4E-60	E3 ubiquitin-protein ligase XBAT33 OS=Arabidopsis thaliana GN=XBAT33 PE=2 SV=1	TVN1399	0.000003	52.8	---	K19044	4E-75	csv:101208961	284	E3 ubiquitin-protein ligase XBAT32/33 [EC:2.3.2.27]	-	GO:0016874//ligase activity	-
CL10863.Contig1_All	13.71833844	-8.26354047	0.00000361	0.0001044	Down	XP_008456402.1	1129.78	0	PREDICTED: E3 ubiquitin-protein ligase COP1 [Cucumis melo]	XM_004143185.2	2763	0	PREDICTED: Cucumis sativus E3 ubiquitin-protein ligase COP1 (LOC101210608), transcript variant X1, mRNA	sp|P43254|COP1_ARATH	852	0	E3 ubiquitin-protein ligase COP1 OS=Arabidopsis thaliana GN=COP1 PE=1 SV=2	all0283_3	1E-10	66.6	---	K10143	0	cmo:103496353	1129	E3 ubiquitin-protein ligase RFWD2 [EC:2.3.2.27]	-	GO:0032440//2-alkenal reductase [NAD(P)] activity;GO:0016874//ligase activity	-
CL6612.Contig10_All	23.66468801	-4.785561993	0.00000532	0.000147236	Down	XP_011651989.1	951.814	0	PREDICTED: heat stress transcription factor A-3 [Cucumis sativus] &gt;KGN59059.1 hypothetical protein Csa_3G750350 [Cucumis sativus]	XM_011653687.1	2387	0	PREDICTED: Cucumis sativus heat stress transcription factor A-3 (LOC101208693), transcript variant X1, mRNA	sp|Q8GYY1|HSFA3_ARATH	292	1E-78	Heat stress transcription factor A-3 OS=Arabidopsis thaliana GN=HSFA3 PE=2 SV=2	SPAC2E12.02.02	1E-17	90.5	---	K09419	0	csv:101208693	951	heat shock transcription factor, other eukaryote	GO:0005634//nucleus	GO:0043565//sequence-specific DNA binding;GO:0003700//transcription factor activity, sequence-specific DNA binding	-
CL914.Contig2_All	27.34837921	-3.972034498	0.00000854	0.000225305	Down	XP_004152076.1	627.476	1.77E-177	PREDICTED: transcription factor bHLH128 [Cucumis sativus] &gt;KGN53131.1 hypothetical protein Csa_4G017190 [Cucumis sativus]	XM_004152028.2	1199	0	PREDICTED: Cucumis sativus transcription factor bHLH128 (LOC101205392), mRNA	sp|Q8H102|BH128_ARATH	254	2E-67	Transcription factor bHLH128 OS=Arabidopsis thaliana GN=BHLH128 PE=1 SV=1	XF1267	0.0000008	54.7	---	K16189	0.0000002	bdi:100828542	59.7	phytochrome-interacting factor 4!K12126	-	GO:0046983//protein dimerization activity	-
CL3889.Contig4_All	12.2962532	-8.033347385	0.00000951	0.000249101	Down	XP_008457196.1	706.442	0	PREDICTED: ubiquitin carboxyl-terminal hydrolase 22-like [Cucumis melo]	XR_968626.1	1695	0	PREDICTED: Cucumis sativus ubiquitin carboxyl-terminal hydrolase 22-like (LOC101204698), transcript variant X4, misc_RNA	sp|Q9LEW0|UBP22_ARATH	285	1E-76	Ubiquitin carboxyl-terminal hydrolase 22 OS=Arabidopsis thaliana GN=UBP22 PE=2 SV=1	SPCC1494.05c	5E-17	88.6	---	K11366	0	cmo:103496929	706	ubiquitin carboxyl-terminal hydrolase 22/27/51 [EC:3.4.19.12]	-	GO:0008270//zinc ion binding;GO:0036459//ubiquitinyl hydrolase activity	GO:0016579//protein deubiquitination;GO:0006511//ubiquitin-dependent protein catabolic process
CL3852.Contig5_All	12.08877852	-7.999643047	0.0000109	0.000281679	Down	XP_008457454.1	671.774	0	PREDICTED: transcription factor PCL1-like [Cucumis melo] &gt;XP_008457455.1 PREDICTED: transcription factor PCL1-like [Cucumis melo]	LN713266.1	1713	0	Cucumis melo genomic chromosome, chr_12	sp|Q9SNB4|PCL1_ARATH	269	1E-71	Transcription factor LUX OS=Arabidopsis thaliana GN=LUX PE=1 SV=1	-	-	-	-	K14491	4E-24	mpp:MICPUCDRAFT_52653	115	two-component response regulator ARR-B family	GO:0005634//nucleus	GO:0003677//DNA binding;GO:0003700//transcription factor activity, sequence-specific DNA binding	GO:0006351//transcription, DNA-templated;GO:0006355//regulation of transcription, DNA-templated
CL617.Contig18_All	10.03617937	-7.583932775	0.0000515	0.001132998	Down	XP_008442776.1	577.015	0	PREDICTED: E3 ubiquitin-protein ligase UPL7 isoform X2 [Cucumis melo]	XM_008444554.2	2518	0	PREDICTED: Cucumis melo E3 ubiquitin-protein ligase UPL7 (LOC103486553), transcript variant X2, mRNA	sp|Q9SCQ2|UPL7_ARATH	348	0	E3 ubiquitin-protein ligase UPL7 OS=Arabidopsis thaliana GN=UPL7 PE=2 SV=1	SPAC167.07c	5E-43	113	---	K10588	0	csv:101205886	569	ubiquitin-protein ligase E3 B [EC:2.3.2.26]	-	GO:0016874//ligase activity;GO:0004842//ubiquitin-protein transferase activity	-
CL5133.Contig3_All	64.2949707	-2.111412725	0.0000885	0.0018526	Down	XP_008451952.1	428.713	4.12E-118	PREDICTED: NAD(P)H-quinone oxidoreductase subunit S, chloroplastic [Cucumis melo]	XM_008453730.2	874	0	PREDICTED: Cucumis melo NAD(P)H-quinone oxidoreductase subunit S, chloroplastic (LOC103493099), mRNA	-	-	-	-	-	-	-	-	K12261	2E-15	obr:102721129	84.7	2-hydroxyacyl-CoA lyase 1 [EC:4.1.-.-]!K09187	-	-	GO:0009767//photosynthetic electron transport chain
CL4517.Contig4_All	125.9628081	-1.018849284	0.000281211	0.005257862	Down	XP_008455812.1	640.958	0	PREDICTED: cytochrome P450 81E8-like [Cucumis melo]	XM_008457590.2	997	0	PREDICTED: Cucumis melo cytochrome P450 81E8-like (LOC103495911), mRNA	sp|Q9FG65|C81D1_ARATH	400	3E-111	Cytochrome P450 81D1 OS=Arabidopsis thaliana GN=CYP81D1 PE=2 SV=1	alr1450	3E-24	112	---	K13260	2E-118	gmx:100811727	428	isoflavone 2'-hydroxylase [EC:1.14.13.89]	-	GO:0016705//oxidoreductase activity, acting on paired donors, with incorporation or reduction of molecular oxygen;GO:0020037//heme binding;GO:0005506//iron ion binding;GO:0004497//monooxygenase activity	-
