# Supplementary material for: Transcriptome Analyses Provide Novel Insights into Heat Stress Responses in Chieh-Qua (Benincasa hispida Cogn. var. Chieh-Qua How)
Source: Int J Mol Sci. 2019 Feb 18;20(4):883. doi: 10.3390/ijms20040883 (PMC6413116; doi:10.3390/ijms20040883)
Supplement: Supplementary file 1 [file ijms-20-00883-s001.zip › Supplemental materials/Table S3.xls]

Class	GO_ID	Term	DEGs_In_Term	All_Gene_In_Term	Correct_P-Value	DEGs_list
CC	GO:0016021	integral component of membrane	1843	16752	1.45535075490214e-91	Unigene13077_All;CL6286.Contig4_All;CL600.Contig4_All;Unigene22885_All;CL10666.Contig1_All;CL4391.Contig7_All;Unigene1208_All;CL7356.Contig4_All;Unigene1869_All;CL414.Contig7_All;CL2885.Contig8_All;CL92.Contig128_All;Unigene5898_All;Unigene34351_All;CL2336.Contig12_All;Unigene19123_All;CL4430.Contig17_All;CL9557.Contig2_All;CL8434.Contig5_All;Unigene19548_All;CL4643.Contig6_All;CL11424.Contig2_Al…
MF	GO:0046983	protein dimerization activity	127	719	1.32035015550079e-18	CL6624.Contig1_All;CL593.Contig15_All;Unigene30946_All;CL857.Contig8_All;Unigene30188_All;CL10490.Contig2_All;Unigene28248_All;Unigene445_All;Unigene13131_All;CL5463.Contig1_All;CL914.Contig3_All;Unigene16027_All;CL593.Contig2_All;CL8016.Contig15_All;CL168.Contig2_All;CL6006.Contig5_All;CL4559.Contig5_All;CL1291.Contig2_All;CL8351.Contig5_All;Unigene11831_All;CL9240.Contig2_All;CL3363.Contig3_All…
MF	GO:0004672	protein kinase activity	274	2242	2.22216776137075e-16	CL2013.Contig16_All;Unigene19123_All;CL1554.Contig10_All;CL1295.Contig22_All;CL5531.Contig1_All;CL6298.Contig4_All;CL2279.Contig5_All;CL12257.Contig1_All;CL7697.Contig2_All;CL2705.Contig8_All;Unigene8348_All;Unigene4923_All;CL3887.Contig2_All;CL5042.Contig11_All;CL6444.Contig1_All;CL8920.Contig2_All;CL2983.Contig1_All;CL11001.Contig2_All;CL9314.Contig2_All;CL920.Contig3_All;CL706.Contig18_All;Uni…
BP	GO:0005975	carbohydrate metabolic process	158	1081	2.68778290820136e-15	CL1986.Contig40_All;CL4213.Contig2_All;Unigene9461_All;CL4151.Contig5_All;CL7781.Contig3_All;CL12314.Contig2_All;CL6619.Contig27_All;CL3158.Contig1_All;CL2023.Contig9_All;CL475.Contig83_All;CL4151.Contig18_All;CL885.Contig2_All;CL1986.Contig41_All;Unigene16056_All;CL1567.Contig3_All;CL475.Contig7_All;CL8282.Contig6_All;Unigene11367_All;Unigene5978_All;CL1986.Contig1_All;CL1691.Contig2_All;CL5856.…
BP	GO:0008152	metabolic process	154	1040	2.68778290820136e-15	Unigene19548_All;CL4683.Contig22_All;CL2195.Contig20_All;CL7274.Contig2_All;CL190.Contig2_All;CL2195.Contig15_All;CL1084.Contig3_All;Unigene33790_All;CL4211.Contig2_All;CL2195.Contig19_All;CL10319.Contig2_All;CL92.Contig376_All;CL503.Contig15_All;CL48.Contig2_All;CL7415.Contig1_All;CL5720.Contig1_All;Unigene2239_All;Unigene426_All;CL3578.Contig2_All;Unigene4887_All;CL2195.Contig8_All;CL92.Contig3…
MF	GO:0010333	terpene synthase activity	27	57	7.10583122562531e-14	CL2195.Contig20_All;CL2195.Contig15_All;CL2195.Contig19_All;CL92.Contig376_All;CL2195.Contig8_All;CL2195.Contig3_All;CL2195.Contig17_All;CL6062.Contig7_All;CL2195.Contig14_All;CL2195.Contig2_All;CL3819.Contig4_All;CL2195.Contig7_All;CL2195.Contig13_All;CL12188.Contig1_All;CL2195.Contig11_All;CL128.Contig10_All;CL3819.Contig1_All;CL6062.Contig8_All;CL128.Contig91_All;CL2195.Contig12_All;CL2195.Con…
MF	GO:0030246	carbohydrate binding	87	484	2.85491967163045e-13	CL1986.Contig40_All;CL207.Contig1_All;CL8133.Contig1_All;Unigene8348_All;CL4151.Contig5_All;CL6619.Contig27_All;CL4151.Contig18_All;CL885.Contig2_All;Unigene30053_All;CL1986.Contig41_All;CL207.Contig14_All;Unigene16056_All;CL6619.Contig28_All;Unigene917_All;CL2521.Contig4_All;CL4442.Contig2_All;CL823.Contig4_All;CL2184.Contig1_All;CL210.Contig7_All;CL210.Contig6_All;CL8482.Contig4_All;CL8482.Cont…
MF	GO:0004553	hydrolase activity, hydrolyzing O-glycosyl compounds	87	498	1.29804757765215e-12	CL7781.Contig3_All;CL12314.Contig2_All;CL3158.Contig1_All;CL475.Contig83_All;CL885.Contig2_All;CL1567.Contig3_All;CL475.Contig7_All;Unigene11367_All;Unigene5978_All;Unigene30035_All;Unigene25363_All;CL10331.Contig4_All;CL10155.Contig9_All;CL2861.Contig8_All;CL171.Contig3_All;CL8239.Contig2_All;Unigene1207_All;CL2184.Contig1_All;CL4166.Contig1_All;CL210.Contig7_All;CL11062.Contig2_All;CL210.Contig…
MF	GO:0020037	heme binding	103	651	3.03251730313949e-12	Unigene1869_All;CL11424.Contig2_All;CL1851.Contig5_All;CL4517.Contig2_All;CL8181.Contig1_All;CL683.Contig2_All;Unigene13090_All;CL4.Contig10_All;Unigene30260_All;CL6726.Contig4_All;CL10961.Contig1_All;CL959.Contig4_All;Unigene22779_All;CL3592.Contig5_All;CL6206.Contig1_All;Unigene12641_All;Unigene23848_All;Unigene5966_All;CL9672.Contig1_All;Unigene23771_All;Unigene24052_All;CL718.Contig1_All;Unig…
MF	GO:0004017	adenylate kinase activity	25	59	1.03279194777006e-11	CL268.Contig32_All;CL268.Contig4_All;CL268.Contig7_All;CL268.Contig39_All;CL268.Contig26_All;CL268.Contig6_All;CL268.Contig14_All;CL268.Contig8_All;CL268.Contig23_All;CL268.Contig11_All;CL268.Contig29_All;CL268.Contig1_All;CL268.Contig12_All;CL268.Contig15_All;CL268.Contig31_All;CL268.Contig33_All;CL268.Contig16_All;CL268.Contig21_All;CL268.Contig9_All;CL268.Contig19_All;CL268.Contig10_All;CL268.…
MF	GO:0004497	monooxygenase activity	68	360	1.75187828174341e-11	Unigene1869_All;CL11424.Contig2_All;CL4517.Contig2_All;CL8181.Contig1_All;CL683.Contig2_All;Unigene13090_All;Unigene30260_All;CL10961.Contig1_All;CL959.Contig4_All;Unigene22779_All;CL6206.Contig1_All;Unigene23848_All;CL9672.Contig1_All;Unigene23771_All;Unigene24052_All;CL2813.Contig3_All;CL2360.Contig13_All;Unigene4830_All;CL3757.Contig1_All;CL4590.Contig11_All;CL23.Contig3_All;CL11615.Contig2_Al…
BP	GO:0060548	negative regulation of cell death	21	43	1.18974541967185e-10	CL18.Contig17_All;CL18.Contig11_All;CL18.Contig3_All;CL18.Contig15_All;CL18.Contig9_All;CL18.Contig2_All;CL18.Contig18_All;CL18.Contig21_All;CL18.Contig22_All;CL18.Contig12_All;CL18.Contig1_All;CL18.Contig23_All;CL18.Contig20_All;CL18.Contig19_All;CL18.Contig29_All;CL18.Contig13_All;CL18.Contig5_All;CL18.Contig28_All;CL18.Contig27_All;CL18.Contig16_All;CL18.Contig31_All
MF	GO:0016705	oxidoreductase activity, acting on paired donors, with incorporation or reduction of molecular oxygen	70	417	2.25962829022551e-09	Unigene1869_All;CL11424.Contig2_All;CL4517.Contig2_All;CL8181.Contig1_All;CL683.Contig2_All;Unigene13090_All;Unigene30260_All;CL10961.Contig1_All;CL959.Contig4_All;Unigene22779_All;CL6206.Contig1_All;Unigene23848_All;CL9672.Contig1_All;Unigene23771_All;Unigene24052_All;CL2813.Contig3_All;CL2360.Contig13_All;Unigene4830_All;CL3757.Contig1_All;CL4590.Contig11_All;CL23.Contig3_All;CL2254.Contig8_All…
MF	GO:0005544	calcium-dependent phospholipid binding	21	57	1.91451317696939e-08	CL18.Contig17_All;CL18.Contig11_All;CL18.Contig3_All;CL18.Contig15_All;CL18.Contig9_All;CL18.Contig2_All;CL18.Contig18_All;CL18.Contig21_All;CL18.Contig22_All;CL18.Contig12_All;CL18.Contig1_All;CL18.Contig23_All;CL18.Contig20_All;CL18.Contig19_All;CL18.Contig29_All;CL18.Contig13_All;CL18.Contig5_All;CL18.Contig28_All;CL18.Contig27_All;CL18.Contig16_All;CL18.Contig31_All
MF	GO:0005506	iron ion binding	88	616	3.40755219271902e-08	Unigene1869_All;Unigene34351_All;CL11424.Contig2_All;CL4517.Contig2_All;CL6518.Contig3_All;CL8181.Contig1_All;CL683.Contig2_All;Unigene13090_All;Unigene30260_All;CL10961.Contig1_All;CL959.Contig4_All;Unigene22779_All;CL6206.Contig1_All;Unigene23848_All;Unigene27032_All;CL9672.Contig1_All;Unigene23771_All;Unigene24052_All;CL2813.Contig3_All;CL2360.Contig13_All;Unigene4830_All;CL3757.Contig1_All;CL…
BP	GO:0045490	pectin catabolic process	28	97	4.71518342099674e-08	CL9640.Contig2_All;CL270.Contig1_All;Unigene1820_All;CL10990.Contig1_All;CL3183.Contig2_All;CL10805.Contig2_All;Unigene16858_All;CL9408.Contig1_All;CL2348.Contig3_All;Unigene31870_All;Unigene6832_All;Unigene35123_All;CL11033.Contig3_All;CL270.Contig3_All;Unigene20190_All;Unigene36308_All;CL3183.Contig1_All;Unigene33610_All;CL9640.Contig1_All;CL948.Contig3_All;CL10805.Contig3_All;Unigene24383_All;…
MF	GO:0005524	ATP binding	791	9189	7.64198563164889e-08	CL3750.Contig11_All;CL8753.Contig3_All;CL2013.Contig16_All;CL1823.Contig3_All;Unigene19123_All;CL4056.Contig3_All;CL1554.Contig10_All;CL1295.Contig22_All;CL3060.Contig1_All;CL1200.Contig12_All;CL4350.Contig10_All;CL1693.Contig4_All;CL7823.Contig1_All;CL3223.Contig1_All;CL84.Contig412_All;CL207.Contig1_All;CL5402.Contig9_All;Unigene1587_All;Unigene30894_All;CL6203.Contig5_All;CL151.Contig4_All;CL5…
CC	GO:0009522	photosystem I	21	61	1.40962336656156e-07	CL4603.Contig3_All;CL9029.Contig4_All;Unigene19117_All;CL4603.Contig9_All;Unigene9487_All;CL4603.Contig1_All;CL3896.Contig1_All;CL4603.Contig7_All;Unigene13139_All;Unigene20074_All;CL1307.Contig5_All;CL1569.Contig6_All;CL12199.Contig1_All;Unigene34380_All;Unigene12567_All;Unigene34704_All;CL4603.Contig8_All;CL3921.Contig1_All;CL9029.Contig3_All;CL4603.Contig6_All;CL1307.Contig2_All
MF	GO:0016788	hydrolase activity, acting on ester bonds	40	199	2.03110137907815e-07	CL1331.Contig3_All;Unigene20928_All;CL9595.Contig3_All;CL1614.Contig13_All;Unigene23720_All;CL11110.Contig2_All;Unigene19722_All;CL2085.Contig3_All;CL4525.Contig2_All;Unigene26560_All;Unigene8515_All;CL939.Contig18_All;CL2686.Contig15_All;Unigene5175_All;CL2686.Contig5_All;CL939.Contig16_All;CL4008.Contig4_All;Unigene6934_All;CL2085.Contig1_All;CL8487.Contig2_All;Unigene12386_All;CL3552.Contig18_…
MF	GO:0004857	enzyme inhibitor activity	24	84	2.63248132551353e-07	Unigene30638_All;CL9640.Contig2_All;Unigene26943_All;CL10990.Contig1_All;CL3183.Contig2_All;CL10805.Contig2_All;Unigene26661_All;Unigene24578_All;CL7501.Contig11_All;Unigene31870_All;CL5637.Contig10_All;CL11033.Contig3_All;Unigene20190_All;CL3183.Contig1_All;Unigene33610_All;CL9640.Contig1_All;Unigene27557_All;CL10805.Contig3_All;Unigene16585_All;CL10990.Contig2_All;CL3183.Contig4_All;CL5637.Cont…
MF	GO:0003952	NAD+ synthase (glutamine-hydrolyzing) activity	10	14	2.86657389347806e-07	CL1050.Contig11_All;CL1050.Contig10_All;CL1050.Contig3_All;CL1050.Contig7_All;CL1050.Contig12_All;CL1050.Contig2_All;CL1050.Contig8_All;CL1050.Contig4_All;CL1050.Contig6_All;CL1050.Contig9_All
MF	GO:0004565	beta-galactosidase activity	31	134	3.39474351414809e-07	CL1986.Contig40_All;CL4151.Contig5_All;CL6619.Contig27_All;CL4151.Contig18_All;CL885.Contig2_All;CL1986.Contig41_All;CL1986.Contig1_All;CL6619.Contig28_All;CL1986.Contig28_All;CL1986.Contig25_All;CL2149.Contig5_All;CL1986.Contig33_All;CL1986.Contig35_All;CL6619.Contig24_All;CL1986.Contig23_All;CL3006.Contig1_All;CL2149.Contig12_All;CL1986.Contig22_All;CL6619.Contig22_All;CL2149.Contig6_All;CL6619…
CC	GO:0009523	photosystem II	20	61	6.49288625880576e-07	CL4603.Contig3_All;CL9029.Contig4_All;Unigene19117_All;CL4603.Contig9_All;Unigene9487_All;CL4603.Contig1_All;CL3896.Contig1_All;CL4603.Contig7_All;Unigene13139_All;CL1569.Contig6_All;CL12199.Contig1_All;CL8948.Contig1_All;Unigene34383_All;CL2975.Contig1_All;Unigene12567_All;Unigene34704_All;CL4603.Contig8_All;CL3921.Contig1_All;CL9029.Contig3_All;CL4603.Contig6_All
BP	GO:0009765	photosynthesis, light harvesting	17	43	9.37029141504852e-07	CL4603.Contig3_All;CL9029.Contig4_All;Unigene19117_All;CL4603.Contig9_All;Unigene9487_All;CL4603.Contig1_All;CL3896.Contig1_All;CL4603.Contig7_All;Unigene13139_All;CL1569.Contig6_All;CL12199.Contig1_All;Unigene12567_All;Unigene34704_All;CL4603.Contig8_All;CL3921.Contig1_All;CL9029.Contig3_All;CL4603.Contig6_All
BP	GO:0009435	NAD biosynthetic process	15	34	1.14807667956051e-06	CL1050.Contig11_All;CL7954.Contig6_All;CL1050.Contig10_All;CL1050.Contig3_All;CL7954.Contig5_All;CL1050.Contig7_All;CL1050.Contig12_All;CL1050.Contig2_All;CL7954.Contig4_All;CL1050.Contig8_All;CL7954.Contig2_All;CL1050.Contig4_All;CL7954.Contig3_All;CL1050.Contig6_All;CL1050.Contig9_All
MF	GO:0016168	chlorophyll binding	20	65	1.16885952809904e-06	CL4603.Contig3_All;CL9029.Contig4_All;Unigene19117_All;CL4603.Contig9_All;Unigene9487_All;CL4603.Contig1_All;CL3896.Contig1_All;CL4603.Contig7_All;Unigene13139_All;Unigene20074_All;CL1307.Contig5_All;CL1569.Contig6_All;CL12199.Contig1_All;Unigene12567_All;Unigene34704_All;CL4603.Contig8_All;CL3921.Contig1_All;CL9029.Contig3_All;CL4603.Contig6_All;CL1307.Contig2_All
MF	GO:0016758	transferase activity, transferring hexosyl groups	47	286	4.94498632372599e-06	CL7274.Contig2_All;CL92.Contig374_All;CL2996.Contig1_All;Unigene12047_All;Unigene12046_All;CL313.Contig1_All;CL8523.Contig3_All;CL5142.Contig15_All;CL1951.Contig4_All;CL7031.Contig3_All;Unigene19671_All;CL2996.Contig2_All;Unigene8768_All;CL7460.Contig1_All;CL1405.Contig3_All;Unigene5685_All;Unigene29893_All;Unigene15823_All;CL84.Contig562_All;Unigene8326_All;Unigene1045_All;CL5142.Contig13_All;CL…
MF	GO:0016702	oxidoreductase activity, acting on single donors with incorporation of molecular oxygen, incorporation of two atoms of oxygen	20	77	2.40090036730548e-05	Unigene9001_All;Unigene9416_All;CL12043.Contig2_All;CL569.Contig1_All;CL3725.Contig6_All;CL3725.Contig14_All;Unigene22807_All;Unigene22993_All;CL569.Contig2_All;CL5513.Contig1_All;CL6619.Contig14_All;Unigene15626_All;CL5513.Contig3_All;CL3725.Contig12_All;CL569.Contig25_All;CL3725.Contig18_All;CL3725.Contig20_All;CL3725.Contig7_All;Unigene20207_All;CL361.Contig48_All
MF	GO:0022821	potassium ion antiporter activity	7	9	2.60258155236895e-05	CL4391.Contig7_All;CL4391.Contig3_All;CL4391.Contig4_All;CL4391.Contig2_All;CL4391.Contig6_All;CL4391.Contig5_All;CL4391.Contig8_All
MF	GO:0045330	aspartyl esterase activity	18	66	3.91113150191387e-05	CL9640.Contig2_All;CL10990.Contig1_All;CL3183.Contig2_All;CL10805.Contig2_All;Unigene16858_All;CL9408.Contig1_All;Unigene31870_All;CL11033.Contig3_All;Unigene20190_All;Unigene36308_All;CL3183.Contig1_All;Unigene33610_All;CL9640.Contig1_All;CL10805.Contig3_All;CL10990.Contig2_All;CL3183.Contig4_All;CL11033.Contig2_All;CL10805.Contig1_All
MF	GO:0030599	pectinesterase activity	18	67	4.7710941859487e-05	CL9640.Contig2_All;CL10990.Contig1_All;CL3183.Contig2_All;CL10805.Contig2_All;Unigene16858_All;CL9408.Contig1_All;Unigene31870_All;CL11033.Contig3_All;Unigene20190_All;Unigene36308_All;CL3183.Contig1_All;Unigene33610_All;CL9640.Contig1_All;CL10805.Contig3_All;CL10990.Contig2_All;CL3183.Contig4_All;CL11033.Contig2_All;CL10805.Contig1_All
BP	GO:0031408	oxylipin biosynthetic process	18	62	6.00829754012308e-05	Unigene9001_All;Unigene9416_All;CL12043.Contig2_All;CL569.Contig1_All;CL3725.Contig6_All;CL3725.Contig14_All;Unigene22807_All;CL569.Contig2_All;CL5513.Contig1_All;CL6619.Contig14_All;CL5513.Contig3_All;CL3725.Contig12_All;CL569.Contig25_All;CL3725.Contig18_All;CL3725.Contig20_All;CL3725.Contig7_All;Unigene20207_All;CL361.Contig48_All
CC	GO:0005576	extracellular region	61	445	7.44905433675495e-05	CL1851.Contig5_All;CL4213.Contig2_All;CL6726.Contig4_All;CL3592.Contig5_All;Unigene12641_All;Unigene22691_All;Unigene5966_All;Unigene19429_All;Unigene23893_All;Unigene1326_All;CL547.Contig7_All;Unigene2610_All;Unigene8694_All;Unigene34668_All;Unigene26995_All;CL1056.Contig5_All;Unigene31870_All;CL7347.Contig2_All;Unigene23473_All;CL11135.Contig2_All;CL3172.Contig2_All;CL11033.Contig3_All;CL1056.C…
BP	GO:0042744	hydrogen peroxide catabolic process	23	99	9.62016057959773e-05	CL1851.Contig5_All;CL6726.Contig4_All;CL3592.Contig5_All;Unigene12641_All;Unigene5966_All;CL718.Contig1_All;Unigene23473_All;CL10227.Contig1_All;Unigene26695_All;Unigene12491_All;Unigene23143_All;CL4753.Contig8_All;Unigene12424_All;CL1851.Contig2_All;CL10227.Contig2_All;Unigene412_All;Unigene2302_All;CL6726.Contig6_All;CL4753.Contig4_All;CL4611.Contig1_All;CL4464.Contig2_All;Unigene12434_All;CL67…
BP	GO:0018298	protein-chromophore linkage	20	82	0.00019817164657231	CL4603.Contig3_All;CL9029.Contig4_All;Unigene19117_All;CL4603.Contig9_All;Unigene9487_All;CL4603.Contig1_All;CL3896.Contig1_All;CL4603.Contig7_All;Unigene13139_All;CL10919.Contig1_All;CL1307.Contig5_All;CL1569.Contig6_All;CL12199.Contig1_All;Unigene12567_All;Unigene34704_All;CL4603.Contig8_All;CL3921.Contig1_All;CL9029.Contig3_All;CL4603.Contig6_All;CL1307.Contig2_All
BP	GO:0042545	cell wall modification	18	68	0.00019817164657231	CL9640.Contig2_All;CL10990.Contig1_All;CL3183.Contig2_All;CL10805.Contig2_All;Unigene16858_All;CL9408.Contig1_All;Unigene31870_All;CL11033.Contig3_All;Unigene20190_All;Unigene36308_All;CL3183.Contig1_All;Unigene33610_All;CL9640.Contig1_All;CL10805.Contig3_All;CL10990.Contig2_All;CL3183.Contig4_All;CL11033.Contig2_All;CL10805.Contig1_All
MF	GO:0022891	substrate-specific transmembrane transporter activity	35	217	0.00029161222727426	Unigene4887_All;CL4523.Contig7_All;CL2792.Contig7_All;CL2792.Contig6_All;CL1079.Contig5_All;CL1099.Contig2_All;CL4276.Contig8_All;CL1354.Contig15_All;CL2057.Contig1_All;CL4523.Contig1_All;CL827.Contig23_All;CL1354.Contig12_All;CL2792.Contig8_All;CL1079.Contig6_All;CL2792.Contig16_All;CL2057.Contig14_All;CL4523.Contig8_All;CL210.Contig1_All;CL9970.Contig2_All;CL1354.Contig6_All;CL4523.Contig9_All;…
MF	GO:0042132	fructose 1,6-bisphosphate 1-phosphatase activity	9	21	0.000450870817177994	CL5856.Contig3_All;CL1728.Contig1_All;CL1954.Contig21_All;CL1728.Contig2_All;CL1954.Contig12_All;CL3555.Contig2_All;CL1954.Contig22_All;CL1728.Contig3_All;CL3555.Contig1_All
MF	GO:0004348	glucosylceramidase activity	10	27	0.000607840506443436	CL2466.Contig5_All;CL10155.Contig9_All;CL10155.Contig8_All;CL10155.Contig7_All;CL10155.Contig3_All;CL7718.Contig4_All;CL10155.Contig2_All;CL10155.Contig4_All;CL10155.Contig6_All;CL2466.Contig4_All
MF	GO:0005215	transporter activity	59	465	0.000607840506443436	CL4643.Contig6_All;CL3060.Contig1_All;Unigene6563_All;CL1657.Contig4_All;CL8055.Contig1_All;Unigene28583_All;CL8664.Contig1_All;CL7597.Contig5_All;Unigene26579_All;CL7818.Contig2_All;CL4474.Contig2_All;CL10526.Contig4_All;CL2747.Contig1_All;CL3838.Contig8_All;CL8184.Contig2_All;Unigene30126_All;Unigene29958_All;CL2968.Contig1_All;CL666.Contig39_All;Unigene34018_All;Unigene20467_All;Unigene13152_A…
MF	GO:0000309	nicotinamide-nucleotide adenylyltransferase activity	5	6	0.000655201020420123	CL7954.Contig6_All;CL7954.Contig5_All;CL7954.Contig4_All;CL7954.Contig2_All;CL7954.Contig3_All
MF	GO:0004515	nicotinate-nucleotide adenylyltransferase activity	5	6	0.000655201020420123	CL7954.Contig6_All;CL7954.Contig5_All;CL7954.Contig4_All;CL7954.Contig2_All;CL7954.Contig3_All
MF	GO:0032440	2-alkenal reductase [NAD(P)] activity	11	33	0.000655201020420123	CL2792.Contig7_All;CL4276.Contig8_All;CL10863.Contig8_All;CL827.Contig23_All;CL10863.Contig1_All;CL10863.Contig7_All;CL4653.Contig12_All;CL210.Contig1_All;CL10863.Contig5_All;CL10863.Contig2_All;Unigene9529_All
MF	GO:0004185	serine-type carboxypeptidase activity	24	131	0.000854178360781891	CL5751.Contig1_All;CL666.Contig29_All;CL666.Contig57_All;CL666.Contig28_All;CL666.Contig25_All;Unigene5199_All;CL5751.Contig3_All;CL666.Contig42_All;CL7024.Contig11_All;CL666.Contig37_All;CL666.Contig23_All;CL4798.Contig2_All;CL7024.Contig5_All;CL666.Contig38_All;Unigene23803_All;CL666.Contig19_All;CL10375.Contig1_All;CL666.Contig48_All;CL7024.Contig10_All;CL666.Contig46_All;CL666.Contig24_All;CL…
MF	GO:0030570	pectate lyase activity	10	30	0.00146911697508131	CL270.Contig1_All;Unigene1820_All;CL2348.Contig3_All;Unigene6832_All;Unigene35123_All;CL270.Contig3_All;CL948.Contig3_All;Unigene24383_All;CL270.Contig2_All;CL4062.Contig1_All
MF	GO:0008465	glycerate dehydrogenase activity	4	4	0.00150433365584676	CL5105.Contig17_All;CL5105.Contig14_All;CL5105.Contig18_All;CL5105.Contig15_All
MF	GO:0051287	NAD binding	42	308	0.00170808941119572	CL2023.Contig9_All;CL1341.Contig4_All;CL5200.Contig1_All;CL2023.Contig8_All;CL1088.Contig97_All;CL1085.Contig11_All;CL92.Contig371_All;CL5974.Contig8_All;CL1085.Contig18_All;CL92.Contig160_All;CL5974.Contig6_All;CL5974.Contig10_All;CL1341.Contig1_All;CL1085.Contig9_All;CL812.Contig13_All;Unigene13880_All;CL6108.Contig1_All;CL1085.Contig13_All;CL5055.Contig1_All;CL1085.Contig2_All;CL6627.Contig2_A…
MF	GO:0016491	oxidoreductase activity	118	1160	0.00199136365638844	Unigene34351_All;Unigene12920_All;CL6518.Contig3_All;CL10422.Contig2_All;CL6220.Contig3_All;CL6220.Contig2_All;CL4431.Contig2_All;CL11517.Contig2_All;Unigene31712_All;CL4155.Contig11_All;Unigene19442_All;CL11509.Contig2_All;CL8054.Contig3_All;Unigene9493_All;CL11509.Contig1_All;CL1723.Contig7_All;CL3715.Contig1_All;CL3939.Contig8_All;Unigene22896_All;CL6310.Contig8_All;CL5496.Contig2_All;CL6816.C…
BP	GO:0006680	glucosylceramide catabolic process	10	27	0.00204334217915665	CL2466.Contig5_All;CL10155.Contig9_All;CL10155.Contig8_All;CL10155.Contig7_All;CL10155.Contig3_All;CL7718.Contig4_All;CL10155.Contig2_All;CL10155.Contig4_All;CL10155.Contig6_All;CL2466.Contig4_All
MF	GO:0003677	DNA binding	345	4002	0.0020526624365881	CL3750.Contig11_All;CL5378.Contig2_All;CL2560.Contig6_All;CL464.Contig20_All;CL125.Contig49_All;CL9588.Contig4_All;CL803.Contig13_All;CL2583.Contig35_All;CL8847.Contig1_All;CL7237.Contig1_All;CL2217.Contig3_All;CL5071.Contig1_All;CL1980.Contig17_All;CL1862.Contig25_All;Unigene12534_All;CL8907.Contig1_All;Unigene19323_All;CL7691.Contig3_All;CL841.Contig5_All;CL5738.Contig2_All;CL5716.Contig1_All;C…
MF	GO:0016765	transferase activity, transferring alkyl or aryl (other than methyl) groups	13	51	0.0020526624365881	CL416.Contig26_All;CL416.Contig23_All;CL416.Contig6_All;CL416.Contig19_All;CL7140.Contig5_All;CL416.Contig28_All;CL416.Contig16_All;Unigene23824_All;CL416.Contig22_All;CL2330.Contig6_All;CL416.Contig27_All;CL416.Contig18_All;CL416.Contig5_All
MF	GO:0042578	phosphoric ester hydrolase activity	10	32	0.00232208266881892	CL8379.Contig3_All;CL1813.Contig8_All;CL1813.Contig2_All;CL1813.Contig5_All;CL1813.Contig3_All;CL12322.Contig1_All;CL12322.Contig2_All;CL1813.Contig6_All;CL1813.Contig11_All;CL586.Contig2_All
MF	GO:0004601	peroxidase activity	32	215	0.00234543410067475	CL1851.Contig5_All;CL4.Contig10_All;CL6726.Contig4_All;CL3592.Contig5_All;Unigene12641_All;Unigene5966_All;CL2801.Contig12_All;CL4337.Contig15_All;Unigene23473_All;CL10227.Contig1_All;Unigene26695_All;Unigene12491_All;Unigene23143_All;CL4337.Contig3_All;CL4753.Contig8_All;Unigene12424_All;CL1851.Contig2_All;CL10227.Contig2_All;Unigene412_All;Unigene2302_All;CL6726.Contig6_All;CL4753.Contig4_All;C…
BP	GO:0009607	response to biotic stimulus	20	97	0.00262106046050894	Unigene26526_All;CL3595.Contig3_All;CL7944.Contig2_All;CL3595.Contig6_All;Unigene36251_All;CL9112.Contig1_All;Unigene8838_All;CL277.Contig1_All;CL5062.Contig3_All;CL3595.Contig5_All;Unigene13402_All;CL277.Contig2_All;Unigene30378_All;CL1841.Contig4_All;Unigene23155_All;CL1780.Contig10_All;CL6366.Contig1_All;CL6487.Contig4_All;CL6487.Contig6_All;Unigene1915_All
BP	GO:0030041	actin filament polymerization	13	47	0.00309244631739086	CL5085.Contig4_All;CL1610.Contig5_All;CL5085.Contig13_All;CL5085.Contig18_All;CL5085.Contig15_All;CL1610.Contig4_All;CL5085.Contig21_All;CL1610.Contig6_All;CL5085.Contig6_All;CL5085.Contig10_All;CL5085.Contig5_All;CL5085.Contig20_All;CL5085.Contig12_All
MF	GO:0004652	polynucleotide adenylyltransferase activity	12	47	0.0036080496499129	CL754.Contig2_All;CL754.Contig5_All;CL754.Contig14_All;CL754.Contig13_All;CL754.Contig16_All;CL754.Contig4_All;CL754.Contig3_All;CL754.Contig7_All;CL754.Contig8_All;CL754.Contig9_All;CL754.Contig15_All;CL754.Contig11_All
MF	GO:0004506	squalene monooxygenase activity	5	8	0.00393374822488213	CL5399.Contig3_All;CL5399.Contig2_All;Unigene19957_All;CL5399.Contig4_All;CL5399.Contig1_All
MF	GO:0008270	zinc ion binding	228	2557	0.0054248548173224	CL6896.Contig1_All;CL12303.Contig2_All;CL5884.Contig1_All;CL3474.Contig2_All;Unigene370_All;CL2121.Contig3_All;CL1463.Contig31_All;CL518.Contig32_All;CL518.Contig8_All;CL841.Contig5_All;Unigene20710_All;CL2121.Contig4_All;CL812.Contig31_All;Unigene30105_All;CL841.Contig37_All;CL3474.Contig3_All;CL1429.Contig14_All;CL812.Contig24_All;CL6718.Contig13_All;CL841.Contig45_All;CL116.Contig24_All;CL7027…
MF	GO:0016760	cellulose synthase (UDP-forming) activity	23	143	0.00738762258115798	CL4396.Contig6_All;Unigene23052_All;CL1999.Contig1_All;CL8288.Contig1_All;CL1028.Contig4_All;CL2919.Contig8_All;CL1028.Contig1_All;CL4396.Contig8_All;CL10047.Contig2_All;CL2919.Contig22_All;CL1028.Contig3_All;CL6705.Contig9_All;Unigene8233_All;CL5119.Contig8_All;CL1028.Contig5_All;CL10968.Contig3_All;Unigene12169_All;CL9508.Contig2_All;CL2919.Contig3_All;CL4887.Contig4_All;Unigene15562_All;Unigen…
MF	GO:0015173	aromatic amino acid transmembrane transporter activity	15	75	0.00879712367122738	CL876.Contig17_All;CL876.Contig35_All;CL876.Contig8_All;CL876.Contig41_All;CL876.Contig5_All;CL876.Contig1_All;CL876.Contig47_All;CL876.Contig3_All;CL876.Contig64_All;CL876.Contig46_All;CL876.Contig21_All;CL876.Contig37_All;CL876.Contig6_All;CL876.Contig27_All;CL876.Contig42_All
MF	GO:0051536	iron-sulfur cluster binding	21	127	0.00900915021977424	CL4056.Contig3_All;CL1244.Contig1_All;CL1942.Contig1_All;CL4056.Contig4_All;Unigene9493_All;CL361.Contig129_All;CL4056.Contig2_All;CL1494.Contig3_All;CL3469.Contig2_All;CL10960.Contig1_All;CL361.Contig118_All;CL1494.Contig8_All;CL1942.Contig2_All;CL9004.Contig2_All;CL361.Contig123_All;CL10556.Contig1_All;CL1494.Contig9_All;CL681.Contig6_All;CL10960.Contig2_All;CL10556.Contig2_All;CL1244.Contig2_A…
BP	GO:0016114	terpenoid biosynthetic process	9	27	0.0121330834979327	Unigene13046_All;CL6132.Contig3_All;CL3819.Contig4_All;CL3819.Contig1_All;Unigene34176_All;CL6132.Contig4_All;CL6132.Contig2_All;CL3819.Contig3_All;CL3819.Contig6_All
MF	GO:0004674	protein serine/threonine kinase activity	159	1727	0.0123377453714152	CL8753.Contig3_All;CL1200.Contig12_All;CL7823.Contig1_All;CL3223.Contig1_All;CL84.Contig412_All;CL207.Contig1_All;CL5402.Contig9_All;CL4965.Contig4_All;CL7051.Contig7_All;CL84.Contig103_All;CL3008.Contig6_All;Unigene4923_All;Unigene27355_All;CL10718.Contig2_All;CL11001.Contig2_All;CL11704.Contig1_All;CL4965.Contig6_All;CL6076.Contig5_All;CL84.Contig162_All;CL207.Contig14_All;CL8640.Contig8_All;CL…
BP	GO:0031123	RNA 3'-end processing	12	47	0.0127260778447129	CL754.Contig2_All;CL754.Contig5_All;CL754.Contig14_All;CL754.Contig13_All;CL754.Contig16_All;CL754.Contig4_All;CL754.Contig3_All;CL754.Contig7_All;CL754.Contig8_All;CL754.Contig9_All;CL754.Contig15_All;CL754.Contig11_All
BP	GO:0043631	RNA polyadenylation	12	47	0.0127260778447129	CL754.Contig2_All;CL754.Contig5_All;CL754.Contig14_All;CL754.Contig13_All;CL754.Contig16_All;CL754.Contig4_All;CL754.Contig3_All;CL754.Contig7_All;CL754.Contig8_All;CL754.Contig9_All;CL754.Contig15_All;CL754.Contig11_All
BP	GO:0046474	glycerophospholipid biosynthetic process	6	12	0.0127703001971374	CL1682.Contig8_All;CL1682.Contig4_All;CL1682.Contig10_All;CL1682.Contig22_All;CL1682.Contig23_All;CL1682.Contig15_All
MF	GO:0005198	structural molecule activity	19	113	0.0136300338098817	CL1244.Contig1_All;CL10720.Contig3_All;CL7143.Contig2_All;Unigene16756_All;CL2867.Contig22_All;CL2714.Contig11_All;CL1494.Contig3_All;CL2867.Contig2_All;CL10960.Contig1_All;CL1494.Contig8_All;CL2714.Contig9_All;CL2714.Contig4_All;CL2714.Contig13_All;CL10720.Contig2_All;CL1494.Contig9_All;CL10960.Contig2_All;CL2714.Contig16_All;CL2714.Contig10_All;CL1244.Contig2_All
MF	GO:0090447	glycerol-3-phosphate 2-O-acyltransferase activity	4	6	0.01369634799156	Unigene19548_All;Unigene426_All;CL8171.Contig3_All;CL8171.Contig2_All
MF	GO:0016747	transferase activity, transferring acyl groups other than amino-acyl groups	25	170	0.0143984886920335	Unigene760_All;CL6290.Contig1_All;Unigene16975_All;CL10983.Contig1_All;Unigene16742_All;CL11005.Contig2_All;CL4975.Contig1_All;CL1212.Contig3_All;CL556.Contig2_All;CL5607.Contig7_All;CL5124.Contig6_All;CL3272.Contig8_All;CL1169.Contig18_All;Unigene34698_All;Unigene22764_All;CL556.Contig3_All;Unigene202_All;CL9236.Contig2_All;CL1169.Contig19_All;Unigene33770_All;Unigene30467_All;CL9308.Contig1_All…
MF	GO:0016762	xyloglucan:xyloglucosyl transferase activity	13	64	0.0173044797926508	Unigene25363_All;CL4166.Contig1_All;Unigene26262_All;CL4166.Contig8_All;CL4166.Contig6_All;Unigene17923_All;CL4166.Contig9_All;Unigene20287_All;Unigene14292_All;Unigene6497_All;Unigene19153_All;Unigene12497_All;Unigene33708_All
BP	GO:0055085	transmembrane transport	72	656	0.0186638557172508	CL4391.Contig7_All;CL4643.Contig6_All;Unigene13112_All;CL518.Contig14_All;CL518.Contig32_All;CL518.Contig8_All;CL2367.Contig2_All;CL1980.Contig52_All;CL6855.Contig1_All;CL8757.Contig6_All;CL3467.Contig6_All;CL10526.Contig4_All;CL660.Contig3_All;Unigene9473_All;CL1006.Contig6_All;CL3838.Contig8_All;CL4391.Contig3_All;CL7946.Contig6_All;CL3306.Contig7_All;CL1006.Contig2_All;CL3838.Contig5_All;CL439…
MF	GO:0016874	ligase activity	95	962	0.0198772002453072	Unigene5138_All;CL1564.Contig19_All;CL1583.Contig2_All;CL4475.Contig4_All;CL48.Contig2_All;CL719.Contig1_All;Unigene27251_All;CL3994.Contig3_All;CL4509.Contig3_All;CL9543.Contig2_All;CL8761.Contig2_All;CL3543.Contig3_All;CL10863.Contig8_All;CL10863.Contig1_All;CL10863.Contig7_All;CL5581.Contig3_All;CL9988.Contig1_All;CL7448.Contig6_All;CL719.Contig2_All;CL617.Contig9_All;Unigene9517_All;CL4044.Co…
MF	GO:0004709	MAP kinase kinase kinase activity	7	23	0.0284369246585949	CL2013.Contig18_All;CL2013.Contig6_All;CL2013.Contig21_All;CL4850.Contig2_All;CL4850.Contig3_All;CL4850.Contig1_All;CL2013.Contig2_All
MF	GO:0008193	tRNA guanylyltransferase activity	7	23	0.0284369246585949	CL4122.Contig6_All;CL4122.Contig2_All;CL4122.Contig7_All;CL4122.Contig19_All;CL4122.Contig4_All;CL4122.Contig20_All;CL4122.Contig8_All
MF	GO:0000287	magnesium ion binding	50	447	0.0288949301916724	CL2195.Contig20_All;CL2195.Contig15_All;CL2195.Contig19_All;CL92.Contig376_All;CL1341.Contig4_All;CL2479.Contig3_All;CL4122.Contig6_All;CL4122.Contig2_All;CL2195.Contig8_All;CL2195.Contig3_All;CL8129.Contig1_All;CL2195.Contig17_All;CL5161.Contig3_All;CL6062.Contig7_All;CL2195.Contig14_All;CL2195.Contig2_All;CL4122.Contig7_All;CL736.Contig10_All;CL1341.Contig1_All;CL6191.Contig1_All;CL4122.Contig1…
MF	GO:0008810	cellulase activity	9	39	0.0449302372859234	Unigene13653_All;Unigene30053_All;CL8977.Contig1_All;Unigene24134_All;Unigene30445_All;Unigene15758_All;Unigene9449_All;Unigene26250_All;CL2735.Contig5_All
MF	GO:0016746	transferase activity, transferring acyl groups	22	155	0.0449302372859234	Unigene19548_All;Unigene33790_All;CL4211.Contig2_All;Unigene2239_All;Unigene426_All;CL3578.Contig2_All;CL732.Contig12_All;Unigene14578_All;CL8171.Contig3_All;Unigene30278_All;CL2029.Contig2_All;CL732.Contig15_All;CL666.Contig16_All;CL5414.Contig7_All;CL8171.Contig2_All;CL1452.Contig1_All;CL732.Contig2_All;CL4211.Contig1_All;CL4211.Contig7_All;CL732.Contig13_All;CL732.Contig1_All;CL4211.Contig6_All
MF	GO:0004252	serine-type endopeptidase activity	34	281	0.046684564055823	CL7231.Contig1_All;CL10285.Contig3_All;CL8865.Contig1_All;CL7745.Contig2_All;CL9864.Contig2_All;CL6945.Contig2_All;CL10285.Contig1_All;Unigene26648_All;Unigene23826_All;CL8865.Contig3_All;CL4225.Contig2_All;CL6945.Contig3_All;CL5321.Contig4_All;CL3188.Contig5_All;CL10285.Contig2_All;CL4225.Contig7_All;CL4181.Contig3_All;CL7745.Contig1_All;Unigene27515_All;CL4074.Contig3_All;Unigene19359_All;Unige…
MF	GO:0010334	sesquiterpene synthase activity	4	8	0.046684564055823	CL3819.Contig4_All;CL3819.Contig1_All;CL3819.Contig3_All;CL3819.Contig6_All
MF	GO:0015204	urea transmembrane transporter activity	4	8	0.046684564055823	CL8749.Contig6_All;CL8749.Contig5_All;CL8749.Contig4_All;CL8749.Contig3_All
BP	GO:0009405	pathogenesis	5	10	0.047868910514381	Unigene22691_All;Unigene34668_All;CL7347.Contig2_All;Unigene27461_All;Unigene9475_All
MF	GO:0004367	glycerol-3-phosphate dehydrogenase [NAD+] activity	6	19	0.0479288055602276	CL2023.Contig9_All;CL2023.Contig8_All;Unigene13880_All;CL5055.Contig1_All;CL2023.Contig6_All;CL2023.Contig5_All
MF	GO:0016857	racemase and epimerase activity, acting on carbohydrates and derivatives	6	19	0.0479288055602276	CL5503.Contig2_All;Unigene23701_All;Unigene129_All;Unigene20692_All;CL5503.Contig3_All;CL5568.Contig2_All
MF	GO:0022857	transmembrane transporter activity	25	188	0.0500304970949102	Unigene13077_All;CL8216.Contig8_All;CL5858.Contig4_All;Unigene8492_All;CL478.Contig2_All;CL11404.Contig1_All;Unigene19224_All;Unigene8992_All;CL3565.Contig11_All;Unigene2548_All;CL4430.Contig12_All;CL4430.Contig7_All;CL4607.Contig4_All;CL478.Contig3_All;Unigene19225_All;CL2752.Contig5_All;Unigene1966_All;CL4607.Contig2_All;CL8216.Contig6_All;CL8216.Contig4_All;CL4607.Contig11_All;CL3565.Contig9_A…
MF	GO:0004045	aminoacyl-tRNA hydrolase activity	9	41	0.0559777551224746	CL5417.Contig6_All;CL5417.Contig2_All;CL5417.Contig7_All;CL521.Contig69_All;CL521.Contig25_All;CL521.Contig29_All;CL521.Contig68_All;CL521.Contig40_All;CL5417.Contig1_All
MF	GO:0004177	aminopeptidase activity	14	83	0.0559777551224746	CL211.Contig5_All;CL4649.Contig6_All;CL4649.Contig5_All;CL211.Contig3_All;CL211.Contig4_All;CL4649.Contig2_All;CL4649.Contig1_All;CL9852.Contig8_All;CL4649.Contig3_All;CL4649.Contig4_All;CL4649.Contig7_All;CL211.Contig6_All;CL211.Contig2_All;CL211.Contig1_All
MF	GO:0004190	aspartic-type endopeptidase activity	29	232	0.0559777551224746	Unigene5898_All;Unigene11938_All;Unigene2235_All;Unigene23395_All;CL375.Contig9_All;Unigene4742_All;Unigene16889_All;Unigene15619_All;Unigene5897_All;Unigene23405_All;CL782.Contig3_All;Unigene26559_All;Unigene34002_All;CL375.Contig15_All;Unigene16671_All;Unigene24355_All;Unigene8609_All;Unigene19584_All;Unigene2242_All;Unigene29963_All;CL5570.Contig2_All;CL2831.Contig1_All;Unigene23756_All;Unigen…
MF	GO:0009055	electron carrier activity	39	341	0.0559777551224746	CL9803.Contig2_All;Unigene9162_All;Unigene12977_All;Unigene15616_All;CL7851.Contig3_All;Unigene12790_All;Unigene19984_All;CL771.Contig2_All;CL2151.Contig4_All;CL6716.Contig4_All;CL7681.Contig2_All;CL1307.Contig5_All;CL6716.Contig1_All;CL9833.Contig1_All;Unigene1344_All;Unigene20291_All;Unigene24222_All;CL7851.Contig1_All;Unigene20602_All;CL7851.Contig2_All;CL771.Contig3_All;Unigene12276_All;CL983…
BP	GO:0071281	cellular response to iron ion	9	34	0.0607919777649557	CL4655.Contig2_All;CL4655.Contig6_All;CL4655.Contig1_All;CL4655.Contig5_All;CL4655.Contig9_All;CL4655.Contig8_All;CL4655.Contig3_All;CL4655.Contig4_All;CL4655.Contig7_All
BP	GO:0048544	recognition of pollen	22	144	0.0615251696045835	CL207.Contig1_All;CL7051.Contig7_All;CL207.Contig14_All;CL207.Contig22_All;Unigene12233_All;Unigene20477_All;CL4565.Contig2_All;CL956.Contig2_All;CL3788.Contig2_All;CL5587.Contig3_All;CL207.Contig6_All;Unigene24394_All;CL5587.Contig2_All;CL207.Contig10_All;CL4565.Contig3_All;CL3788.Contig1_All;CL7036.Contig2_All;CL207.Contig8_All;CL207.Contig4_All;CL207.Contig2_All;CL7051.Contig4_All;CL207.Contig…
BP	GO:0034314	Arp2/3 complex-mediated actin nucleation	15	82	0.0683156260634317	CL5085.Contig4_All;CL1610.Contig5_All;CL5085.Contig13_All;CL5085.Contig18_All;CL5085.Contig15_All;CL1610.Contig4_All;CL6258.Contig9_All;CL5085.Contig21_All;CL6258.Contig7_All;CL1610.Contig6_All;CL5085.Contig6_All;CL5085.Contig10_All;CL5085.Contig5_All;CL5085.Contig20_All;CL5085.Contig12_All
BP	GO:1902476	chloride transmembrane transport	5	11	0.0683156260634317	CL4449.Contig3_All;CL4449.Contig7_All;CL4449.Contig9_All;CL4449.Contig4_All;CL8721.Contig4_All
CC	GO:0005885	Arp2/3 protein complex	15	82	0.0705933300844195	CL5085.Contig4_All;CL1610.Contig5_All;CL5085.Contig13_All;CL5085.Contig18_All;CL5085.Contig15_All;CL1610.Contig4_All;CL6258.Contig9_All;CL5085.Contig21_All;CL6258.Contig7_All;CL1610.Contig6_All;CL5085.Contig6_All;CL5085.Contig10_All;CL5085.Contig5_All;CL5085.Contig20_All;CL5085.Contig12_All
MF	GO:0052716	hydroquinone:oxygen oxidoreductase activity	8	35	0.0739291983891845	CL1522.Contig4_All;CL1522.Contig3_All;Unigene26343_All;CL1522.Contig8_All;Unigene27856_All;CL1522.Contig6_All;Unigene26344_All;CL4302.Contig2_All
BP	GO:0008643	carbohydrate transport	25	178	0.076023406903834	CL2964.Contig13_All;CL2792.Contig7_All;CL1099.Contig2_All;CL4276.Contig8_All;CL1354.Contig15_All;CL2057.Contig1_All;CL827.Contig23_All;CL1354.Contig12_All;CL2057.Contig14_All;CL210.Contig1_All;CL9970.Contig2_All;CL1354.Contig6_All;CL1207.Contig6_All;CL2964.Contig5_All;CL4313.Contig2_All;CL2625.Contig4_All;CL2964.Contig3_All;CL1354.Contig11_All;CL7815.Contig1_All;CL1354.Contig10_All;CL1354.Contig2…
BP	GO:0009664	plant-type cell wall organization	13	67	0.076023406903834	Unigene19429_All;CL547.Contig7_All;Unigene8694_All;Unigene8357_All;Unigene32561_All;CL11756.Contig1_All;Unigene4973_All;CL9321.Contig2_All;CL547.Contig3_All;CL1832.Contig4_All;CL547.Contig4_All;Unigene13074_All;CL1832.Contig1_All
BP	GO:0009854	oxidative photosynthetic carbon pathway	4	7	0.076023406903834	CL5105.Contig17_All;CL5105.Contig14_All;CL5105.Contig18_All;CL5105.Contig15_All
BP	GO:0071555	cell wall organization	59	545	0.076023406903834	CL4213.Contig2_All;CL4396.Contig6_All;Unigene23052_All;CL7894.Contig3_All;CL1999.Contig1_All;Unigene25363_All;CL6411.Contig3_All;CL8288.Contig1_All;Unigene1326_All;CL1028.Contig4_All;CL4166.Contig1_All;CL2919.Contig8_All;CL1056.Contig5_All;Unigene26262_All;CL1028.Contig1_All;CL4396.Contig8_All;CL6263.Contig1_All;CL11135.Contig2_All;CL3172.Contig2_All;CL6346.Contig1_All;CL9407.Contig2_All;CL10047.…
MF	GO:0016717	oxidoreductase activity, acting on paired donors, with oxidation of a pair of donors resulting in the reduction of molecular oxygen to two molecules of water	7	28	0.0782893565891757	CL4374.Contig6_All;CL4374.Contig10_All;CL4374.Contig11_All;Unigene2189_All;Unigene10136_All;CL4374.Contig1_All;Unigene20270_All
MF	GO:0016161	beta-amylase activity	10	52	0.085590364253563	Unigene13064_All;CL4079.Contig2_All;CL1572.Contig16_All;CL11762.Contig2_All;CL1572.Contig15_All;CL10198.Contig2_All;Unigene30341_All;CL1572.Contig17_All;Unigene16542_All;CL10198.Contig1_All
MF	GO:0043531	ADP binding	37	328	0.085590364253563	CL1448.Contig4_All;CL1757.Contig1_All;CL3341.Contig4_All;CL5904.Contig10_All;CL3495.Contig25_All;CL1448.Contig18_All;CL4863.Contig3_All;CL4100.Contig1_All;CL1448.Contig7_All;CL1448.Contig14_All;CL3740.Contig3_All;CL4863.Contig7_All;Unigene8592_All;Unigene19363_All;CL2143.Contig3_All;CL5501.Contig2_All;CL1448.Contig11_All;CL3495.Contig10_All;CL12162.Contig2_All;CL1448.Contig16_All;CL1448.Contig3_A…
MF	GO:0005245	voltage-gated calcium channel activity	3	5	0.0871694182567913	CL544.Contig1_All;CL544.Contig2_All;CL544.Contig3_All
MF	GO:0043115	precorrin-2 dehydrogenase activity	3	5	0.0871694182567913	CL92.Contig160_All;CL92.Contig269_All;CL92.Contig10_All
MF	GO:0016740	transferase activity	66	670	0.0946161257334974	Unigene26971_All;Unigene2997_All;Unigene12147_All;CL970.Contig25_All;CL1881.Contig15_All;CL2690.Contig1_All;Unigene4887_All;Unigene19967_All;CL330.Contig5_All;CL6887.Contig1_All;CL1023.Contig2_All;CL7390.Contig2_All;CL7390.Contig4_All;CL394.Contig17_All;CL394.Contig8_All;CL10521.Contig1_All;CL2546.Contig2_All;CL12101.Contig1_All;Unigene9302_All;Unigene17022_All;CL4921.Contig3_All;CL970.Contig5_Al…
MF	GO:0000982	RNA polymerase II core promoter proximal region sequence-specific DNA binding transcription factor activity	4	10	0.0969633649479606	CL5463.Contig1_All;CL5463.Contig4_All;CL5463.Contig2_All;CL5463.Contig3_All
MF	GO:0005267	potassium channel activity	4	10	0.0969633649479606	CL5725.Contig4_All;CL5725.Contig2_All;CL5725.Contig5_All;CL5725.Contig7_All
BP	GO:0030245	cellulose catabolic process	9	38	0.101057151837143	Unigene13653_All;Unigene30053_All;CL8977.Contig1_All;Unigene24134_All;Unigene30445_All;Unigene15758_All;Unigene9449_All;Unigene26250_All;CL2735.Contig5_All
BP	GO:0097428	protein maturation by iron-sulfur cluster transfer	7	24	0.101057151837143	CL1244.Contig1_All;CL1494.Contig3_All;CL10960.Contig1_All;CL1494.Contig8_All;CL1494.Contig9_All;CL10960.Contig2_All;CL1244.Contig2_All
MF	GO:0016810	hydrolase activity, acting on carbon-nitrogen (but not peptide) bonds	11	63	0.108032918988626	CL1050.Contig11_All;CL1050.Contig10_All;CL1050.Contig3_All;CL1050.Contig7_All;CL1050.Contig12_All;CL1050.Contig2_All;CL272.Contig3_All;CL1050.Contig8_All;CL1050.Contig4_All;CL1050.Contig6_All;CL1050.Contig9_All
BP	GO:0030001	metal ion transport	24	176	0.125083030702922	CL8956.Contig1_All;CL5656.Contig7_All;Unigene27440_All;CL5640.Contig2_All;CL9060.Contig3_All;CL10688.Contig3_All;CL5860.Contig2_All;CL10791.Contig1_All;CL8956.Contig2_All;CL7323.Contig1_All;Unigene10428_All;CL6196.Contig2_All;CL9689.Contig1_All;CL8264.Contig1_All;CL9689.Contig2_All;CL4986.Contig2_All;CL8956.Contig3_All;Unigene5745_All;CL6832.Contig2_All;Unigene19826_All;CL4986.Contig1_All;Unigene…
BP	GO:0051762	sesquiterpene biosynthetic process	4	8	0.125083030702922	CL3819.Contig4_All;CL3819.Contig1_All;CL3819.Contig3_All;CL3819.Contig6_All
MF	GO:0004474	malate synthase activity	2	2	0.127464504959654	CL9218.Contig1_All;CL9218.Contig2_All
MF	GO:0005249	voltage-gated potassium channel activity	8	39	0.127464504959654	CL7180.Contig2_All;CL6515.Contig2_All;CL7180.Contig1_All;CL10345.Contig4_All;CL1384.Contig3_All;CL7180.Contig3_All;CL11048.Contig1_All;CL11048.Contig5_All
MF	GO:0051741	2-methyl-6-phytyl-1,4-benzoquinone methyltransferase activity	2	2	0.127464504959654	CL5226.Contig2_All;CL5226.Contig1_All
BP	GO:0046168	glycerol-3-phosphate catabolic process	6	19	0.130039509887882	CL2023.Contig9_All;CL2023.Contig8_All;Unigene13880_All;CL5055.Contig1_All;CL2023.Contig6_All;CL2023.Contig5_All
MF	GO:0000095	S-adenosyl-L-methionine transmembrane transporter activity	4	11	0.134873007225901	CL3467.Contig6_All;CL3467.Contig2_All;CL3467.Contig1_All;CL3467.Contig10_All
MF	GO:0050515	4-(cytidine 5'-diphospho)-2-C-methyl-D-erythritol kinase activity	3	6	0.144868259714334	CL6132.Contig3_All;CL6132.Contig4_All;CL6132.Contig2_All
MF	GO:0051266	sirohydrochlorin ferrochelatase activity	3	6	0.144868259714334	CL92.Contig160_All;CL92.Contig269_All;CL92.Contig10_All
MF	GO:0004222	metalloendopeptidase activity	27	230	0.145058070813381	CL1928.Contig12_All;CL1224.Contig1_All;CL1857.Contig9_All;CL1857.Contig1_All;CL1224.Contig9_All;CL6563.Contig4_All;CL1224.Contig7_All;CL1224.Contig6_All;CL1928.Contig6_All;CL10380.Contig9_All;CL11085.Contig2_All;CL521.Contig65_All;CL1224.Contig4_All;CL10380.Contig7_All;CL1928.Contig4_All;CL9631.Contig1_All;Unigene23008_All;CL1224.Contig5_All;CL5214.Contig1_All;CL1224.Contig3_All;CL3667.Contig1_Al…
BP	GO:0006730	one-carbon metabolic process	15	92	0.155265554663414	CL2773.Contig1_All;CL2773.Contig3_All;CL5200.Contig1_All;CL3028.Contig2_All;CL4044.Contig5_All;CL3028.Contig1_All;CL3028.Contig4_All;CL4044.Contig12_All;CL3028.Contig3_All;CL4044.Contig27_All;CL3028.Contig5_All;CL3028.Contig6_All;CL4044.Contig24_All;Unigene16279_All;CL4044.Contig1_All
BP	GO:0090333	regulation of stomatal closure	7	27	0.178062612289066	CL4391.Contig7_All;CL4391.Contig3_All;CL4391.Contig4_All;CL4391.Contig2_All;CL4391.Contig6_All;CL4391.Contig5_All;CL4391.Contig8_All
MF	GO:0004650	polygalacturonase activity	13	87	0.178307448437233	CL4213.Contig2_All;CL8282.Contig6_All;Unigene1326_All;CL1056.Contig5_All;CL11135.Contig2_All;CL3172.Contig2_All;CL1056.Contig18_All;Unigene793_All;CL11135.Contig3_All;CL3172.Contig1_All;CL1056.Contig28_All;CL10003.Contig1_All;Unigene6153_All
BP	GO:0030244	cellulose biosynthetic process	23	174	0.194051705176511	CL4396.Contig6_All;Unigene23052_All;CL1999.Contig1_All;CL8288.Contig1_All;CL1028.Contig4_All;CL2919.Contig8_All;CL1028.Contig1_All;CL4396.Contig8_All;CL10047.Contig2_All;CL2919.Contig22_All;CL1028.Contig3_All;CL6705.Contig9_All;Unigene8233_All;CL5119.Contig8_All;CL1028.Contig5_All;CL10968.Contig3_All;Unigene12169_All;CL9508.Contig2_All;CL2919.Contig3_All;CL4887.Contig4_All;Unigene15562_All;Unigen…
BP	GO:0042546	cell wall biogenesis	15	95	0.194051705176511	Unigene25363_All;CL12367.Contig1_All;CL4166.Contig1_All;Unigene26262_All;CL4166.Contig8_All;CL12367.Contig2_All;CL4166.Contig6_All;Unigene17923_All;CL4166.Contig9_All;Unigene20287_All;Unigene14292_All;Unigene6497_All;Unigene19153_All;Unigene12497_All;Unigene33708_All
BP	GO:0046274	lignin catabolic process	8	35	0.194051705176511	CL1522.Contig4_All;CL1522.Contig3_All;Unigene26343_All;CL1522.Contig8_All;Unigene27856_All;CL1522.Contig6_All;Unigene26344_All;CL4302.Contig2_All
BP	GO:0051391	tRNA acetylation	6	21	0.194051705176511	CL2077.Contig12_All;CL2077.Contig14_All;CL2077.Contig6_All;CL2077.Contig3_All;CL2077.Contig2_All;CL2077.Contig5_All
MF	GO:0004616	phosphogluconate dehydrogenase (decarboxylating) activity	10	61	0.223913994207721	CL1085.Contig11_All;CL1085.Contig18_All;CL1085.Contig9_All;CL1085.Contig13_All;CL1085.Contig2_All;CL1085.Contig6_All;CL1085.Contig10_All;CL1085.Contig1_All;CL1085.Contig8_All;CL1085.Contig7_All
MF	GO:0003700	sequence-specific DNA binding transcription factor activity	138	1617	0.225357141055487	CL3863.Contig1_All;CL12303.Contig2_All;CL5884.Contig1_All;Unigene12534_All;Unigene20367_All;Unigene20710_All;Unigene22611_All;CL7727.Contig1_All;CL7886.Contig1_All;CL1429.Contig14_All;CL79.Contig4_All;Unigene26973_All;CL110.Contig6_All;CL6612.Contig9_All;CL7027.Contig1_All;Unigene3902_All;Unigene12058_All;CL4655.Contig2_All;CL1560.Contig4_All;Unigene19661_All;Unigene8630_All;CL4438.Contig4_All;Un…
MF	GO:0004851	uroporphyrin-III C-methyltransferase activity	3	7	0.226409189135096	CL92.Contig160_All;CL92.Contig269_All;CL92.Contig10_All
BP	GO:0000079	regulation of cyclin-dependent protein serine/threonine kinase activity	7	29	0.229481210240881	Unigene27677_All;Unigene15902_All;CL11591.Contig1_All;CL3911.Contig3_All;CL7587.Contig2_All;Unigene15525_All;CL3911.Contig1_All
BP	GO:0006810	transport	43	398	0.229481210240881	CL1463.Contig31_All;CL1474.Contig3_All;Unigene12835_All;CL5750.Contig5_All;CL5750.Contig2_All;CL5186.Contig4_All;CL5309.Contig5_All;Unigene26481_All;CL615.Contig13_All;CL4229.Contig5_All;Unigene15913_All;CL11306.Contig2_All;Unigene27471_All;CL5750.Contig1_All;CL4430.Contig5_All;CL4229.Contig4_All;Unigene8992_All;CL4430.Contig21_All;CL4229.Contig1_All;CL10506.Contig2_All;CL1797.Contig1_All;CL1463.…
BP	GO:0051513	regulation of monopolar cell growth	3	5	0.229481210240881	CL720.Contig9_All;Unigene8671_All;Unigene15570_All
MF	GO:0003779	actin binding	30	274	0.233471821066747	CL5085.Contig4_All;CL1610.Contig5_All;CL8863.Contig2_All;Unigene74_All;CL5085.Contig13_All;CL5085.Contig18_All;CL4203.Contig30_All;CL5085.Contig15_All;CL2901.Contig9_All;CL9401.Contig9_All;CL1610.Contig4_All;CL2901.Contig12_All;CL6258.Contig9_All;CL5085.Contig21_All;Unigene20479_All;CL6258.Contig7_All;Unigene11851_All;Unigene22893_All;CL2901.Contig3_All;Unigene848_All;CL1610.Contig6_All;CL5085.Co…
MF	GO:0005247	voltage-gated chloride channel activity	8	44	0.233471821066747	CL4449.Contig3_All;CL8721.Contig5_All;CL4449.Contig7_All;CL8721.Contig2_All;CL8721.Contig7_All;CL4449.Contig9_All;CL4449.Contig4_All;CL8721.Contig4_All
MF	GO:0015238	drug transmembrane transporter activity	21	174	0.233471821066747	CL1624.Contig5_All;Unigene6151_All;CL4098.Contig9_All;Unigene15995_All;Unigene19797_All;CL1793.Contig2_All;CL1624.Contig4_All;CL6188.Contig3_All;Unigene4884_All;CL499.Contig2_All;CL4098.Contig8_All;Unigene12441_All;CL2857.Contig6_All;Unigene15806_All;CL2857.Contig3_All;CL3430.Contig6_All;Unigene8915_All;CL2275.Contig3_All;CL3430.Contig11_All;CL9277.Contig2_All;CL6188.Contig6_All
MF	GO:0051392	tRNA N-acetyltransferase activity	4	13	0.233471821066747	CL2077.Contig14_All;CL2077.Contig6_All;CL2077.Contig3_All;CL2077.Contig5_All
MF	GO:0019784	NEDD8-specific protease activity	5	20	0.235859209419305	CL1835.Contig17_All;CL1835.Contig8_All;CL1835.Contig10_All;CL1835.Contig9_All;CL1835.Contig5_All
BP	GO:0010143	cutin biosynthetic process	4	10	0.235974007256681	Unigene19548_All;Unigene426_All;CL8171.Contig3_All;CL8171.Contig2_All
BP	GO:0010411	xyloglucan metabolic process	13	80	0.235974007256681	Unigene25363_All;CL4166.Contig1_All;Unigene26262_All;CL4166.Contig8_All;CL4166.Contig6_All;Unigene17923_All;CL4166.Contig9_All;Unigene20287_All;Unigene14292_All;Unigene6497_All;Unigene19153_All;Unigene12497_All;Unigene33708_All
BP	GO:0016311	dephosphorylation	4	10	0.235974007256681	Unigene19548_All;Unigene426_All;CL8171.Contig3_All;CL8171.Contig2_All
MF	GO:0004089	carbonate dehydratase activity	7	36	0.24639950788625	CL3028.Contig2_All;CL3028.Contig1_All;CL3028.Contig4_All;CL3028.Contig3_All;CL6683.Contig11_All;CL3028.Contig5_All;CL3028.Contig6_All
BP	GO:0000272	polysaccharide catabolic process	10	54	0.250042859479574	Unigene13064_All;CL4079.Contig2_All;CL1572.Contig16_All;CL11762.Contig2_All;CL1572.Contig15_All;CL10198.Contig2_All;Unigene30341_All;CL1572.Contig17_All;Unigene16542_All;CL10198.Contig1_All
BP	GO:0000154	rRNA modification	6	23	0.253522755731966	CL2077.Contig12_All;CL2077.Contig14_All;CL2077.Contig6_All;CL2077.Contig3_All;CL2077.Contig2_All;CL2077.Contig5_All
BP	GO:0005978	glycogen biosynthetic process	8	38	0.253522755731966	CL1508.Contig1_All;CL2398.Contig1_All;CL84.Contig241_All;CL84.Contig164_All;CL84.Contig342_All;CL2064.Contig1_All;CL1508.Contig2_All;CL7492.Contig2_All
BP	GO:0017038	protein import	6	23	0.253522755731966	CL3937.Contig1_All;CL3937.Contig2_All;CL3937.Contig6_All;CL3937.Contig9_All;CL3937.Contig5_All;CL3937.Contig8_All
MF	GO:0046873	metal ion transmembrane transporter activity	11	73	0.266142292404402	CL239.Contig11_All;CL239.Contig17_All;CL3051.Contig2_All;CL4744.Contig4_All;CL3051.Contig1_All;CL239.Contig15_All;CL4744.Contig3_All;Unigene853_All;CL4744.Contig5_All;CL5516.Contig5_All;CL3051.Contig3_All
BP	GO:0009733	response to auxin	28	237	0.279635838032894	Unigene29813_All;Unigene19819_All;CL7001.Contig1_All;Unigene9307_All;CL9224.Contig2_All;CL2901.Contig13_All;CL7001.Contig6_All;CL9085.Contig1_All;CL9224.Contig3_All;Unigene9422_All;Unigene30877_All;Unigene35542_All;CL7001.Contig7_All;CL2901.Contig7_All;Unigene24389_All;CL8738.Contig1_All;CL9829.Contig2_All;CL9224.Contig5_All;Unigene9380_All;CL6861.Contig2_All;Unigene13985_All;CL9829.Contig1_All;C…
MF	GO:0004134	4-alpha-glucanotransferase activity	5	21	0.282744208639137	CL2543.Contig2_All;CL2543.Contig4_All;CL2543.Contig3_All;CL2543.Contig5_All;CL2543.Contig1_All
MF	GO:0004825	methionine-tRNA ligase activity	4	14	0.287351793876296	CL4950.Contig3_All;CL4950.Contig7_All;CL4950.Contig6_All;CL4950.Contig1_All
MF	GO:0004163	diphosphomevalonate decarboxylase activity	2	3	0.290837727992025	CL5820.Contig1_All;CL5820.Contig2_All
MF	GO:0047746	chlorophyllase activity	2	3	0.290837727992025	Unigene26760_All;Unigene34736_All
MF	GO:0016831	carboxy-lyase activity	9	56	0.30986020498385	CL30.Contig20_All;CL30.Contig23_All;CL30.Contig4_All;CL30.Contig2_All;CL5300.Contig4_All;Unigene5905_All;CL30.Contig9_All;CL30.Contig24_All;CL30.Contig21_All
MF	GO:0004664	prephenate dehydratase activity	6	30	0.325100722773383	Unigene27341_All;CL6568.Contig3_All;CL4679.Contig1_All;Unigene30570_All;CL6568.Contig4_All;Unigene16020_All
MF	GO:0047769	arogenate dehydratase activity	6	30	0.325100722773383	Unigene27341_All;CL6568.Contig3_All;CL4679.Contig1_All;Unigene30570_All;CL6568.Contig4_All;Unigene16020_All
BP	GO:0007165	signal transduction	40	376	0.33000448570988	CL1448.Contig4_All;CL1367.Contig8_All;CL11704.Contig1_All;CL8360.Contig3_All;CL719.Contig1_All;CL873.Contig4_All;CL3495.Contig25_All;CL4736.Contig3_All;CL1448.Contig18_All;Unigene643_All;CL719.Contig2_All;CL4653.Contig12_All;CL3629.Contig8_All;CL1448.Contig7_All;CL1448.Contig14_All;CL49.Contig7_All;CL3740.Contig3_All;Unigene8592_All;CL719.Contig4_All;Unigene34611_All;CL2143.Contig3_All;Unigene167…
MF	GO:0003844	1,4-alpha-glucan branching enzyme activity	4	15	0.348505382679691	CL84.Contig241_All;CL84.Contig164_All;CL84.Contig342_All;CL2064.Contig1_All
CC	GO:0009331	glycerol-3-phosphate dehydrogenase complex	6	22	0.372821692516454	CL2023.Contig9_All;CL2023.Contig8_All;Unigene13880_All;CL5055.Contig1_All;CL2023.Contig6_All;CL2023.Contig5_All
MF	GO:0008171	O-methyltransferase activity	8	49	0.3853287148198	Unigene445_All;Unigene12727_All;CL2190.Contig10_All;CL2190.Contig4_All;CL2190.Contig5_All;Unigene5443_All;CL2190.Contig3_All;CL2190.Contig6_All
MF	GO:0000977	RNA polymerase II regulatory region sequence-specific DNA binding	17	141	0.386664319568794	CL1291.Contig2_All;CL1291.Contig3_All;Unigene26636_All;CL5591.Contig3_All;CL8063.Contig6_All;CL8063.Contig4_All;CL6288.Contig6_All;CL8063.Contig9_All;CL1415.Contig21_All;CL4698.Contig7_All;Unigene13407_All;CL4698.Contig2_All;Unigene27534_All;CL10874.Contig3_All;Unigene5508_All;CL4698.Contig19_All;CL92.Contig254_All
MF	GO:0016462	pyrophosphatase activity	3	9	0.404238966224141	CL5168.Contig3_All;CL5168.Contig2_All;Unigene34210_All
MF	GO:0003871	5-methyltetrahydropteroyltriglutamate-homocysteine S-methyltransferase activity	4	16	0.414812462224566	CL6718.Contig13_All;CL6718.Contig10_All;CL6718.Contig12_All;CL6718.Contig9_All
MF	GO:0008878	glucose-1-phosphate adenylyltransferase activity	4	16	0.414812462224566	CL1508.Contig1_All;CL2398.Contig1_All;CL1508.Contig2_All;CL7492.Contig2_All
MF	GO:0030247	polysaccharide binding	15	121	0.414812462224566	CL7697.Contig2_All;Unigene16232_All;Unigene33797_All;CL7697.Contig5_All;CL6293.Contig12_All;CL12380.Contig2_All;CL3788.Contig2_All;CL6293.Contig9_All;CL7697.Contig6_All;CL33.Contig1_All;Unigene33592_All;Unigene1061_All;CL3788.Contig1_All;CL7036.Contig2_All;CL7697.Contig7_All
BP	GO:0045338	farnesyl diphosphate metabolic process	4	12	0.42858474575132	CL3819.Contig4_All;CL3819.Contig1_All;CL3819.Contig3_All;CL3819.Contig6_All
MF	GO:0016866	intramolecular transferase activity	5	24	0.43202528707583	Unigene5321_All;CL5711.Contig1_All;CL5711.Contig3_All;CL3590.Contig1_All;CL5711.Contig2_All
BP	GO:0055114	oxidation-reduction process	20	159	0.439614783440143	CL4940.Contig7_All;CL10544.Contig2_All;CL2767.Contig6_All;CL2771.Contig5_All;Unigene21174_All;Unigene8582_All;CL11113.Contig2_All;CL92.Contig160_All;CL9257.Contig1_All;Unigene892_All;Unigene21087_All;CL9875.Contig1_All;Unigene20291_All;CL9875.Contig2_All;CL4733.Contig4_All;CL11113.Contig3_All;CL92.Contig269_All;CL92.Contig10_All;CL91.Contig3_All;Unigene5519_All
MF	GO:0000987	core promoter proximal region sequence-specific DNA binding	4	17	0.45750715112947	CL5463.Contig1_All;CL5463.Contig4_All;CL5463.Contig2_All;CL5463.Contig3_All
MF	GO:0003999	adenine phosphoribosyltransferase activity	4	17	0.45750715112947	Unigene30277_All;CL6705.Contig3_All;CL6705.Contig2_All;CL6705.Contig4_All
MF	GO:0004106	chorismate mutase activity	4	17	0.45750715112947	CL8405.Contig3_All;Unigene27341_All;Unigene30570_All;Unigene16020_All
MF	GO:0004143	diacylglycerol kinase activity	8	52	0.45750715112947	CL6203.Contig5_All;CL6203.Contig2_All;CL6203.Contig1_All;CL6203.Contig3_All;CL1880.Contig2_All;CL1597.Contig2_All;CL498.Contig3_All;CL498.Contig4_All
MF	GO:0008131	primary amine oxidase activity	4	17	0.45750715112947	CL6114.Contig1_All;Unigene16229_All;Unigene20440_All;CL6114.Contig4_All
MF	GO:0008234	cysteine-type peptidase activity	18	156	0.45750715112947	CL4000.Contig12_All;Unigene16691_All;Unigene26928_All;CL1698.Contig1_All;CL1698.Contig5_All;CL3891.Contig8_All;Unigene26767_All;CL1698.Contig7_All;CL1698.Contig8_All;CL10965.Contig1_All;CL7501.Contig4_All;CL92.Contig48_All;CL92.Contig387_All;CL11140.Contig3_All;CL1698.Contig9_All;Unigene27023_All;CL7501.Contig14_All;CL1698.Contig4_All
MF	GO:0008447	L-ascorbate oxidase activity	2	4	0.45750715112947	Unigene19442_All;Unigene29986_All
MF	GO:0015297	antiporter activity	22	202	0.45750715112947	CL1624.Contig5_All;Unigene6151_All;CL4098.Contig9_All;Unigene15995_All;Unigene19797_All;CL1793.Contig2_All;CL1624.Contig4_All;CL6188.Contig3_All;Unigene4884_All;CL499.Contig2_All;CL4098.Contig8_All;Unigene12441_All;CL4601.Contig3_All;CL2857.Contig6_All;Unigene15806_All;CL2857.Contig3_All;CL3430.Contig6_All;Unigene8915_All;CL2275.Contig3_All;CL3430.Contig11_All;CL9277.Contig2_All;CL6188.Contig6_All
MF	GO:0016639	oxidoreductase activity, acting on the CH-NH2 group of donors, NAD or NADP as acceptor	6	33	0.45750715112947	CL8715.Contig2_All;CL1220.Contig18_All;CL1220.Contig9_All;CL8715.Contig1_All;CL681.Contig6_All;CL8715.Contig3_All
MF	GO:0016872	intramolecular lyase activity	4	17	0.45750715112947	CL3194.Contig3_All;CL2117.Contig7_All;CL2117.Contig12_All;Unigene33540_All
MF	GO:0050242	pyruvate, phosphate dikinase activity	2	4	0.45750715112947	CL2170.Contig2_All;CL2170.Contig1_All
MF	GO:0051743	red chlorophyll catabolite reductase activity	2	4	0.45750715112947	CL8695.Contig2_All;CL8695.Contig1_All
BP	GO:0017004	cytochrome complex assembly	5	19	0.465891433355737	CL3060.Contig1_All;CL7597.Contig5_All;CL3060.Contig2_All;CL3060.Contig3_All;CL91.Contig3_All
MF	GO:0004512	inositol-3-phosphate synthase activity	3	10	0.470935841622975	CL2790.Contig1_All;CL4344.Contig2_All;CL2790.Contig5_All
MF	GO:0004372	glycine hydroxymethyltransferase activity	6	34	0.476208657007098	CL1073.Contig26_All;CL590.Contig2_All;Unigene2274_All;CL1073.Contig16_All;CL11455.Contig1_All;CL590.Contig4_All
BP	GO:0009236	cobalamin biosynthetic process	3	7	0.503131976188137	CL92.Contig160_All;CL92.Contig269_All;CL92.Contig10_All
BP	GO:0032324	molybdopterin cofactor biosynthetic process	3	7	0.503131976188137	CL596.Contig1_All;CL596.Contig4_All;CL596.Contig2_All
BP	GO:0051090	regulation of sequence-specific DNA binding transcription factor activity	6	27	0.503131976188137	CL7081.Contig1_All;CL7081.Contig7_All;CL7081.Contig5_All;CL5727.Contig7_All;CL7081.Contig8_All;CL7081.Contig4_All
BP	GO:0002101	tRNA wobble cytosine modification	4	13	0.523585590529901	CL2077.Contig14_All;CL2077.Contig6_All;CL2077.Contig3_All;CL2077.Contig5_All
CC	GO:0005622	intracellular	102	1131	0.533779143105623	CL6286.Contig4_All;CL125.Contig49_All;CL2121.Contig3_All;CL2121.Contig4_All;CL5291.Contig2_All;CL2013.Contig18_All;Unigene12835_All;CL5750.Contig5_All;Unigene15616_All;CL633.Contig4_All;CL2404.Contig1_All;CL1191.Contig14_All;CL4655.Contig2_All;CL2121.Contig1_All;CL7851.Contig3_All;CL5750.Contig2_All;CL11939.Contig1_All;CL5.Contig5_All;CL2013.Contig6_All;CL5291.Contig1_All;CL2668.Contig4_All;CL119…
BP	GO:0071108	protein K48-linked deubiquitination	5	20	0.535480528261088	CL1835.Contig17_All;CL1835.Contig8_All;CL1835.Contig10_All;CL1835.Contig9_All;CL1835.Contig5_All
MF	GO:0004821	histidine-tRNA ligase activity	4	18	0.538533526603268	CL2395.Contig6_All;CL2395.Contig8_All;CL2395.Contig2_All;CL2395.Contig9_All
MF	GO:0043169	cation binding	4	18	0.538533526603268	CL84.Contig241_All;CL84.Contig164_All;CL84.Contig342_All;CL2064.Contig1_All
MF	GO:0008324	cation transmembrane transporter activity	11	85	0.556619753751489	CL5195.Contig8_All;CL92.Contig55_All;CL5195.Contig7_All;CL1968.Contig3_All;CL92.Contig228_All;CL92.Contig84_All;CL92.Contig212_All;CL5195.Contig5_All;CL92.Contig456_All;CL1018.Contig8_All;CL283.Contig28_All
MF	GO:0016798	hydrolase activity, acting on glycosyl bonds	7	45	0.56788512116403	Unigene27336_All;CL7891.Contig2_All;CL5678.Contig3_All;CL3056.Contig2_All;CL5678.Contig7_All;CL3056.Contig1_All;CL7891.Contig1_All
CC	GO:0009654	photosystem II oxygen evolving complex	8	41	0.578110213686445	Unigene27150_All;CL1561.Contig1_All;CL3110.Contig6_All;Unigene23238_All;Unigene5316_All;Unigene27212_All;CL1561.Contig12_All;CL1561.Contig7_All
BP	GO:0006284	base-excision repair	16	123	0.582443403729965	CL3406.Contig4_All;CL3406.Contig18_All;CL3406.Contig15_All;CL3371.Contig1_All;CL3406.Contig17_All;CL3406.Contig6_All;CL657.Contig5_All;CL3406.Contig13_All;CL657.Contig2_All;CL3406.Contig1_All;CL3406.Contig11_All;CL3406.Contig7_All;CL3406.Contig2_All;Unigene30992_All;CL5589.Contig7_All;CL3406.Contig10_All
BP	GO:0009691	cytokinin biosynthetic process	9	54	0.582443403729965	CL3394.Contig3_All;CL12033.Contig2_All;CL3869.Contig4_All;CL3869.Contig5_All;CL3869.Contig3_All;CL849.Contig8_All;CL3869.Contig6_All;CL3869.Contig9_All;CL10570.Contig1_All
CC	GO:0016602	CCAAT-binding factor complex	6	26	0.603036045969412	CL79.Contig4_All;Unigene12058_All;CL2058.Contig13_All;CL2058.Contig3_All;CL3569.Contig1_All;CL2058.Contig9_All
MF	GO:0004822	isoleucine-tRNA ligase activity	4	19	0.625275326163809	CL5525.Contig1_All;Unigene12357_All;CL5525.Contig2_All;CL5525.Contig3_All
MF	GO:0008184	glycogen phosphorylase activity	4	19	0.625275326163809	Unigene9461_All;CL8000.Contig1_All;CL326.Contig3_All;CL8459.Contig1_All
MF	GO:0004871	signal transducer activity	20	188	0.630329723515593	CL3863.Contig1_All;CL2622.Contig8_All;CL11939.Contig1_All;CL2622.Contig1_All;CL3863.Contig5_All;CL8221.Contig1_All;CL5118.Contig2_All;CL2046.Contig9_All;CL5118.Contig4_All;Unigene19389_All;CL3863.Contig2_All;Unigene5369_All;Unigene8565_All;Unigene33585_All;CL2622.Contig9_All;CL8221.Contig3_All;CL3863.Contig4_All;CL8221.Contig2_All;Unigene2222_All;CL2622.Contig2_All
MF	GO:0005509	calcium ion binding	64	733	0.630329723515593	CL5240.Contig1_All;CL544.Contig1_All;CL2259.Contig2_All;CL5720.Contig1_All;Unigene30900_All;CL666.Contig40_All;Unigene27150_All;CL1561.Contig1_All;CL666.Contig15_All;CL2681.Contig8_All;CL4810.Contig1_All;CL9200.Contig1_All;Unigene12549_All;CL5915.Contig3_All;CL642.Contig3_All;CL4337.Contig15_All;CL3110.Contig6_All;Unigene23237_All;CL4267.Contig2_All;Unigene12712_All;Unigene34625_All;Unigene27757_…
MF	GO:0005089	Rho guanyl-nucleotide exchange factor activity	6	37	0.638494406349622	CL11444.Contig2_All;Unigene22793_All;CL3589.Contig11_All;CL1577.Contig1_All;CL3589.Contig9_All;CL11444.Contig1_All
MF	GO:0008661	1-deoxy-D-xylulose-5-phosphate synthase activity	2	5	0.638494406349622	Unigene13046_All;Unigene34176_All
MF	GO:0008883	glutamyl-tRNA reductase activity	2	5	0.638494406349622	Unigene2192_All;Unigene13058_All
MF	GO:0010309	acireductone dioxygenase [iron(II)-requiring] activity	2	5	0.638494406349622	Unigene27032_All;Unigene9148_All
BP	GO:0006431	methionyl-tRNA aminoacylation	4	14	0.647567626055343	CL4950.Contig3_All;CL4950.Contig7_All;CL4950.Contig6_All;CL4950.Contig1_All
MF	GO:0016616	oxidoreductase activity, acting on the CH-OH group of donors, NAD or NADP as acceptor	7	47	0.651671887762076	CL812.Contig13_All;CL812.Contig50_All;CL5105.Contig17_All;CL5105.Contig14_All;CL5105.Contig18_All;CL5105.Contig15_All;CL9254.Contig2_All
MF	GO:0016757	transferase activity, transferring glycosyl groups	46	508	0.661862192625039	CL7979.Contig2_All;CL5277.Contig5_All;Unigene30220_All;CL2554.Contig1_All;CL755.Contig8_All;Unigene16874_All;CL4253.Contig2_All;CL9138.Contig2_All;CL8386.Contig2_All;CL5299.Contig7_All;CL3397.Contig19_All;CL7979.Contig3_All;CL5799.Contig1_All;CL9138.Contig1_All;CL10270.Contig2_All;CL9138.Contig3_All;CL4410.Contig2_All;CL3397.Contig20_All;CL8215.Contig2_All;CL5299.Contig8_All;CL3628.Contig27_All;U…
BP	GO:0009767	photosynthetic electron transport chain	3	8	0.668032510865354	CL5133.Contig2_All;CL5133.Contig3_All;CL5133.Contig1_All
BP	GO:0019354	siroheme biosynthetic process	3	8	0.668032510865354	CL92.Contig160_All;CL92.Contig269_All;CL92.Contig10_All
BP	GO:0043562	cellular response to nitrogen levels	3	8	0.668032510865354	CL4356.Contig2_All;CL4356.Contig1_All;CL5743.Contig2_All
BP	GO:0006605	protein targeting	7	38	0.675682127087503	CL6286.Contig4_All;CL3937.Contig1_All;CL3937.Contig2_All;CL3937.Contig6_All;CL3937.Contig9_All;CL3937.Contig5_All;CL3937.Contig8_All
MF	GO:0004419	hydroxymethylglutaryl-CoA lyase activity	3	12	0.686910093185255	CL2605.Contig3_All;CL2605.Contig4_All;CL2605.Contig2_All
MF	GO:0000155	phosphorelay sensor kinase activity	10	79	0.706437324984341	CL2668.Contig4_All;CL10919.Contig1_All;CL2668.Contig3_All;CL6.Contig1_All;CL3534.Contig1_All;CL3084.Contig1_All;CL2668.Contig2_All;CL6117.Contig2_All;CL8238.Contig2_All;CL8238.Contig1_All
BP	GO:0009094	L-phenylalanine biosynthetic process	7	39	0.749030318803484	CL2154.Contig6_All;Unigene27341_All;CL6568.Contig3_All;CL4679.Contig1_All;Unigene30570_All;CL6568.Contig4_All;Unigene16020_All
BP	GO:0009308	amine metabolic process	4	15	0.749030318803484	CL6114.Contig1_All;Unigene16229_All;Unigene20440_All;CL6114.Contig4_All
BP	GO:0035999	tetrahydrofolate interconversion	8	48	0.749030318803484	CL1073.Contig26_All;CL590.Contig2_All;CL6901.Contig2_All;Unigene2274_All;CL6901.Contig1_All;CL1073.Contig16_All;CL11455.Contig1_All;CL590.Contig4_All
MF	GO:0002161	aminoacyl-tRNA editing activity	8	59	0.756031213932739	CL2796.Contig1_All;CL5525.Contig1_All;Unigene12357_All;CL10723.Contig5_All;CL2796.Contig4_All;CL5525.Contig2_All;CL5525.Contig3_All;CL2796.Contig6_All
MF	GO:0005216	ion channel activity	9	70	0.784670514840095	CL5067.Contig4_All;CL10448.Contig1_All;CL6515.Contig2_All;Unigene29962_All;Unigene15543_All;CL10448.Contig3_All;CL10448.Contig2_All;CL5067.Contig5_All;CL10448.Contig4_All
CC	GO:0019013	viral nucleocapsid	24	209	0.797667255937335	CL8986.Contig2_All;CL4012.Contig1_All;CL1721.Contig1_All;CL1980.Contig38_All;CL4532.Contig6_All;CL931.Contig7_All;Unigene12658_All;CL4800.Contig2_All;CL1980.Contig37_All;CL1980.Contig35_All;Unigene101_All;CL7432.Contig2_All;CL1721.Contig2_All;CL335.Contig13_All;CL1980.Contig14_All;CL139.Contig3_All;CL1980.Contig55_All;CL10027.Contig1_All;CL5070.Contig2_All;CL470.Contig19_All;CL5095.Contig9_All;CL…
MF	GO:0019901	protein kinase binding	7	50	0.828673681671973	Unigene27677_All;Unigene15902_All;CL11591.Contig1_All;CL3911.Contig3_All;CL7587.Contig2_All;Unigene15525_All;CL3911.Contig1_All
MF	GO:0005542	folic acid binding	2	6	0.856435043061842	CL12192.Contig2_All;CL12192.Contig1_All
MF	GO:0008824	cyanate hydratase activity	2	6	0.856435043061842	CL317.Contig7_All;CL317.Contig8_All
MF	GO:0008168	methyltransferase activity	90	1094	0.87874487953105	CL1073.Contig26_All;CL1148.Contig10_All;CL1505.Contig5_All;CL1231.Contig13_All;Unigene2316_All;CL1967.Contig4_All;CL5642.Contig2_All;CL4898.Contig6_All;CL9546.Contig5_All;CL1148.Contig4_All;CL4651.Contig8_All;CL1505.Contig1_All;CL7513.Contig1_All;CL9546.Contig4_All;CL4387.Contig2_All;CL46.Contig61_All;CL2813.Contig3_All;CL1921.Contig5_All;CL2767.Contig6_All;CL1148.Contig11_All;Unigene23852_All;CL…
MF	GO:0004722	protein serine/threonine phosphatase activity	25	260	0.910699257057181	CL766.Contig9_All;CL8144.Contig4_All;CL5801.Contig7_All;CL766.Contig6_All;CL8144.Contig2_All;CL3528.Contig4_All;CL9942.Contig1_All;CL3528.Contig2_All;CL5181.Contig3_All;CL766.Contig10_All;CL5181.Contig2_All;CL1562.Contig3_All;CL1889.Contig8_All;CL11944.Contig2_All;CL8200.Contig2_All;CL1562.Contig1_All;Unigene30113_All;CL766.Contig3_All;Unigene1512_All;CL7040.Contig2_All;CL11944.Contig1_All;CL2806…
MF	GO:0008117	sphinganine-1-phosphate aldolase activity	1	1	0.910699257057181	Unigene5905_All
MF	GO:0008429	phosphatidylethanolamine binding	1	1	0.910699257057181	Unigene5137_All
MF	GO:0009000	selenocysteine lyase activity	1	1	0.910699257057181	CL11731.Contig3_All
MF	GO:0010277	chlorophyllide a oxygenase [overall] activity	3	14	0.910699257057181	CL6764.Contig2_All;CL10352.Contig2_All;Unigene20043_All
MF	GO:0015035	protein disulfide oxidoreductase activity	15	141	0.910699257057181	CL9260.Contig2_All;Unigene15616_All;CL7851.Contig3_All;CL6716.Contig4_All;CL6716.Contig1_All;Unigene1344_All;Unigene24222_All;Unigene13144_All;CL7851.Contig1_All;Unigene20602_All;CL7851.Contig2_All;CL5229.Contig5_All;Unigene4715_All;Unigene2046_All;Unigene1483_All
MF	GO:0015066	alpha-amylase inhibitor activity	1	1	0.910699257057181	Unigene27429_All
MF	GO:0032450	maltose alpha-glucosidase activity	1	1	0.910699257057181	CL10729.Contig1_All
MF	GO:0033881	bile-acid-CoA hydrolase activity	1	1	0.910699257057181	Unigene20501_All
MF	GO:0047672	anthranilate N-benzoyltransferase activity	1	1	0.910699257057181	Unigene202_All
MF	GO:0050593	N-methylcoclaurine 3'-monooxygenase activity	1	1	0.910699257057181	Unigene33454_All
MF	GO:0005525	GTP binding	77	931	0.93954206551652	CL2514.Contig4_All;CL11066.Contig1_All;CL4585.Contig9_All;CL72.Contig15_All;CL5291.Contig2_All;CL4093.Contig1_All;CL72.Contig9_All;CL72.Contig16_All;CL2622.Contig8_All;CL7826.Contig5_All;CL1191.Contig14_All;CL12189.Contig1_All;Unigene29918_All;CL5.Contig5_All;CL2514.Contig15_All;CL5291.Contig1_All;Unigene16648_All;CL2514.Contig8_All;CL8318.Contig2_All;CL2622.Contig1_All;CL1191.Contig16_All;CL4810…
MF	GO:0047262	polygalacturonate 4-alpha-galacturonosyltransferase activity	10	86	0.991175165834825	CL7894.Contig3_All;CL6411.Contig3_All;CL6263.Contig1_All;CL6346.Contig1_All;CL9407.Contig2_All;Unigene34425_All;Unigene17655_All;CL4322.Contig3_All;CL4935.Contig1_All;CL9031.Contig2_All
CC	GO:0000015	phosphopyruvate hydratase complex	1	16	1	CL9690.Contig2_All
BP	GO:0000027	ribosomal large subunit assembly	4	75	1	CL1470.Contig3_All;CL1470.Contig2_All;CL10852.Contig2_All;CL2864.Contig4_All
MF	GO:0000035	acyl binding	1	10	1	Unigene2120_All
MF	GO:0000036	ACP phosphopantetheine attachment site binding involved in fatty acid biosynthetic process	1	12	1	Unigene2120_All
MF	GO:0000049	tRNA binding	11	122	1	CL3015.Contig1_All;CL5525.Contig1_All;Unigene12357_All;CL2077.Contig14_All;CL2077.Contig6_All;CL12393.Contig2_All;CL2077.Contig3_All;CL3015.Contig4_All;CL5525.Contig2_All;CL5525.Contig3_All;CL2077.Contig5_All
BP	GO:0000103	sulfate assimilation	2	35	1	Unigene13115_All;Unigene9426_All
CC	GO:0000118	histone deacetylase complex	1	19	1	Unigene27461_All
CC	GO:0000123	histone acetyltransferase complex	4	97	1	CL84.Contig191_All;CL6259.Contig5_All;CL1445.Contig14_All;CL84.Contig257_All
CC	GO:0000126	transcription factor TFIIIB complex	1	21	1	CL454.Contig12_All
CC	GO:0000139	Golgi membrane	32	658	1	CL4430.Contig17_All;CL10720.Contig3_All;CL7143.Contig2_All;CL7894.Contig3_All;CL1325.Contig3_All;CL6411.Contig3_All;CL2867.Contig22_All;CL2714.Contig11_All;CL6263.Contig1_All;CL6346.Contig1_All;CL9407.Contig2_All;CL1300.Contig4_All;CL1047.Contig7_All;CL2867.Contig2_All;CL1300.Contig5_All;Unigene34425_All;CL2714.Contig9_All;CL12360.Contig2_All;CL2714.Contig4_All;CL2714.Contig13_All;CL5980.Contig6_…
CC	GO:0000145	exocyst	8	122	1	CL2188.Contig9_All;CL2188.Contig5_All;Unigene27400_All;CL10971.Contig2_All;Unigene26341_All;CL6773.Contig2_All;CL2188.Contig7_All;CL2188.Contig3_All
CC	GO:0000148	1,3-beta-D-glucan synthase complex	4	57	1	CL5413.Contig2_All;CL6648.Contig6_All;CL6648.Contig2_All;CL5413.Contig1_All
CC	GO:0000151	ubiquitin ligase complex	2	64	1	CL3914.Contig4_All;CL8236.Contig2_All
CC	GO:0000159	protein phosphatase type 2A complex	3	56	1	CL873.Contig4_All;Unigene34611_All;CL2707.Contig11_All
BP	GO:0000160	phosphorelay signal transduction system	15	131	1	CL11939.Contig1_All;CL9074.Contig10_All;CL9074.Contig7_All;CL8221.Contig1_All;CL5690.Contig2_All;CL9074.Contig9_All;CL9074.Contig2_All;Unigene17552_All;CL8535.Contig1_All;Unigene22735_All;Unigene1859_All;Unigene33585_All;CL8221.Contig3_All;CL1877.Contig1_All;CL8221.Contig2_All
MF	GO:0000166	nucleotide binding	10	191	1	CL6536.Contig2_All;CL5656.Contig7_All;CL4701.Contig3_All;Unigene20073_All;CL6536.Contig1_All;CL9628.Contig2_All;CL6943.Contig4_All;CL4701.Contig1_All;CL2050.Contig4_All;Unigene941_All
CC	GO:0000176	nuclear exosome (RNase complex)	2	26	1	CL6536.Contig2_All;CL6536.Contig1_All
CC	GO:0000178	exosome (RNase complex)	1	26	1	CL1815.Contig1_All
BP	GO:0000209	protein polyubiquitination	2	86	1	Unigene23815_All;CL8236.Contig2_All
CC	GO:0000221	vacuolar proton-transporting V-type ATPase, V1 domain	1	12	1	CL3809.Contig2_All
BP	GO:0000226	microtubule cytoskeleton organization	3	47	1	CL10542.Contig1_All;CL10542.Contig2_All;CL5908.Contig2_All
CC	GO:0000228	nuclear chromosome	1	31	1	Unigene33468_All
MF	GO:0000234	phosphoethanolamine N-methyltransferase activity	2	18	1	CL4272.Contig1_All;Unigene20131_All
BP	GO:0000256	allantoin catabolic process	1	17	1	CL908.Contig10_All
BP	GO:0000278	mitotic cell cycle	2	27	1	CL4736.Contig3_All;CL2154.Contig6_All
BP	GO:0000288	nuclear-transcribed mRNA catabolic process, deadenylation-dependent decay	1	36	1	CL2823.Contig2_All
BP	GO:0000302	response to reactive oxygen species	1	28	1	CL4464.Contig2_All
CC	GO:0000325	plant-type vacuole	1	57	1	CL3809.Contig2_All
BP	GO:0000381	regulation of alternative mRNA splicing, via spliceosome	1	16	1	CL7751.Contig7_All
BP	GO:0000387	spliceosomal snRNP assembly	2	36	1	CL8986.Contig2_All;CL8986.Contig1_All
BP	GO:0000398	mRNA splicing, via spliceosome	10	314	1	CL6741.Contig8_All;CL10408.Contig2_All;CL6741.Contig5_All;CL6741.Contig2_All;CL6741.Contig6_All;CL139.Contig3_All;CL6741.Contig4_All;CL6741.Contig7_All;CL6741.Contig3_All;CL139.Contig1_All
BP	GO:0000460	maturation of 5.8S rRNA	1	23	1	CL4657.Contig1_All
BP	GO:0000462	maturation of SSU-rRNA from tricistronic rRNA transcript (SSU-rRNA, 5.8S rRNA, LSU-rRNA)	2	100	1	CL2263.Contig2_All;CL4708.Contig4_All
BP	GO:0000463	maturation of LSU-rRNA from tricistronic rRNA transcript (SSU-rRNA, 5.8S rRNA, LSU-rRNA)	2	37	1	CL4657.Contig1_All;CL8017.Contig1_All
BP	GO:0000466	maturation of 5.8S rRNA from tricistronic rRNA transcript (SSU-rRNA, 5.8S rRNA, LSU-rRNA)	2	39	1	CL4657.Contig1_All;CL8017.Contig1_All
BP	GO:0000470	maturation of LSU-rRNA	1	45	1	CL4657.Contig1_All
BP	GO:0000723	telomere maintenance	2	48	1	CL6345.Contig1_All;CL5834.Contig1_All
BP	GO:0000724	double-strand break repair via homologous recombination	1	95	1	CL5077.Contig8_All
CC	GO:0000775	chromosome, centromeric region	1	46	1	CL4736.Contig3_All
CC	GO:0000786	nucleosome	6	139	1	Unigene27408_All;Unigene34252_All;Unigene15672_All;Unigene16187_All;CL7465.Contig4_All;CL3844.Contig2_All
MF	GO:0000906	6,7-dimethyl-8-ribityllumazine synthase activity	1	4	1	CL5180.Contig1_All
BP	GO:0000910	cytokinesis	3	21	1	CL10542.Contig1_All;CL10542.Contig2_All;CL5908.Contig2_All
CC	GO:0000930	gamma-tubulin complex	1	24	1	CL2731.Contig15_All
CC	GO:0000932	cytoplasmic mRNA processing body	1	109	1	CL2823.Contig2_All
MF	GO:0000981	sequence-specific DNA binding RNA polymerase II transcription factor activity	4	34	1	Unigene34133_All;CL881.Contig4_All;CL881.Contig2_All;Unigene35580_All
MF	GO:0000989	transcription factor binding transcription factor activity	2	8	1	Unigene27385_All;Unigene30976_All
MF	GO:0001026	TFIIIB-type transcription factor activity	1	21	1	CL454.Contig12_All
MF	GO:0001085	RNA polymerase II transcription factor binding	1	20	1	CL5591.Contig3_All
MF	GO:0001104	RNA polymerase II transcription cofactor activity	3	83	1	CL8107.Contig3_All;CL4318.Contig7_All;CL8107.Contig4_All
MF	GO:0001135	RNA polymerase II transcription factor recruiting transcription factor activity	4	30	1	Unigene34133_All;CL881.Contig4_All;CL881.Contig2_All;Unigene35580_All
MF	GO:0001228	RNA polymerase II transcription regulatory region sequence-specific DNA binding transcription factor activity involved in positive regulation of transcription	1	35	1	CL5591.Contig3_All
BP	GO:0001522	pseudouridine synthesis	9	255	1	CL1480.Contig32_All;CL3285.Contig5_All;CL3285.Contig8_All;CL185.Contig8_All;CL1304.Contig13_All;CL3285.Contig2_All;CL3285.Contig7_All;CL3285.Contig3_All;CL3285.Contig4_All
BP	GO:0001678	cellular glucose homeostasis	4	27	1	CL11532.Contig2_All;CL11532.Contig1_All;CL2291.Contig7_All;CL11617.Contig2_All
BP	GO:0001682	tRNA 5'-leader removal	1	11	1	CL8599.Contig6_All
BP	GO:0001731	formation of translation preinitiation complex	1	60	1	CL6321.Contig2_All
BP	GO:0002084	protein depalmitoylation	1	6	1	CL3489.Contig6_All
BP	GO:0002098	tRNA wobble uridine modification	5	50	1	CL767.Contig42_All;CL1979.Contig2_All;CL1979.Contig1_All;CL1979.Contig5_All;CL1979.Contig4_All
BP	GO:0002128	tRNA nucleoside ribose methylation	1	4	1	CL1904.Contig4_All
BP	GO:0002181	cytoplasmic translation	1	85	1	CL1904.Contig4_All
BP	GO:0003333	amino acid transmembrane transport	1	24	1	CL2484.Contig2_All
MF	GO:0003676	nucleic acid binding	137	2438	1	CL6536.Contig2_All;Unigene27060_All;CL84.Contig191_All;CL151.Contig4_All;Unigene370_All;CL1463.Contig31_All;CL9025.Contig2_All;CL444.Contig4_All;CL5167.Contig3_All;CL812.Contig31_All;CL4390.Contig3_All;CL812.Contig24_All;CL151.Contig7_All;CL598.Contig11_All;CL3627.Contig4_All;Unigene13744_All;CL92.Contig573_All;CL4390.Contig1_All;CL79.Contig3_All;CL4387.Contig2_All;CL2427.Contig5_All;CL9619.Conti…
MF	GO:0003678	DNA helicase activity	6	63	1	CL3750.Contig11_All;CL3750.Contig9_All;CL3750.Contig7_All;Unigene11805_All;CL3750.Contig16_All;CL3750.Contig21_All
MF	GO:0003682	chromatin binding	12	271	1	CL9844.Contig3_All;CL4503.Contig4_All;CL4793.Contig4_All;CL5591.Contig3_All;CL4793.Contig6_All;Unigene11805_All;CL3055.Contig1_All;Unigene21297_All;Unigene30406_All;CL9844.Contig2_All;CL8935.Contig1_All;CL8935.Contig3_All
MF	GO:0003684	damaged DNA binding	9	157	1	CL468.Contig8_All;CL468.Contig6_All;CL7681.Contig2_All;CL468.Contig4_All;CL468.Contig11_All;CL6345.Contig1_All;CL468.Contig3_All;CL468.Contig12_All;CL5834.Contig1_All
MF	GO:0003688	DNA replication origin binding	1	9	1	Unigene11805_All
MF	GO:0003690	double-stranded DNA binding	11	154	1	CL8900.Contig1_All;CL2406.Contig2_All;CL8900.Contig2_All;CL1232.Contig2_All;CL2521.Contig3_All;CL1954.Contig12_All;CL495.Contig13_All;CL495.Contig1_All;CL495.Contig11_All;CL495.Contig10_All;CL7421.Contig1_All
MF	GO:0003697	single-stranded DNA binding	4	103	1	CL2412.Contig4_All;CL10623.Contig1_All;CL1647.Contig2_All;CL5555.Contig1_All
MF	GO:0003712	transcription cofactor activity	1	21	1	Unigene9556_All
MF	GO:0003713	transcription coactivator activity	3	74	1	CL2504.Contig2_All;CL2504.Contig1_All;CL615.Contig19_All
MF	GO:0003714	transcription corepressor activity	2	31	1	CL7004.Contig9_All;CL7004.Contig2_All
MF	GO:0003723	RNA binding	200	3238	1	CL5454.Contig2_All;CL445.Contig99_All;CL1629.Contig3_All;CL445.Contig59_All;CL11312.Contig2_All;CL1925.Contig20_All;CL1589.Contig5_All;CL8986.Contig2_All;CL10178.Contig2_All;CL2352.Contig2_All;CL4904.Contig6_All;CL5291.Contig2_All;CL4012.Contig1_All;CL2205.Contig12_All;CL8638.Contig5_All;CL724.Contig1_All;CL6741.Contig8_All;CL754.Contig2_All;CL5750.Contig5_All;CL3519.Contig1_All;CL2205.Contig21_A…
MF	GO:0003725	double-stranded RNA binding	2	25	1	CL174.Contig1_All;CL174.Contig2_All
MF	GO:0003729	mRNA binding	1	572	1	Unigene22811_All
MF	GO:0003735	structural constituent of ribosome	31	982	1	CL5741.Contig1_All;Unigene317_All;CL11314.Contig1_All;CL1121.Contig2_All;CL6452.Contig8_All;CL7058.Contig2_All;CL8948.Contig3_All;CL1121.Contig1_All;CL6452.Contig7_All;CL666.Contig70_All;CL306.Contig1_All;CL3557.Contig5_All;CL2794.Contig5_All;CL10123.Contig2_All;CL1470.Contig3_All;Unigene436_All;CL8948.Contig1_All;CL1470.Contig2_All;CL80.Contig2_All;CL1535.Contig3_All;Unigene29963_All;CL6452.Cont…
MF	GO:0003743	translation initiation factor activity	30	466	1	CL3844.Contig8_All;Unigene1182_All;CL3844.Contig4_All;CL3844.Contig3_All;CL5920.Contig1_All;CL6448.Contig4_All;CL1432.Contig3_All;CL5920.Contig2_All;CL7081.Contig1_All;CL5332.Contig1_All;CL301.Contig2_All;CL1432.Contig7_All;CL1559.Contig6_All;CL5332.Contig2_All;CL6448.Contig2_All;CL7081.Contig7_All;CL3844.Contig7_All;CL2253.Contig46_All;Unigene16493_All;CL6321.Contig2_All;CL7081.Contig5_All;CL592…
MF	GO:0003746	translation elongation factor activity	3	151	1	CL5.Contig5_All;CL306.Contig1_All;CL5.Contig3_All
MF	GO:0003747	translation release factor activity	3	19	1	CL6096.Contig3_All;CL6096.Contig1_All;CL6096.Contig4_All
MF	GO:0003755	peptidyl-prolyl cis-trans isomerase activity	19	255	1	CL8996.Contig4_All;CL8996.Contig1_All;CL2559.Contig3_All;CL2650.Contig4_All;Unigene26910_All;CL4539.Contig7_All;CL4539.Contig6_All;CL204.Contig18_All;CL4539.Contig2_All;CL4539.Contig4_All;CL8996.Contig6_All;CL2813.Contig1_All;CL8458.Contig4_All;CL4539.Contig5_All;CL4526.Contig1_All;CL2813.Contig2_All;CL4539.Contig1_All;CL2650.Contig1_All;CL952.Contig3_All
MF	GO:0003774	motor activity	5	83	1	CL4203.Contig30_All;CL9401.Contig9_All;CL6993.Contig3_All;Unigene20479_All;CL4203.Contig32_All
MF	GO:0003777	microtubule motor activity	20	317	1	CL1823.Contig3_All;CL452.Contig10_All;CL5803.Contig2_All;CL8361.Contig7_All;CL840.Contig1_All;CL4627.Contig6_All;CL7232.Contig1_All;CL4627.Contig9_All;CL452.Contig8_All;Unigene23864_All;CL4942.Contig9_All;CL2264.Contig13_All;CL2519.Contig3_All;CL4817.Contig3_All;CL452.Contig14_All;CL452.Contig12_All;CL452.Contig13_All;CL452.Contig2_All;CL8361.Contig1_All;CL4817.Contig1_All
MF	GO:0003824	catalytic activity	81	1074	1	CL190.Contig2_All;CL3406.Contig4_All;CL11995.Contig2_All;CL3406.Contig18_All;CL3406.Contig15_All;Unigene30220_All;CL503.Contig15_All;CL48.Contig2_All;Unigene15540_All;CL7415.Contig1_All;CL5254.Contig4_All;Unigene16056_All;CL10544.Contig2_All;CL4876.Contig2_All;Unigene26431_All;CL759.Contig13_All;CL1023.Contig2_All;CL3822.Contig1_All;CL46.Contig61_All;CL394.Contig17_All;CL394.Contig8_All;CL10521.C…
MF	GO:0003825	alpha,alpha-trehalose-phosphate synthase (UDP-forming) activity	1	28	1	CL1876.Contig2_All
MF	GO:0003830	beta-1,4-mannosylglycoprotein 4-beta-N-acetylglucosaminyltransferase activity	1	6	1	CL3878.Contig6_All
MF	GO:0003841	1-acylglycerol-3-phosphate O-acyltransferase activity	2	10	1	CL3949.Contig3_All;CL3210.Contig2_All
MF	GO:0003843	1,3-beta-D-glucan synthase activity	4	57	1	CL5413.Contig2_All;CL6648.Contig6_All;CL6648.Contig2_All;CL5413.Contig1_All
MF	GO:0003849	3-deoxy-7-phosphoheptulonate synthase activity	1	20	1	CL1729.Contig5_All
MF	GO:0003860	3-hydroxyisobutyryl-CoA hydrolase activity	3	28	1	CL8789.Contig1_All;CL6500.Contig2_All;CL4339.Contig4_All
MF	GO:0003864	3-methyl-2-oxobutanoate hydroxymethyltransferase activity	1	8	1	CL687.Contig5_All
MF	GO:0003872	6-phosphofructokinase activity	6	118	1	CL1520.Contig11_All;CL101.Contig4_All;CL101.Contig2_All;CL101.Contig37_All;CL101.Contig40_All;CL1520.Contig42_All
MF	GO:0003883	CTP synthase activity	1	30	1	CL4928.Contig2_All
MF	GO:0003886	DNA (cytosine-5-)-methyltransferase activity	2	24	1	CL4503.Contig4_All;Unigene30406_All
MF	GO:0003887	DNA-directed DNA polymerase activity	2	133	1	Unigene33721_All;CL9628.Contig2_All
MF	GO:0003896	DNA primase activity	1	15	1	CL10300.Contig1_All
MF	GO:0003899	DNA-directed RNA polymerase activity	20	272	1	CL7294.Contig1_All;CL1862.Contig25_All;CL649.Contig3_All;CL928.Contig4_All;CL1901.Contig6_All;Unigene20073_All;CL3177.Contig9_All;CL1862.Contig8_All;CL8265.Contig1_All;CL928.Contig3_All;CL7294.Contig2_All;CL8265.Contig2_All;CL3177.Contig5_All;CL1862.Contig30_All;CL928.Contig1_All;CL1614.Contig9_All;CL649.Contig2_All;CL928.Contig9_All;CL1862.Contig13_All;CL3177.Contig3_All
MF	GO:0003905	alkylbase DNA N-glycosylase activity	2	10	1	CL657.Contig5_All;CL657.Contig2_All
MF	GO:0003910	DNA ligase (ATP) activity	5	52	1	CL3156.Contig3_All;CL3156.Contig1_All;CL219.Contig14_All;CL11473.Contig1_All;CL219.Contig25_All
MF	GO:0003917	DNA topoisomerase type I activity	1	43	1	CL2924.Contig4_All
MF	GO:0003918	DNA topoisomerase type II (ATP-hydrolyzing) activity	1	44	1	CL7237.Contig1_All
MF	GO:0003922	GMP synthase (glutamine-hydrolyzing) activity	1	5	1	Unigene34210_All
MF	GO:0003924	GTPase activity	49	648	1	CL2514.Contig4_All;CL11066.Contig1_All;CL4585.Contig9_All;CL4093.Contig1_All;CL2622.Contig8_All;CL1191.Contig14_All;CL5.Contig5_All;CL2514.Contig15_All;Unigene16648_All;CL2514.Contig8_All;CL8318.Contig2_All;CL2622.Contig1_All;CL1191.Contig16_All;CL4810.Contig1_All;CL2366.Contig4_All;CL3427.Contig10_All;CL1890.Contig6_All;CL12011.Contig1_All;CL3427.Contig7_All;CL8254.Contig1_All;CL4882.Contig1_All…
MF	GO:0003937	IMP cyclohydrolase activity	1	6	1	CL7532.Contig1_All
MF	GO:0003938	IMP dehydrogenase activity	1	10	1	Unigene9532_All
MF	GO:0003950	NAD+ ADP-ribosyltransferase activity	6	92	1	CL1088.Contig97_All;CL5974.Contig8_All;CL5974.Contig6_All;CL5974.Contig10_All;CL135.Contig14_All;CL5974.Contig9_All
MF	GO:0003951	NAD+ kinase activity	8	99	1	CL6203.Contig5_All;CL6203.Contig2_All;CL6203.Contig1_All;CL6203.Contig3_All;CL1880.Contig2_All;CL1597.Contig2_All;CL498.Contig3_All;CL498.Contig4_All
MF	GO:0003955	NAD(P)H dehydrogenase (quinone) activity	2	13	1	CL3844.Contig2_All;CL6220.Contig1_All
MF	GO:0003975	UDP-N-acetylglucosamine-dolichyl-phosphate N-acetylglucosaminephosphotransferase activity	1	6	1	CL593.Contig5_All
MF	GO:0003978	UDP-glucose 4-epimerase activity	2	14	1	CL10351.Contig4_All;CL1716.Contig4_All
MF	GO:0003979	UDP-glucose 6-dehydrogenase activity	2	10	1	CL6627.Contig2_All;CL6627.Contig3_All
MF	GO:0003989	acetyl-CoA carboxylase activity	2	27	1	CL2473.Contig3_All;Unigene34347_All
MF	GO:0003993	acid phosphatase activity	8	96	1	CL1841.Contig3_All;CL5954.Contig3_All;CL2742.Contig2_All;CL1841.Contig8_All;Unigene5088_All;CL4310.Contig1_All;CL7767.Contig1_All;CL192.Contig13_All
MF	GO:0003995	acyl-CoA dehydrogenase activity	1	11	1	CL9533.Contig5_All
MF	GO:0003998	acylphosphatase activity	1	3	1	CL9194.Contig1_All
MF	GO:0004001	adenosine kinase activity	2	8	1	CL11905.Contig1_All;Unigene23310_All
MF	GO:0004003	ATP-dependent DNA helicase activity	4	91	1	CL5715.Contig3_All;CL6345.Contig1_All;CL5438.Contig4_All;CL5834.Contig1_All
MF	GO:0004004	ATP-dependent RNA helicase activity	2	186	1	CL8306.Contig1_All;CL7078.Contig8_All
MF	GO:0004012	phospholipid-translocating ATPase activity	3	74	1	CL8129.Contig1_All;CL4890.Contig1_All;CL1413.Contig1_All
MF	GO:0004013	adenosylhomocysteinase activity	2	8	1	CL5200.Contig1_All;Unigene16279_All
MF	GO:0004014	adenosylmethionine decarboxylase activity	1	9	1	CL3492.Contig2_All
MF	GO:0004018	N6-(1,2-dicarboxyethyl)AMP AMP-lyase (fumarate-forming) activity	1	11	1	CL8439.Contig1_All
MF	GO:0004030	aldehyde dehydrogenase [NAD(P)+] activity	3	17	1	CL12384.Contig2_All;CL5535.Contig2_All;CL5535.Contig5_All
MF	GO:0004038	allantoinase activity	1	14	1	CL908.Contig10_All
MF	GO:0004040	amidase activity	6	60	1	CL843.Contig10_All;CL843.Contig9_All;CL666.Contig16_All;Unigene19269_All;CL843.Contig8_All;CL843.Contig3_All
MF	GO:0004042	acetyl-CoA:L-glutamate N-acetyltransferase activity	2	9	1	CL7144.Contig1_All;CL8270.Contig2_All
MF	GO:0004056	argininosuccinate lyase activity	1	5	1	Unigene20196_All
MF	GO:0004066	asparagine synthase (glutamine-hydrolyzing) activity	1	19	1	CL5946.Contig2_All
MF	GO:0004070	aspartate carbamoyltransferase activity	1	5	1	CL11494.Contig1_All
MF	GO:0004072	aspartate kinase activity	2	21	1	CL10423.Contig1_All;CL10423.Contig2_All
MF	GO:0004075	biotin carboxylase activity	1	15	1	CL2473.Contig3_All
MF	GO:0004077	biotin-[acetyl-CoA-carboxylase] ligase activity	2	23	1	CL3465.Contig6_All;CL3465.Contig10_All
MF	GO:0004088	carbamoyl-phosphate synthase (glutamine-hydrolyzing) activity	1	4	1	Unigene23768_All
MF	GO:0004090	carbonyl reductase (NADPH) activity	1	5	1	CL1140.Contig3_All
MF	GO:0004096	catalase activity	1	8	1	CL718.Contig1_All
MF	GO:0004109	coproporphyrinogen oxidase activity	1	8	1	CL4461.Contig9_All
MF	GO:0004124	cysteine synthase activity	4	27	1	CL12101.Contig1_All;CL1497.Contig4_All;CL1497.Contig1_All;CL1497.Contig2_All
MF	GO:0004127	cytidylate kinase activity	1	9	1	Unigene30894_All
MF	GO:0004128	cytochrome-b5 reductase activity, acting on NAD(P)H	1	8	1	CL4431.Contig2_All
MF	GO:0004129	cytochrome-c oxidase activity	1	26	1	Unigene66_All
MF	GO:0004130	cytochrome-c peroxidase activity	1	10	1	CL4464.Contig2_All
MF	GO:0004141	dethiobiotin synthase activity	1	2	1	Unigene13394_All
MF	GO:0004144	diacylglycerol O-acyltransferase activity	2	22	1	CL5124.Contig6_All;CL3909.Contig7_All
MF	GO:0004164	diphthine synthase activity	1	5	1	CL4400.Contig2_All
MF	GO:0004168	dolichol kinase activity	1	15	1	CL5668.Contig1_All
MF	GO:0004175	endopeptidase activity	1	39	1	CL3891.Contig8_All
MF	GO:0004176	ATP-dependent peptidase activity	2	48	1	CL4074.Contig3_All;CL7924.Contig1_All
MF	GO:0004180	carboxypeptidase activity	1	42	1	CL621.Contig2_All
MF	GO:0004197	cysteine-type endopeptidase activity	1	38	1	Unigene26767_All
MF	GO:0004310	farnesyl-diphosphate farnesyltransferase activity	2	11	1	CL6329.Contig3_All;CL7856.Contig1_All
MF	GO:0004316	3-oxoacyl-[acyl-carrier-protein] reductase (NADPH) activity	1	7	1	Unigene5190_All
MF	GO:0004326	tetrahydrofolylpolyglutamate synthase activity	5	43	1	CL4044.Contig5_All;CL4044.Contig12_All;CL4044.Contig27_All;CL4044.Contig24_All;CL4044.Contig1_All
MF	GO:0004332	fructose-bisphosphate aldolase activity	2	20	1	CL9574.Contig1_All;Unigene12113_All
MF	GO:0004347	glucose-6-phosphate isomerase activity	1	15	1	CL8766.Contig2_All
MF	GO:0004349	glutamate 5-kinase activity	1	11	1	CL5976.Contig2_All
MF	GO:0004350	glutamate-5-semialdehyde dehydrogenase activity	1	9	1	CL5976.Contig2_All
MF	GO:0004351	glutamate decarboxylase activity	2	13	1	CL853.Contig6_All;CL7083.Contig2_All
MF	GO:0004356	glutamate-ammonia ligase activity	2	17	1	CL2094.Contig1_All;Unigene27329_All
MF	GO:0004358	glutamate N-acetyltransferase activity	1	3	1	CL7144.Contig1_All
MF	GO:0004362	glutathione-disulfide reductase activity	1	11	1	CL5696.Contig2_All
MF	GO:0004363	glutathione synthase activity	1	13	1	CL5298.Contig2_All
MF	GO:0004364	glutathione transferase activity	1	53	1	Unigene5558_All
MF	GO:0004373	glycogen (starch) synthase activity	2	20	1	CL9567.Contig2_All;CL9567.Contig1_All
MF	GO:0004386	helicase activity	38	691	1	CL151.Contig4_All;CL4390.Contig3_All;CL1772.Contig23_All;CL151.Contig7_All;CL8162.Contig3_All;CL3519.Contig1_All;CL4390.Contig1_All;CL5715.Contig3_All;CL1911.Contig13_All;CL8306.Contig2_All;CL151.Contig1_All;CL8336.Contig2_All;CL9252.Contig1_All;CL2903.Contig2_All;CL4050.Contig2_All;CL8306.Contig1_All;CL4050.Contig3_All;CL788.Contig13_All;CL4050.Contig1_All;Unigene5858_All;CL567.Contig2_All;Unige…
MF	GO:0004396	hexokinase activity	4	27	1	CL11532.Contig2_All;CL11532.Contig1_All;CL2291.Contig7_All;CL11617.Contig2_All
MF	GO:0004402	histone acetyltransferase activity	1	37	1	Unigene9556_All
MF	GO:0004417	hydroxyethylthiazole kinase activity	1	19	1	CL328.Contig35_All
MF	GO:0004418	hydroxymethylbilane synthase activity	1	3	1	Unigene20172_All
MF	GO:0004420	hydroxymethylglutaryl-CoA reductase (NADPH) activity	1	4	1	Unigene5964_All
MF	GO:0004427	inorganic diphosphatase activity	3	27	1	CL736.Contig10_All;CL4845.Contig2_All;CL736.Contig2_All
MF	GO:0004435	phosphatidylinositol phospholipase C activity	1	14	1	Unigene8565_All
MF	GO:0004450	isocitrate dehydrogenase (NADP+) activity	2	17	1	CL1341.Contig4_All;CL1341.Contig1_All
MF	GO:0004471	malate dehydrogenase (decarboxylating) (NAD+) activity	3	36	1	CL6108.Contig1_All;CL3583.Contig4_All;CL3583.Contig11_All
MF	GO:0004476	mannose-6-phosphate isomerase activity	2	10	1	CL1674.Contig2_All;CL4244.Contig2_All
MF	GO:0004478	methionine adenosyltransferase activity	2	12	1	CL2773.Contig1_All;CL2773.Contig3_All
MF	GO:0004484	mRNA guanylyltransferase activity	2	8	1	CL3156.Contig3_All;CL3156.Contig1_All
MF	GO:0004489	methylenetetrahydrofolate reductase (NAD(P)H) activity	2	7	1	CL6901.Contig2_All;CL6901.Contig1_All
MF	GO:0004491	methylmalonate-semialdehyde dehydrogenase (acylating) activity	1	17	1	CL6711.Contig5_All
MF	GO:0004499	N,N-dimethylaniline monooxygenase activity	3	61	1	Unigene10098_All;Unigene12623_All;Unigene5228_All
MF	GO:0004518	nuclease activity	1	84	1	CL856.Contig12_All
MF	GO:0004519	endonuclease activity	15	493	1	CL125.Contig49_All;CL598.Contig11_All;Unigene34692_All;CL4117.Contig13_All;CL598.Contig17_All;CL125.Contig7_All;CL856.Contig12_All;CL4117.Contig9_All;CL6964.Contig2_All;CL598.Contig24_All;CL6415.Contig4_All;CL10058.Contig2_All;CL125.Contig50_All;CL1810.Contig6_All;CL7146.Contig2_All
MF	GO:0004523	RNA-DNA hybrid ribonuclease activity	5	41	1	CL9619.Contig2_All;CL8379.Contig8_All;CL7105.Contig1_All;CL1089.Contig2_All;CL7105.Contig4_All
MF	GO:0004525	ribonuclease III activity	7	57	1	CL5454.Contig2_All;CL3782.Contig5_All;CL3265.Contig13_All;CL3265.Contig4_All;CL3265.Contig9_All;CL3265.Contig3_All;CL485.Contig3_All
MF	GO:0004526	ribonuclease P activity	1	12	1	CL8599.Contig6_All
MF	GO:0004527	exonuclease activity	1	70	1	CL6140.Contig1_All
MF	GO:0004555	alpha,alpha-trehalase activity	1	4	1	CL10795.Contig5_All
MF	GO:0004556	alpha-amylase activity	2	18	1	CL2681.Contig8_All;CL2681.Contig3_All
MF	GO:0004558	alpha-glucosidase activity	1	3	1	CL10729.Contig1_All
MF	GO:0004559	alpha-mannosidase activity	3	35	1	CL6983.Contig1_All;CL4023.Contig6_All;CL6983.Contig2_All
MF	GO:0004560	alpha-L-fucosidase activity	2	8	1	Unigene9418_All;CL11106.Contig2_All
MF	GO:0004563	beta-N-acetylhexosaminidase activity	2	16	1	CL12070.Contig2_All;Unigene22683_All
MF	GO:0004568	chitinase activity	3	16	1	Unigene27061_All;Unigene5970_All;CL518.Contig40_All
MF	GO:0004571	mannosyl-oligosaccharide 1,2-alpha-mannosidase activity	5	84	1	CL5720.Contig1_All;CL5720.Contig11_All;CL5720.Contig4_All;CL218.Contig23_All;CL5720.Contig9_All
MF	GO:0004573	mannosyl-oligosaccharide glucosidase activity	1	31	1	CL3552.Contig12_All
MF	GO:0004575	sucrose alpha-glucosidase activity	2	11	1	Unigene8923_All;Unigene20501_All
MF	GO:0004588	orotate phosphoribosyltransferase activity	1	2	1	Unigene31053_All
MF	GO:0004590	orotidine-5'-phosphate decarboxylase activity	1	2	1	Unigene31053_All
MF	GO:0004591	oxoglutarate dehydrogenase (succinyl-transferring) activity	1	19	1	CL1169.Contig22_All
MF	GO:0004594	pantothenate kinase activity	2	23	1	CL6905.Contig2_All;CL92.Contig111_All
MF	GO:0004604	phosphoadenylyl-sulfate reductase (thioredoxin) activity	1	9	1	Unigene26461_All
MF	GO:0004615	phosphomannomutase activity	1	11	1	CL5470.Contig5_All
MF	GO:0004618	phosphoglycerate kinase activity	1	12	1	Unigene26205_All
MF	GO:0004619	phosphoglycerate mutase activity	1	37	1	CL354.Contig12_All
MF	GO:0004630	phospholipase D activity	2	51	1	Unigene27757_All;CL31.Contig11_All
MF	GO:0004634	phosphopyruvate hydratase activity	1	16	1	CL9690.Contig2_All
MF	GO:0004639	phosphoribosylaminoimidazolesuccinocarboxamide synthase activity	1	6	1	CL4976.Contig1_All
MF	GO:0004643	phosphoribosylaminoimidazolecarboxamide formyltransferase activity	1	6	1	CL7532.Contig1_All
MF	GO:0004651	polynucleotide 5'-phosphatase activity	2	8	1	CL3156.Contig3_All;CL3156.Contig1_All
MF	GO:0004654	polyribonucleotide nucleotidyltransferase activity	3	17	1	CL7945.Contig2_All;Unigene8297_All;CL7945.Contig1_All
MF	GO:0004657	proline dehydrogenase activity	1	4	1	CL8959.Contig1_All
MF	GO:0004663	Rab geranylgeranyltransferase activity	1	28	1	CL4714.Contig1_All
MF	GO:0004671	protein C-terminal S-isoprenylcysteine carboxyl O-methyltransferase activity	1	4	1	CL5246.Contig4_All
MF	GO:0004675	transmembrane receptor protein serine/threonine kinase activity	2	137	1	Unigene12148_All;CL7546.Contig4_All
MF	GO:0004693	cyclin-dependent protein serine/threonine kinase activity	1	45	1	CL1418.Contig1_All
MF	GO:0004713	protein tyrosine kinase activity	1	41	1	CL7234.Contig2_All
MF	GO:0004714	transmembrane receptor protein tyrosine kinase activity	1	12	1	CL4653.Contig12_All
MF	GO:0004721	phosphoprotein phosphatase activity	11	182	1	CL1787.Contig25_All;CL1787.Contig16_All;Unigene15894_All;CL1787.Contig21_All;CL1787.Contig4_All;CL1787.Contig3_All;CL1787.Contig2_All;CL1787.Contig18_All;CL1787.Contig13_All;CL1787.Contig7_All;CL1787.Contig20_All
MF	GO:0004725	protein tyrosine phosphatase activity	3	117	1	CL3156.Contig3_All;CL3156.Contig1_All;CL7131.Contig13_All
MF	GO:0004729	oxygen-dependent protoporphyrinogen oxidase activity	1	58	1	CL936.Contig21_All
MF	GO:0004739	pyruvate dehydrogenase (acetyl-transferring) activity	1	21	1	CL9181.Contig2_All
MF	GO:0004743	pyruvate kinase activity	3	29	1	CL6191.Contig1_All;Unigene23839_All;CL6191.Contig2_All
MF	GO:0004751	ribose-5-phosphate isomerase activity	1	9	1	CL2459.Contig3_All
MF	GO:0004781	sulfate adenylyltransferase (ATP) activity	2	12	1	Unigene13115_All;Unigene9426_All
MF	GO:0004788	thiamine diphosphokinase activity	1	7	1	CL4640.Contig5_All
MF	GO:0004791	thioredoxin-disulfide reductase activity	1	33	1	CL11514.Contig1_All
MF	GO:0004794	L-threonine ammonia-lyase activity	1	6	1	Unigene12904_All
MF	GO:0004797	thymidine kinase activity	1	5	1	CL6375.Contig1_All
MF	GO:0004801	sedoheptulose-7-phosphate:D-glyceraldehyde-3-phosphate glyceronetransferase activity	1	7	1	CL1691.Contig2_All
MF	GO:0004805	trehalose-phosphatase activity	3	18	1	CL1265.Contig2_All;CL4588.Contig1_All;CL1265.Contig3_All
MF	GO:0004809	tRNA (guanine-N2-)-methyltransferase activity	2	15	1	CL3015.Contig1_All;CL3015.Contig4_All
MF	GO:0004812	aminoacyl-tRNA ligase activity	2	43	1	CL3627.Contig4_All;CL10723.Contig5_All
MF	GO:0004820	glycine-tRNA ligase activity	1	31	1	CL2111.Contig8_All
MF	GO:0004828	serine-tRNA ligase activity	2	16	1	CL6889.Contig3_All;CL6889.Contig2_All
MF	GO:0004832	valine-tRNA ligase activity	3	24	1	CL2796.Contig1_All;CL2796.Contig4_All;CL2796.Contig6_All
MF	GO:0004842	ubiquitin-protein ligase activity	30	489	1	Unigene27251_All;CL4189.Contig6_All;CL9701.Contig5_All;CL8784.Contig4_All;CL617.Contig9_All;CL4189.Contig4_All;CL3914.Contig4_All;CL617.Contig11_All;Unigene19232_All;Unigene23800_All;Unigene33848_All;Unigene33680_All;CL617.Contig22_All;CL8364.Contig1_All;CL617.Contig2_All;CL3233.Contig3_All;CL3066.Contig2_All;CL125.Contig30_All;CL3233.Contig9_All;CL4189.Contig3_All;CL8236.Contig2_All;CL617.Contig…
MF	GO:0004843	ubiquitin-specific protease activity	10	110	1	CL3474.Contig2_All;CL3474.Contig3_All;CL5113.Contig12_All;CL3474.Contig8_All;CL1835.Contig17_All;CL1835.Contig8_All;CL1835.Contig10_All;CL1835.Contig9_All;CL5113.Contig10_All;CL1835.Contig5_All
MF	GO:0004849	uridine kinase activity	1	18	1	CL2312.Contig4_All
MF	GO:0004853	uroporphyrinogen decarboxylase activity	2	12	1	CL4054.Contig3_All;Unigene9447_All
MF	GO:0004861	cyclin-dependent protein serine/threonine kinase inhibitor activity	1	11	1	CL9495.Contig1_All
MF	GO:0004867	serine-type endopeptidase inhibitor activity	1	8	1	Unigene5770_All
MF	GO:0004869	cysteine-type endopeptidase inhibitor activity	3	20	1	Unigene27711_All;Unigene5710_All;CL11871.Contig1_All
MF	GO:0004888	transmembrane signaling receptor activity	1	26	1	CL2154.Contig6_All
MF	GO:0004930	G-protein coupled receptor activity	2	32	1	CL1639.Contig1_All;CL7980.Contig10_All
MF	GO:0004970	ionotropic glutamate receptor activity	5	57	1	CL1639.Contig1_All;CL891.Contig11_All;CL7900.Contig2_All;CL7980.Contig10_All;CL7900.Contig1_All
MF	GO:0005049	nuclear export signal receptor activity	1	9	1	CL54.Contig11_All
MF	GO:0005085	guanyl-nucleotide exchange factor activity	2	14	1	CL1034.Contig1_All;CL1034.Contig2_All
MF	GO:0005086	ARF guanyl-nucleotide exchange factor activity	2	41	1	CL8003.Contig6_All;CL8003.Contig5_All
MF	GO:0005094	Rho GDP-dissociation inhibitor activity	1	9	1	CL6527.Contig3_All
MF	GO:0005096	GTPase activator activity	6	162	1	CL8360.Contig3_All;CL8479.Contig2_All;CL11700.Contig2_All;CL5304.Contig6_All;CL8360.Contig2_All;CL11700.Contig3_All
MF	GO:0005102	receptor binding	1	16	1	CL4653.Contig12_All
MF	GO:0005199	structural constituent of cell wall	4	40	1	Unigene8357_All;CL1832.Contig4_All;Unigene2592_All;CL1832.Contig1_All
MF	GO:0005200	structural constituent of cytoskeleton	8	75	1	CL2366.Contig4_All;CL1890.Contig6_All;CL2366.Contig1_All;CL2366.Contig17_All;CL1890.Contig3_All;CL1890.Contig13_All;CL2366.Contig5_All;CL2366.Contig3_All
MF	GO:0005315	inorganic phosphate transmembrane transporter activity	2	24	1	CL3056.Contig7_All;CL6932.Contig1_All
MF	GO:0005319	lipid transporter activity	1	64	1	CL5005.Contig5_All
MF	GO:0005337	nucleoside transmembrane transporter activity	3	17	1	CL9782.Contig3_All;CL9782.Contig2_All;CL10480.Contig1_All
MF	GO:0005351	sugar:hydrogen symporter activity	1	47	1	CL2792.Contig7_All
MF	GO:0005355	glucose transmembrane transporter activity	1	20	1	CL2792.Contig7_All
MF	GO:0005375	copper ion transmembrane transporter activity	1	18	1	CL5239.Contig5_All
MF	GO:0005385	zinc ion transmembrane transporter activity	1	18	1	CL11626.Contig1_All
MF	GO:0005388	calcium-transporting ATPase activity	1	63	1	CL3375.Contig1_All
MF	GO:0005452	inorganic anion exchanger activity	1	15	1	CL3182.Contig3_All
MF	GO:0005459	UDP-galactose transmembrane transporter activity	1	11	1	CL4313.Contig2_All
MF	GO:0005460	UDP-glucose transmembrane transporter activity	1	10	1	CL4313.Contig2_All
MF	GO:0005471	ATP:ADP antiporter activity	1	29	1	CL531.Contig1_All
MF	GO:0005507	copper ion binding	27	339	1	CL7797.Contig1_All;Unigene19442_All;Unigene22896_All;CL1522.Contig4_All;CL7742.Contig1_All;CL1522.Contig3_All;CL5017.Contig2_All;Unigene13773_All;CL6114.Contig1_All;Unigene20291_All;Unigene17400_All;Unigene26343_All;CL7797.Contig2_All;CL3878.Contig1_All;Unigene16229_All;CL1522.Contig8_All;CL6254.Contig1_All;Unigene27856_All;CL1522.Contig6_All;Unigene26344_All;CL7998.Contig3_All;CL4302.Contig2_All…
MF	GO:0005516	calmodulin binding	16	301	1	CL3595.Contig3_All;CL7944.Contig2_All;CL3595.Contig6_All;CL3375.Contig1_All;CL10013.Contig2_All;CL9112.Contig1_All;CL9389.Contig2_All;CL5062.Contig3_All;CL3595.Contig5_All;Unigene5093_All;CL1817.Contig2_All;CL1780.Contig10_All;CL6366.Contig1_All;CL6487.Contig4_All;CL6487.Contig6_All;CL9389.Contig1_All
MF	GO:0005534	galactose binding	2	30	1	CL1398.Contig1_All;CL1398.Contig6_All
MF	GO:0005536	glucose binding	4	27	1	CL11532.Contig2_All;CL11532.Contig1_All;CL2291.Contig7_All;CL11617.Contig2_All
MF	GO:0005540	hyaluronic acid binding	1	3	1	CL6844.Contig2_All
MF	GO:0005543	phospholipid binding	1	18	1	Unigene23832_All
MF	GO:0005545	1-phosphatidylinositol binding	1	24	1	CL9300.Contig3_All
CC	GO:0005615	extracellular space	3	54	1	Unigene9521_All;Unigene26767_All;CL1088.Contig26_All
CC	GO:0005618	cell wall	51	618	1	CL9640.Contig2_All;CL1986.Contig41_All;CL10990.Contig1_All;CL6945.Contig2_All;CL3183.Contig2_All;CL10805.Contig2_All;Unigene25363_All;Unigene16858_All;CL9408.Contig1_All;Unigene19429_All;CL4166.Contig1_All;CL547.Contig7_All;Unigene8694_All;Unigene26262_All;Unigene31870_All;CL6945.Contig3_All;CL11033.Contig3_All;Unigene20190_All;Unigene32561_All;CL5023.Contig3_All;CL11756.Contig1_All;Unigene4973_A…
CC	GO:0005623	cell	26	356	1	Unigene19272_All;CL11532.Contig2_All;CL9260.Contig2_All;CL1310.Contig2_All;CL6716.Contig4_All;CL11390.Contig2_All;CL6716.Contig1_All;CL3432.Contig1_All;Unigene1344_All;CL5206.Contig2_All;Unigene24222_All;Unigene13144_All;Unigene20602_All;Unigene26461_All;CL11629.Contig3_All;CL11514.Contig1_All;CL11532.Contig1_All;CL2291.Contig7_All;CL5229.Contig5_All;Unigene4715_All;CL11629.Contig1_All;CL5696.Con…
CC	GO:0005634	nucleus	440	7282	1	CL3750.Contig11_All;CL5378.Contig2_All;CL3863.Contig1_All;CL12303.Contig2_All;CL2560.Contig6_All;Unigene30894_All;CL3195.Contig38_All;CL2583.Contig35_All;CL1916.Contig15_All;CL8847.Contig1_All;CL2217.Contig3_All;CL5071.Contig1_All;CL1793.Contig5_All;CL2087.Contig52_All;CL1862.Contig25_All;CL5179.Contig2_All;Unigene12534_All;CL8907.Contig1_All;CL6334.Contig5_All;Unigene20367_All;Unigene19323_All;C…
CC	GO:0005643	nuclear pore	5	158	1	CL2788.Contig6_All;CL3511.Contig2_All;CL54.Contig11_All;CL2788.Contig2_All;CL2788.Contig1_All
CC	GO:0005654	nucleoplasm	3	183	1	CL1560.Contig4_All;CL4657.Contig1_All;CL8017.Contig1_All
CC	GO:0005664	nuclear origin of replication recognition complex	1	8	1	Unigene19219_All
CC	GO:0005666	DNA-directed RNA polymerase III complex	3	42	1	CL7294.Contig1_All;CL7294.Contig2_All;CL1614.Contig9_All
CC	GO:0005667	transcription factor complex	4	57	1	CL5591.Contig3_All;CL2230.Contig7_All;CL4162.Contig1_All;CL4162.Contig2_All
CC	GO:0005669	transcription factor TFIID complex	1	39	1	Unigene1182_All
CC	GO:0005673	transcription factor TFIIE complex	1	4	1	Unigene8617_All
CC	GO:0005680	anaphase-promoting complex	2	41	1	CL653.Contig2_All;CL653.Contig1_All
CC	GO:0005681	spliceosomal complex	3	237	1	CL8986.Contig2_All;CL8306.Contig1_All;CL8986.Contig1_All
CC	GO:0005685	U1 snRNP	1	43	1	Unigene22811_All
CC	GO:0005694	chromosome	2	165	1	CL7237.Contig1_All;CL10143.Contig1_All
CC	GO:0005730	nucleolus	18	922	1	CL2077.Contig12_All;CL2077.Contig14_All;CL2077.Contig6_All;CL4892.Contig8_All;CL2077.Contig3_All;Unigene12658_All;Unigene19464_All;CL1402.Contig4_All;CL8182.Contig3_All;CL5023.Contig3_All;CL1402.Contig8_All;CL4657.Contig1_All;CL8017.Contig1_All;CL11280.Contig1_All;CL10852.Contig2_All;CL2077.Contig2_All;CL7078.Contig8_All;CL2077.Contig5_All
CC	GO:0005732	small nucleolar ribonucleoprotein complex	3	18	1	CL8986.Contig2_All;CL4532.Contig6_All;CL8986.Contig1_All
CC	GO:0005737	cytoplasm	138	3333	1	CL1505.Contig5_All;CL5085.Contig4_All;Unigene30894_All;CL1793.Contig5_All;CL1162.Contig9_All;CL2796.Contig1_All;CL1610.Contig5_All;CL256.Contig3_All;CL5640.Contig2_All;CL211.Contig5_All;CL1942.Contig1_All;CL5085.Contig13_All;CL5085.Contig18_All;CL1691.Contig2_All;CL1520.Contig11_All;CL256.Contig15_All;CL2976.Contig5_All;CL3627.Contig4_All;CL5085.Contig15_All;CL1505.Contig1_All;Unigene27032_All;CL…
CC	GO:0005739	mitochondrion	35	1475	1	CL1682.Contig8_All;CL1682.Contig4_All;CL3467.Contig6_All;Unigene317_All;CL322.Contig47_All;CL12101.Contig1_All;CL92.Contig371_All;CL1682.Contig10_All;CL2605.Contig3_All;CL1682.Contig22_All;CL1682.Contig23_All;CL1915.Contig1_All;CL11947.Contig2_All;CL5125.Contig1_All;CL47.Contig2_All;CL5846.Contig1_All;Unigene436_All;CL812.Contig13_All;CL2605.Contig4_All;CL1019.Contig7_All;CL812.Contig50_All;CL963…
CC	GO:0005743	mitochondrial inner membrane	12	263	1	CL7458.Contig6_All;CL4350.Contig14_All;Unigene4774_All;CL1915.Contig1_All;CL4601.Contig3_All;CL4350.Contig6_All;Unigene5161_All;CL4350.Contig7_All;CL11587.Contig2_All;CL7458.Contig5_All;CL7071.Contig2_All;Unigene66_All
CC	GO:0005744	mitochondrial inner membrane presequence translocase complex	4	39	1	CL1980.Contig49_All;CL1980.Contig28_All;CL1980.Contig10_All;CL1980.Contig30_All
CC	GO:0005759	mitochondrial matrix	6	163	1	Unigene8214_All;CL11085.Contig2_All;CL8853.Contig1_All;CL4074.Contig3_All;Unigene35376_All;Unigene16368_All
CC	GO:0005764	lysosome	1	25	1	Unigene26767_All
CC	GO:0005768	endosome	2	388	1	CL3150.Contig2_All;CL11123.Contig2_All
CC	GO:0005769	early endosome	7	104	1	CL494.Contig4_All;CL494.Contig2_All;CL3241.Contig2_All;CL494.Contig5_All;CL538.Contig2_All;CL494.Contig1_All;CL5140.Contig4_All
CC	GO:0005770	late endosome	1	62	1	Unigene15995_All
CC	GO:0005773	vacuole	7	624	1	CL1986.Contig41_All;CL5751.Contig3_All;CL1986.Contig23_All;CL2149.Contig12_All;CL2149.Contig6_All;CL1986.Contig24_All;CL9748.Contig6_All
CC	GO:0005774	vacuolar membrane	3	611	1	CL6619.Contig28_All;CL2154.Contig6_All;CL4721.Contig8_All
CC	GO:0005777	peroxisome	4	256	1	CL5105.Contig17_All;CL5105.Contig14_All;CL5105.Contig18_All;CL5105.Contig15_All
CC	GO:0005782	peroxisomal matrix	1	29	1	CL7924.Contig1_All
CC	GO:0005783	endoplasmic reticulum	9	823	1	CL11445.Contig1_All;CL4089.Contig2_All;CL2813.Contig3_All;CL11445.Contig2_All;CL3893.Contig6_All;CL2181.Contig3_All;CL2627.Contig2_All;Unigene29938_All;Unigene22629_All
CC	GO:0005789	endoplasmic reticulum membrane	17	621	1	CL4263.Contig9_All;CL755.Contig8_All;Unigene34123_All;CL9546.Contig4_All;CL11306.Contig2_All;CL6403.Contig3_All;CL5940.Contig2_All;CL4263.Contig7_All;Unigene5964_All;Unigene23304_All;CL5246.Contig4_All;CL4263.Contig5_All;CL5222.Contig2_All;CL5222.Contig1_All;CL9546.Contig6_All;CL11306.Contig1_All;CL1107.Contig15_All
CC	GO:0005794	Golgi apparatus	11	1100	1	CL8133.Contig1_All;CL9864.Contig2_All;CL9546.Contig4_All;Unigene9312_All;CL3809.Contig2_All;CL2154.Contig6_All;CL8133.Contig3_All;CL4313.Contig2_All;CL9546.Contig6_All;Unigene13529_All;CL1535.Contig3_All
CC	GO:0005802	trans-Golgi network	3	398	1	CL3150.Contig2_All;CL11123.Contig2_All;CL5140.Contig4_All
CC	GO:0005819	spindle	1	103	1	CL5023.Contig3_All
CC	GO:0005829	cytosol	20	2789	1	CL3247.Contig2_All;CL5820.Contig1_All;CL1902.Contig5_All;CL1191.Contig14_All;CL1191.Contig16_All;Unigene9447_All;CL8773.Contig5_All;CL1979.Contig2_All;Unigene27438_All;CL5298.Contig2_All;CL1902.Contig4_All;CL5820.Contig2_All;CL30.Contig9_All;CL6705.Contig3_All;CL8773.Contig2_All;CL6627.Contig3_All;CL1979.Contig5_All;CL6705.Contig2_All;Unigene2120_All;CL939.Contig25_All
CC	GO:0005834	heterotrimeric G-protein complex	2	33	1	CL2046.Contig9_All;Unigene5369_All
CC	GO:0005840	ribosome	35	888	1	CL5021.Contig6_All;CL6154.Contig3_All;Unigene317_All;CL11314.Contig1_All;CL1121.Contig2_All;CL6452.Contig8_All;CL7058.Contig2_All;CL8948.Contig3_All;CL1121.Contig1_All;CL6452.Contig7_All;CL666.Contig70_All;CL306.Contig1_All;CL3557.Contig5_All;CL2794.Contig5_All;CL10123.Contig2_All;Unigene16719_All;CL1470.Contig3_All;CL7349.Contig2_All;Unigene27062_All;Unigene436_All;CL7349.Contig3_All;CL8948.Cont…
CC	GO:0005852	eukaryotic translation initiation factor 3 complex	1	59	1	CL6321.Contig2_All
CC	GO:0005856	cytoskeleton	1	100	1	Unigene27280_All
CC	GO:0005874	microtubule	23	425	1	CL4783.Contig1_All;Unigene30051_All;CL4085.Contig3_All;CL8361.Contig7_All;CL840.Contig1_All;CL7232.Contig1_All;CL2366.Contig4_All;CL1890.Contig6_All;Unigene400_All;Unigene23864_All;CL4085.Contig2_All;CL2366.Contig1_All;CL2366.Contig17_All;CL4817.Contig3_All;CL5182.Contig1_All;CL1890.Contig3_All;CL2731.Contig15_All;CL1890.Contig13_All;CL8361.Contig1_All;CL2366.Contig5_All;CL4817.Contig1_All;CL2366…
CC	GO:0005876	spindle microtubule	2	24	1	CL3179.Contig4_All;CL3179.Contig2_All
CC	GO:0005886	plasma membrane	55	2778	1	CL4391.Contig7_All;Unigene2052_All;Unigene20118_All;CL1999.Contig1_All;Unigene12871_All;CL494.Contig4_All;CL2813.Contig3_All;CL494.Contig2_All;CL3809.Contig2_All;CL3241.Contig2_All;CL12326.Contig2_All;CL1028.Contig4_All;CL2154.Contig6_All;CL4391.Contig3_All;CL494.Contig5_All;CL1028.Contig1_All;CL12380.Contig2_All;Unigene8992_All;CL4722.Contig2_All;CL4391.Contig4_All;CL538.Contig2_All;CL689.Contig…
CC	GO:0005887	integral component of plasma membrane	19	211	1	CL876.Contig17_All;CL876.Contig35_All;CL876.Contig8_All;CL876.Contig41_All;CL876.Contig5_All;CL8749.Contig5_All;CL876.Contig1_All;CL6515.Contig2_All;CL876.Contig47_All;CL876.Contig3_All;CL876.Contig64_All;CL876.Contig46_All;CL876.Contig21_All;CL876.Contig37_All;CL7514.Contig2_All;CL876.Contig6_All;Unigene15966_All;CL876.Contig27_All;CL876.Contig42_All
CC	GO:0005968	Rab-protein geranylgeranyltransferase complex	1	20	1	CL6884.Contig6_All
BP	GO:0005980	glycogen catabolic process	1	8	1	CL326.Contig3_All
BP	GO:0005983	starch catabolic process	1	48	1	CL5869.Contig2_All
BP	GO:0005985	sucrose metabolic process	3	38	1	Unigene7016_All;Unigene4688_All;CL6099.Contig1_All
BP	GO:0005991	trehalose metabolic process	1	12	1	CL10795.Contig5_All
BP	GO:0005992	trehalose biosynthetic process	5	72	1	CL1265.Contig2_All;CL4588.Contig1_All;CL4811.Contig2_All;CL1876.Contig2_All;CL1265.Contig3_All
BP	GO:0006002	fructose 6-phosphate metabolic process	6	116	1	CL1520.Contig11_All;CL101.Contig4_All;CL101.Contig2_All;CL101.Contig37_All;CL101.Contig40_All;CL1520.Contig42_All
BP	GO:0006006	glucose metabolic process	4	71	1	CL3012.Contig10_All;CL3012.Contig7_All;CL3012.Contig5_All;CL607.Contig2_All
BP	GO:0006012	galactose metabolic process	2	26	1	CL10351.Contig4_All;CL1716.Contig4_All
BP	GO:0006013	mannose metabolic process	3	25	1	CL6983.Contig1_All;CL4023.Contig6_All;CL6983.Contig2_All
BP	GO:0006021	inositol biosynthetic process	5	33	1	CL2790.Contig1_All;CL4344.Contig2_All;CL2580.Contig11_All;CL2790.Contig5_All;CL10774.Contig1_All
BP	GO:0006024	glycosaminoglycan biosynthetic process	1	4	1	CL6627.Contig3_All
BP	GO:0006032	chitin catabolic process	3	16	1	Unigene27061_All;Unigene5970_All;CL518.Contig40_All
BP	GO:0006073	cellular glucan metabolic process	1	2	1	Unigene26262_All
BP	GO:0006075	(1->3)-beta-D-glucan biosynthetic process	4	57	1	CL5413.Contig2_All;CL6648.Contig6_All;CL6648.Contig2_All;CL5413.Contig1_All
BP	GO:0006081	cellular aldehyde metabolic process	3	18	1	CL12384.Contig2_All;CL5535.Contig2_All;CL5535.Contig5_All
BP	GO:0006086	acetyl-CoA biosynthetic process from pyruvate	1	21	1	CL9181.Contig2_All
BP	GO:0006090	pyruvate metabolic process	2	16	1	CL2170.Contig2_All;CL2170.Contig1_All
BP	GO:0006094	gluconeogenesis	1	57	1	CL8766.Contig2_All
BP	GO:0006096	glycolysis	10	182	1	CL11532.Contig2_All;CL8766.Contig2_All;CL9574.Contig1_All;Unigene26205_All;CL11532.Contig1_All;CL2291.Contig7_All;Unigene12113_All;CL354.Contig12_All;CL9690.Contig2_All;CL11617.Contig2_All
BP	GO:0006097	glyoxylate cycle	2	9	1	CL9218.Contig1_All;CL9218.Contig2_All
BP	GO:0006098	pentose-phosphate shunt	1	72	1	CL1691.Contig2_All
BP	GO:0006099	tricarboxylic acid cycle	8	152	1	CL1341.Contig4_All;CL172.Contig45_All;CL1341.Contig1_All;CL1169.Contig22_All;CL172.Contig48_All;CL9218.Contig1_All;CL9218.Contig2_All;CL7786.Contig3_All
BP	GO:0006102	isocitrate metabolic process	2	30	1	CL1341.Contig4_All;CL1341.Contig1_All
BP	GO:0006108	malate metabolic process	1	35	1	CL7786.Contig3_All
BP	GO:0006119	oxidative phosphorylation	1	7	1	Unigene66_All
BP	GO:0006122	mitochondrial electron transport, ubiquinol to cytochrome c	1	29	1	CL11587.Contig2_All
BP	GO:0006139	nucleobase-containing compound metabolic process	1	99	1	CL2083.Contig5_All
BP	GO:0006164	purine nucleotide biosynthetic process	2	11	1	CL4976.Contig1_All;CL7532.Contig1_All
BP	GO:0006166	purine ribonucleoside salvage	2	12	1	CL11905.Contig1_All;Unigene23310_All
BP	GO:0006168	adenine salvage	4	17	1	Unigene30277_All;CL6705.Contig3_All;CL6705.Contig2_All;CL6705.Contig4_All
BP	GO:0006177	GMP biosynthetic process	1	12	1	Unigene34210_All
BP	GO:0006183	GTP biosynthetic process	1	18	1	Unigene9532_All
BP	GO:0006189	'de novo' IMP biosynthetic process	1	54	1	CL8439.Contig1_All
BP	GO:0006207	'de novo' pyrimidine nucleobase biosynthetic process	4	30	1	Unigene30894_All;Unigene31053_All;CL11494.Contig1_All;Unigene23768_All
BP	GO:0006221	pyrimidine nucleotide biosynthetic process	1	17	1	Unigene30894_All
BP	GO:0006260	DNA replication	19	311	1	CL11156.Contig3_All;CL11156.Contig4_All;Unigene273_All;CL11156.Contig2_All;Unigene33721_All;CL219.Contig14_All;CL11473.Contig1_All;CL9628.Contig2_All;Unigene3399_All;CL92.Contig304_All;CL11966.Contig1_All;CL219.Contig25_All;CL11966.Contig2_All;CL92.Contig101_All;Unigene19219_All;CL11156.Contig1_All;CL92.Contig212_All;CL1311.Contig12_All;CL92.Contig456_All
BP	GO:0006265	DNA topological change	2	87	1	CL7237.Contig1_All;CL2924.Contig4_All
BP	GO:0006270	DNA replication initiation	6	76	1	CL3750.Contig11_All;CL3750.Contig9_All;CL3750.Contig7_All;Unigene11805_All;CL3750.Contig16_All;CL3750.Contig21_All
BP	GO:0006281	DNA repair	22	624	1	CL125.Contig49_All;CL468.Contig8_All;CL3156.Contig3_All;Unigene273_All;CL5610.Contig2_All;CL4117.Contig13_All;CL3156.Contig1_All;CL5715.Contig3_All;CL125.Contig7_All;CL2412.Contig4_All;CL856.Contig12_All;CL4117.Contig9_All;CL10623.Contig1_All;CL468.Contig6_All;CL7681.Contig2_All;CL468.Contig4_All;CL468.Contig11_All;Unigene3399_All;CL468.Contig3_All;CL468.Contig12_All;CL125.Contig50_All;CL1311.Con…
BP	GO:0006298	mismatch repair	4	106	1	CL856.Contig2_All;CL132.Contig30_All;CL1810.Contig6_All;CL132.Contig7_All
BP	GO:0006302	double-strand break repair	1	64	1	CL8336.Contig2_All
BP	GO:0006303	double-strand break repair via nonhomologous end joining	2	36	1	CL6345.Contig1_All;CL5834.Contig1_All
BP	GO:0006306	DNA methylation	6	49	1	CL5642.Contig2_All;CL151.Contig1_All;CL5642.Contig3_All;CL5642.Contig5_All;CL5642.Contig6_All;CL5642.Contig1_All
BP	GO:0006308	DNA catabolic process	3	44	1	CL598.Contig11_All;CL598.Contig17_All;CL598.Contig24_All
BP	GO:0006310	DNA recombination	13	224	1	CL3156.Contig3_All;Unigene273_All;CL3156.Contig1_All;CL2412.Contig4_All;CL10623.Contig1_All;CL219.Contig14_All;CL11473.Contig1_All;Unigene3399_All;CL6345.Contig1_All;Unigene1389_All;CL219.Contig25_All;CL451.Contig14_All;CL1311.Contig12_All
BP	GO:0006333	chromatin assembly or disassembly	2	9	1	CL1364.Contig1_All;CL1364.Contig2_All
BP	GO:0006334	nucleosome assembly	1	87	1	CL3844.Contig2_All
BP	GO:0006336	DNA replication-independent nucleosome assembly	3	26	1	CL2733.Contig19_All;CL2733.Contig21_All;CL2733.Contig16_All
BP	GO:0006338	chromatin remodeling	4	90	1	CL5715.Contig3_All;CL2113.Contig2_All;CL2113.Contig1_All;CL2113.Contig3_All
BP	GO:0006351	transcription, DNA-templated	223	2819	1	CL5378.Contig2_All;CL12303.Contig2_All;CL2583.Contig35_All;CL8847.Contig1_All;CL2217.Contig3_All;CL5071.Contig1_All;Unigene1182_All;CL1862.Contig25_All;CL5179.Contig2_All;Unigene12534_All;CL8907.Contig1_All;CL841.Contig5_All;Unigene20710_All;CL5716.Contig1_All;Unigene22611_All;Unigene20204_All;CL7727.Contig1_All;CL841.Contig37_All;CL7886.Contig1_All;CL8696.Contig3_All;CL5463.Contig1_All;CL8011.Co…
BP	GO:0006352	DNA-templated transcription, initiation	10	106	1	Unigene1182_All;CL7081.Contig1_All;CL1896.Contig9_All;CL3077.Contig3_All;CL3077.Contig2_All;CL7081.Contig7_All;CL7081.Contig5_All;CL5727.Contig7_All;CL7081.Contig8_All;CL7081.Contig4_All
BP	GO:0006353	DNA-templated transcription, termination	1	13	1	CL6415.Contig1_All
BP	GO:0006355	regulation of transcription, DNA-templated	212	2665	1	CL5378.Contig2_All;CL2560.Contig6_All;CL2583.Contig35_All;CL8847.Contig1_All;CL2217.Contig3_All;CL5071.Contig1_All;Unigene1182_All;CL1862.Contig25_All;CL5179.Contig2_All;CL8907.Contig1_All;CL6334.Contig5_All;CL841.Contig5_All;CL5738.Contig2_All;CL5716.Contig1_All;CL10987.Contig2_All;Unigene20204_All;CL841.Contig37_All;CL8696.Contig3_All;CL8011.Contig6_All;CL6028.Contig1_All;CL841.Contig45_All;Uni…
BP	GO:0006357	regulation of transcription from RNA polymerase II promoter	12	144	1	Unigene34133_All;CL881.Contig4_All;CL306.Contig1_All;CL615.Contig19_All;CL1415.Contig21_All;CL4698.Contig7_All;CL881.Contig2_All;CL4698.Contig2_All;CL4351.Contig7_All;Unigene35580_All;CL4698.Contig19_All;CL92.Contig254_All
BP	GO:0006364	rRNA processing	13	266	1	Unigene26366_All;CL6154.Contig3_All;CL12348.Contig2_All;CL4532.Contig6_All;CL12348.Contig1_All;CL12306.Contig2_All;CL361.Contig129_All;CL1402.Contig4_All;CL1402.Contig8_All;CL361.Contig118_All;CL361.Contig123_All;CL11280.Contig1_All;CL958.Contig5_All
BP	GO:0006367	transcription initiation from RNA polymerase II promoter	2	73	1	CL1559.Contig6_All;Unigene8617_All
BP	GO:0006370	7-methylguanosine mRNA capping	2	12	1	CL3156.Contig3_All;CL3156.Contig1_All
BP	GO:0006376	mRNA splice site selection	1	22	1	Unigene22811_All
BP	GO:0006383	transcription from RNA polymerase III promoter	9	73	1	CL7294.Contig1_All;CL1862.Contig25_All;CL1901.Contig6_All;CL454.Contig12_All;CL1862.Contig8_All;CL7294.Contig2_All;CL1862.Contig30_All;CL1614.Contig9_All;CL1862.Contig13_All
BP	GO:0006388	tRNA splicing, via endonucleolytic cleavage and ligation	1	19	1	CL9692.Contig3_All
BP	GO:0006396	RNA processing	44	482	1	CL6536.Contig2_All;CL5454.Contig2_All;CL445.Contig99_All;CL445.Contig59_All;CL724.Contig1_All;CL8038.Contig3_All;CL3782.Contig5_All;CL3265.Contig13_All;CL5005.Contig5_All;CL4942.Contig19_All;CL17.Contig12_All;CL7945.Contig2_All;CL17.Contig20_All;CL4430.Contig5_All;CL4942.Contig3_All;CL17.Contig18_All;CL5670.Contig1_All;CL7361.Contig5_All;CL6536.Contig1_All;CL4430.Contig21_All;CL4942.Contig13_All;…
BP	GO:0006397	mRNA processing	10	449	1	CL3599.Contig3_All;CL3599.Contig1_All;CL3599.Contig7_All;CL4525.Contig2_All;CL84.Contig660_All;CL3599.Contig9_All;CL3599.Contig2_All;CL1009.Contig9_All;CL4209.Contig13_All;CL7885.Contig4_All
BP	GO:0006399	tRNA metabolic process	1	3	1	CL12393.Contig2_All
BP	GO:0006400	tRNA modification	7	64	1	CL4122.Contig6_All;CL4122.Contig2_All;CL4122.Contig7_All;CL4122.Contig19_All;CL4122.Contig4_All;CL4122.Contig20_All;CL4122.Contig8_All
BP	GO:0006402	mRNA catabolic process	3	40	1	CL7945.Contig2_All;Unigene8297_All;CL7945.Contig1_All
BP	GO:0006412	translation	30	949	1	CL5741.Contig1_All;Unigene317_All;CL11314.Contig1_All;CL1121.Contig2_All;CL6452.Contig8_All;CL7058.Contig2_All;CL8948.Contig3_All;CL1121.Contig1_All;CL6452.Contig7_All;CL666.Contig70_All;CL3557.Contig5_All;CL2794.Contig5_All;CL10123.Contig2_All;CL1470.Contig3_All;Unigene436_All;CL8948.Contig1_All;CL1470.Contig2_All;CL80.Contig2_All;CL1535.Contig3_All;Unigene29963_All;CL6452.Contig3_All;CL9243.Con…
BP	GO:0006418	tRNA aminoacylation for protein translation	1	36	1	CL3627.Contig4_All
BP	GO:0006426	glycyl-tRNA aminoacylation	1	29	1	CL2111.Contig8_All
BP	GO:0006427	histidyl-tRNA aminoacylation	4	18	1	CL2395.Contig6_All;CL2395.Contig8_All;CL2395.Contig2_All;CL2395.Contig9_All
BP	GO:0006428	isoleucyl-tRNA aminoacylation	4	19	1	CL5525.Contig1_All;Unigene12357_All;CL5525.Contig2_All;CL5525.Contig3_All
BP	GO:0006434	seryl-tRNA aminoacylation	2	16	1	CL6889.Contig3_All;CL6889.Contig2_All
BP	GO:0006438	valyl-tRNA aminoacylation	3	24	1	CL2796.Contig1_All;CL2796.Contig4_All;CL2796.Contig6_All
BP	GO:0006446	regulation of translational initiation	1	54	1	CL6321.Contig2_All
BP	GO:0006457	protein folding	18	435	1	Unigene332_All;CL8777.Contig3_All;CL2559.Contig3_All;Unigene1740_All;CL2311.Contig1_All;CL2311.Contig3_All;CL7909.Contig1_All;Unigene1496_All;CL3325.Contig7_All;CL562.Contig52_All;CL6763.Contig1_All;CL562.Contig41_All;Unigene1798_All;CL562.Contig35_All;CL8432.Contig3_All;CL7511.Contig1_All;CL1303.Contig5_All;CL2311.Contig7_All
BP	GO:0006464	cellular protein modification process	6	73	1	CL3465.Contig6_All;CL3465.Contig10_All;CL6967.Contig2_All;CL6967.Contig4_All;CL6967.Contig1_All;CL6967.Contig3_All
BP	GO:0006465	signal peptide processing	1	45	1	CL6847.Contig1_All
BP	GO:0006468	protein phosphorylation	6	314	1	CL1418.Contig1_All;Unigene12148_All;CL1510.Contig25_All;CL1510.Contig23_All;CL7546.Contig4_All;CL5140.Contig4_All
BP	GO:0006471	protein ADP-ribosylation	6	74	1	CL1088.Contig97_All;CL5974.Contig8_All;CL5974.Contig6_All;CL5974.Contig10_All;CL135.Contig14_All;CL5974.Contig9_All
BP	GO:0006474	N-terminal protein amino acid acetylation	2	10	1	CL11134.Contig5_All;CL11134.Contig2_All
BP	GO:0006479	protein methylation	2	99	1	CL46.Contig61_All;CL46.Contig21_All
BP	GO:0006486	protein glycosylation	27	354	1	CL4430.Contig17_All;CL8133.Contig1_All;CL1325.Contig3_All;Unigene16874_All;CL4253.Contig2_All;CL8386.Contig2_All;CL5299.Contig7_All;CL5299.Contig8_All;CL8133.Contig3_All;CL1300.Contig4_All;CL10165.Contig2_All;CL1047.Contig7_All;CL5299.Contig9_All;CL1300.Contig5_All;CL11102.Contig4_All;Unigene16716_All;CL1535.Contig3_All;CL5980.Contig6_All;CL5299.Contig3_All;CL8386.Contig1_All;CL4078.Contig2_All;U…
BP	GO:0006487	protein N-linked glycosylation	4	60	1	CL7390.Contig2_All;CL7390.Contig4_All;CL3878.Contig6_All;CL593.Contig5_All
BP	GO:0006488	dolichol-linked oligosaccharide biosynthetic process	1	20	1	CL593.Contig5_All
BP	GO:0006506	GPI anchor biosynthetic process	4	74	1	CL5277.Contig5_All;CL2029.Contig2_All;CL6403.Contig3_All;CL2313.Contig3_All
BP	GO:0006511	ubiquitin-dependent protein catabolic process	21	377	1	CL3474.Contig2_All;CL3474.Contig3_All;CL1276.Contig4_All;CL5113.Contig12_All;CL3474.Contig8_All;CL1245.Contig7_All;CL5192.Contig3_All;CL5192.Contig2_All;CL4571.Contig2_All;CL4571.Contig1_All;CL3889.Contig1_All;CL9101.Contig1_All;Unigene34431_All;CL3889.Contig4_All;CL9101.Contig2_All;CL5113.Contig10_All;CL339.Contig3_All;CL3889.Contig3_All;CL5192.Contig1_All;CL1276.Contig3_All;CL6917.Contig9_All
BP	GO:0006515	misfolded or incompletely synthesized protein catabolic process	2	10	1	CL4074.Contig3_All;CL7924.Contig1_All
BP	GO:0006520	cellular amino acid metabolic process	9	115	1	CL8715.Contig2_All;CL1220.Contig18_All;CL1220.Contig9_All;CL5300.Contig4_All;CL5298.Contig2_All;CL11494.Contig1_All;CL8715.Contig1_All;Unigene5200_All;CL8715.Contig3_All
BP	GO:0006526	arginine biosynthetic process	2	32	1	CL7144.Contig1_All;CL8270.Contig2_All
BP	GO:0006529	asparagine biosynthetic process	1	19	1	CL5946.Contig2_All
BP	GO:0006534	cysteine metabolic process	1	3	1	CL11731.Contig3_All
BP	GO:0006535	cysteine biosynthetic process from serine	5	51	1	CL12101.Contig1_All;CL1497.Contig4_All;CL10564.Contig1_All;CL1497.Contig1_All;CL1497.Contig2_All
BP	GO:0006536	glutamate metabolic process	2	21	1	CL853.Contig6_All;CL7083.Contig2_All
BP	GO:0006537	glutamate biosynthetic process	1	23	1	CL681.Contig6_All
BP	GO:0006541	glutamine metabolic process	3	62	1	CL4928.Contig2_All;CL5946.Contig2_All;Unigene23768_All
BP	GO:0006542	glutamine biosynthetic process	2	20	1	CL2094.Contig1_All;Unigene27329_All
BP	GO:0006545	glycine biosynthetic process	6	50	1	CL1073.Contig26_All;CL590.Contig2_All;Unigene2274_All;CL1073.Contig16_All;CL11455.Contig1_All;CL590.Contig4_All
BP	GO:0006555	methionine metabolic process	2	13	1	CL6901.Contig2_All;CL6901.Contig1_All
BP	GO:0006556	S-adenosylmethionine biosynthetic process	2	12	1	CL2773.Contig1_All;CL2773.Contig3_All
BP	GO:0006557	S-adenosylmethioninamine biosynthetic process	1	9	1	CL3492.Contig2_All
BP	GO:0006559	L-phenylalanine catabolic process	4	29	1	CL256.Contig3_All;CL256.Contig15_All;CL256.Contig6_All;CL256.Contig9_All
BP	GO:0006562	proline catabolic process	1	2	1	CL8959.Contig1_All
BP	GO:0006571	tyrosine biosynthetic process	1	14	1	CL2154.Contig6_All
BP	GO:0006592	ornithine biosynthetic process	1	3	1	CL7144.Contig1_All
BP	GO:0006596	polyamine biosynthetic process	2	36	1	Unigene9079_All;CL8845.Contig5_All
BP	GO:0006597	spermine biosynthetic process	1	10	1	CL3492.Contig2_All
BP	GO:0006611	protein export from nucleus	1	11	1	CL54.Contig11_All
BP	GO:0006614	SRP-dependent cotranslational protein targeting to membrane	1	41	1	CL4093.Contig1_All
BP	GO:0006627	protein processing involved in protein targeting to mitochondrion	1	13	1	CL11085.Contig2_All
BP	GO:0006629	lipid metabolic process	19	276	1	CL1551.Contig2_All;CL4361.Contig5_All;CL2482.Contig15_All;Unigene27932_All;CL4039.Contig4_All;CL9272.Contig1_All;CL11682.Contig2_All;CL1551.Contig3_All;Unigene29884_All;CL2752.Contig5_All;Unigene34677_All;Unigene757_All;Unigene23157_All;Unigene29938_All;CL5045.Contig1_All;Unigene12395_All;CL6427.Contig5_All;Unigene20270_All;CL9209.Contig1_All
BP	GO:0006633	fatty acid biosynthetic process	23	241	1	Unigene760_All;CL6290.Contig1_All;CL4374.Contig6_All;CL10983.Contig1_All;CL4374.Contig10_All;CL4263.Contig9_All;Unigene2317_All;Unigene16742_All;CL4374.Contig11_All;CL556.Contig2_All;CL4263.Contig7_All;CL2473.Contig3_All;CL556.Contig3_All;Unigene2189_All;Unigene34347_All;CL4263.Contig5_All;Unigene10136_All;CL2628.Contig19_All;CL4374.Contig1_All;Unigene2120_All;Unigene31066_All;CL1107.Contig15_All…
BP	GO:0006656	phosphatidylcholine biosynthetic process	2	21	1	CL4272.Contig1_All;Unigene20131_All
BP	GO:0006659	phosphatidylserine biosynthetic process	4	32	1	CL970.Contig25_All;CL970.Contig5_All;CL970.Contig6_All;CL970.Contig10_All
BP	GO:0006662	glycerol ether metabolic process	2	64	1	CL9260.Contig2_All;Unigene13144_All
BP	GO:0006672	ceramide metabolic process	2	9	1	CL8110.Contig2_All;CL8110.Contig1_All
BP	GO:0006694	steroid biosynthetic process	4	35	1	CL10346.Contig2_All;CL10346.Contig1_All;CL10346.Contig3_All;Unigene1419_All
BP	GO:0006696	ergosterol biosynthetic process	2	12	1	CL6329.Contig3_All;CL7856.Contig1_All
BP	GO:0006729	tetrahydrobiopterin biosynthetic process	1	10	1	CL5879.Contig2_All
BP	GO:0006744	ubiquinone biosynthetic process	1	56	1	CL5529.Contig2_All
BP	GO:0006749	glutathione metabolic process	2	48	1	Unigene5558_All;CL5696.Contig2_All
BP	GO:0006751	glutathione catabolic process	1	22	1	CL8603.Contig3_All
BP	GO:0006754	ATP biosynthetic process	4	33	1	CL1116.Contig15_All;CL1116.Contig12_All;CL1116.Contig21_All;CL1116.Contig5_All
BP	GO:0006769	nicotinamide metabolic process	1	4	1	Unigene16376_All
BP	GO:0006772	thiamine metabolic process	1	7	1	CL4640.Contig5_All
BP	GO:0006777	Mo-molybdopterin cofactor biosynthetic process	4	51	1	CL596.Contig1_All;CL2854.Contig17_All;CL596.Contig4_All;CL596.Contig2_All
BP	GO:0006779	porphyrin-containing compound biosynthetic process	6	36	1	CL4054.Contig3_All;CL2767.Contig6_All;CL4461.Contig9_All;CL92.Contig160_All;CL92.Contig269_All;CL92.Contig10_All
BP	GO:0006782	protoporphyrinogen IX biosynthetic process	5	85	1	CL4054.Contig3_All;Unigene9447_All;Unigene2192_All;CL936.Contig21_All;Unigene13058_All
BP	GO:0006783	heme biosynthetic process	1	15	1	Unigene9447_All
BP	GO:0006784	heme a biosynthetic process	1	13	1	CL2838.Contig14_All
BP	GO:0006796	phosphate-containing compound metabolic process	2	20	1	CL736.Contig10_All;CL736.Contig2_All
BP	GO:0006807	nitrogen compound metabolic process	1	62	1	CL272.Contig3_All
BP	GO:0006809	nitric oxide biosynthetic process	1	14	1	CL1861.Contig1_All
BP	GO:0006811	ion transport	2	34	1	CL10641.Contig1_All;CL4988.Contig1_All
BP	GO:0006813	potassium ion transport	3	52	1	CL5195.Contig8_All;CL5195.Contig7_All;CL5195.Contig5_All
BP	GO:0006814	sodium ion transport	2	19	1	Unigene19327_All;CL5428.Contig2_All
BP	GO:0006839	mitochondrial transport	1	64	1	CL4601.Contig3_All
BP	GO:0006850	mitochondrial pyruvate transport	2	18	1	CL7458.Contig6_All;CL7458.Contig5_All
BP	GO:0006855	drug transmembrane transport	1	31	1	Unigene15995_All
BP	GO:0006857	oligopeptide transport	8	63	1	Unigene6563_All;CL1657.Contig4_All;CL2747.Contig1_All;CL8184.Contig2_All;Unigene29958_All;Unigene20467_All;CL1657.Contig6_All;Unigene26737_All
BP	GO:0006869	lipid transport	3	51	1	Unigene33946_All;Unigene27206_All;CL6970.Contig1_All
BP	GO:0006875	cellular metal ion homeostasis	1	18	1	CL11235.Contig1_All
BP	GO:0006885	regulation of pH	5	37	1	CL1077.Contig2_All;CL1077.Contig5_All;CL1077.Contig3_All;CL1077.Contig1_All;CL4721.Contig8_All
BP	GO:0006886	intracellular protein transport	18	586	1	CL1916.Contig15_All;CL10720.Contig3_All;CL7143.Contig2_All;Unigene16756_All;CL2867.Contig22_All;CL2714.Contig11_All;CL4063.Contig5_All;Unigene8543_All;CL2867.Contig2_All;CL2714.Contig9_All;CL2714.Contig4_All;CL2714.Contig13_All;CL10133.Contig4_All;CL10720.Contig2_All;CL1020.Contig11_All;CL10133.Contig1_All;CL2714.Contig16_All;CL2714.Contig10_All
BP	GO:0006887	exocytosis	8	114	1	CL2188.Contig9_All;CL2188.Contig5_All;Unigene27400_All;CL10971.Contig2_All;Unigene26341_All;CL6773.Contig2_All;CL2188.Contig7_All;CL2188.Contig3_All
BP	GO:0006888	ER to Golgi vesicle-mediated transport	1	150	1	CL8334.Contig1_All
BP	GO:0006890	retrograde vesicle-mediated transport, Golgi to ER	1	75	1	CL2379.Contig1_All
BP	GO:0006891	intra-Golgi vesicle-mediated transport	1	68	1	CL9985.Contig2_All
BP	GO:0006904	vesicle docking involved in exocytosis	1	77	1	Unigene29946_All
BP	GO:0006950	response to stress	20	191	1	CL2279.Contig5_All;CL287.Contig40_All;CL3315.Contig2_All;Unigene12049_All;CL10013.Contig2_All;CL2311.Contig1_All;CL9389.Contig2_All;CL2311.Contig3_All;CL7909.Contig1_All;CL3325.Contig7_All;CL8656.Contig2_All;Unigene27438_All;Unigene27293_All;Unigene20722_All;Unigene5093_All;Unigene35328_All;CL6068.Contig2_All;Unigene30867_All;CL2311.Contig7_All;CL9389.Contig1_All
BP	GO:0006952	defense response	44	510	1	CL1757.Contig1_All;Unigene26526_All;CL3595.Contig3_All;CL5478.Contig3_All;CL3341.Contig4_All;CL5904.Contig10_All;CL7944.Contig2_All;CL3595.Contig6_All;Unigene36251_All;CL9112.Contig1_All;CL4863.Contig3_All;Unigene30860_All;CL4100.Contig1_All;Unigene8838_All;Unigene6297_All;CL4863.Contig7_All;CL277.Contig1_All;CL5062.Contig3_All;CL5478.Contig2_All;CL3595.Contig5_All;CL5501.Contig2_All;Unigene13402…
BP	GO:0006970	response to osmotic stress	1	115	1	Unigene15995_All
BP	GO:0006974	cellular response to DNA damage stimulus	10	126	1	CL2087.Contig52_All;Unigene33600_All;CL2087.Contig20_All;CL2087.Contig56_All;CL2087.Contig26_All;CL2087.Contig55_All;CL2087.Contig34_All;CL2087.Contig19_All;CL2087.Contig11_All;CL2087.Contig28_All
BP	GO:0006979	response to oxidative stress	31	372	1	CL1851.Contig5_All;CL4.Contig10_All;CL6726.Contig4_All;CL3592.Contig5_All;Unigene12641_All;Unigene5966_All;CL718.Contig1_All;CL2801.Contig12_All;Unigene23473_All;CL10227.Contig1_All;CL1979.Contig2_All;Unigene26695_All;Unigene12491_All;Unigene23143_All;CL4753.Contig8_All;Unigene12424_All;CL1851.Contig2_All;CL10227.Contig2_All;Unigene412_All;Unigene2302_All;CL6726.Contig6_All;CL4753.Contig4_All;CL4…
BP	GO:0007005	mitochondrion organization	3	55	1	CL4810.Contig1_All;CL4810.Contig3_All;CL4810.Contig2_All
BP	GO:0007010	cytoskeleton organization	6	45	1	Unigene27171_All;CL2387.Contig16_All;CL6193.Contig1_All;CL11448.Contig1_All;CL2387.Contig13_All;CL2387.Contig4_All
BP	GO:0007015	actin filament organization	1	27	1	CL1644.Contig8_All
BP	GO:0007017	microtubule-based process	9	77	1	CL2366.Contig4_All;CL1890.Contig6_All;CL2366.Contig1_All;CL2366.Contig17_All;CL1890.Contig3_All;CL10043.Contig1_All;CL1890.Contig13_All;CL2366.Contig5_All;CL2366.Contig3_All
BP	GO:0007018	microtubule-based movement	20	324	1	CL1823.Contig3_All;CL452.Contig10_All;CL5803.Contig2_All;CL8361.Contig7_All;CL840.Contig1_All;CL4627.Contig6_All;CL7232.Contig1_All;CL4627.Contig9_All;CL452.Contig8_All;Unigene23864_All;CL4942.Contig9_All;CL2264.Contig13_All;CL2519.Contig3_All;CL4817.Contig3_All;CL452.Contig14_All;CL452.Contig12_All;CL452.Contig13_All;CL452.Contig2_All;CL8361.Contig1_All;CL4817.Contig1_All
BP	GO:0007020	microtubule nucleation	1	76	1	CL2731.Contig15_All
BP	GO:0007021	tubulin complex assembly	1	15	1	CL8479.Contig2_All
BP	GO:0007023	post-chaperonin tubulin folding pathway	1	12	1	CL8479.Contig2_All
BP	GO:0007030	Golgi organization	1	68	1	CL1575.Contig2_All
BP	GO:0007033	vacuole organization	2	55	1	CL8379.Contig3_All;CL586.Contig2_All
BP	GO:0007034	vacuolar transport	2	62	1	CL6268.Contig1_All;CL10609.Contig1_All
BP	GO:0007049	cell cycle	4	224	1	CL5610.Contig2_All;CL653.Contig2_All;CL1679.Contig3_All;CL653.Contig1_All
BP	GO:0007050	cell cycle arrest	1	11	1	CL9495.Contig1_All
BP	GO:0007051	spindle organization	1	17	1	CL10972.Contig2_All
BP	GO:0007131	reciprocal meiotic recombination	2	66	1	CL132.Contig30_All;CL132.Contig7_All
BP	GO:0007155	cell adhesion	1	21	1	CL6844.Contig2_All
BP	GO:0007166	cell surface receptor signaling pathway	4	153	1	CL2154.Contig6_All;CL12380.Contig2_All;Unigene12148_All;CL7546.Contig4_All
BP	GO:0007186	G-protein coupled receptor signaling pathway	6	57	1	CL2622.Contig8_All;CL2622.Contig1_All;CL2046.Contig9_All;Unigene5369_All;CL2622.Contig9_All;CL2622.Contig2_All
BP	GO:0007202	activation of phospholipase C activity	1	6	1	CL2154.Contig6_All
BP	GO:0007205	protein kinase C-activating G-protein coupled receptor signaling pathway	8	52	1	CL6203.Contig5_All;CL6203.Contig2_All;CL6203.Contig1_All;CL6203.Contig3_All;CL1880.Contig2_All;CL1597.Contig2_All;CL498.Contig3_All;CL498.Contig4_All
BP	GO:0007264	small GTPase mediated signal transduction	6	128	1	CL1191.Contig14_All;CL1191.Contig16_All;CL8254.Contig1_All;CL1034.Contig1_All;CL1034.Contig2_All;CL8254.Contig3_All
BP	GO:0007275	multicellular organismal development	10	249	1	Unigene30051_All;CL7822.Contig1_All;CL2181.Contig3_All;CL1234.Contig13_All;CL11220.Contig1_All;CL339.Contig3_All;Unigene22629_All;CL7033.Contig3_All;Unigene26407_All;CL1234.Contig1_All
BP	GO:0007346	regulation of mitotic cell cycle	1	56	1	Unigene30163_All
MF	GO:0008017	microtubule binding	33	470	1	CL1823.Contig3_All;CL4783.Contig1_All;CL452.Contig10_All;CL5803.Contig2_All;Unigene30051_All;CL4085.Contig3_All;CL8361.Contig7_All;CL840.Contig1_All;CL4627.Contig6_All;Unigene27171_All;CL7232.Contig1_All;CL4627.Contig9_All;CL452.Contig8_All;Unigene400_All;Unigene23864_All;CL4085.Contig2_All;CL4942.Contig9_All;CL6193.Contig1_All;CL2264.Contig13_All;CL2519.Contig3_All;CL4817.Contig3_All;CL5182.Cont…
MF	GO:0008026	ATP-dependent helicase activity	2	57	1	Unigene1389_All;CL451.Contig14_All
BP	GO:0008033	tRNA processing	8	173	1	CL10544.Contig2_All;CL4122.Contig6_All;CL4122.Contig2_All;CL4122.Contig7_All;CL4122.Contig19_All;CL4122.Contig4_All;CL4122.Contig20_All;CL4122.Contig8_All
MF	GO:0008061	chitin binding	2	12	1	Unigene27654_All;Unigene16318_All
MF	GO:0008080	N-acetyltransferase activity	13	140	1	CL2077.Contig12_All;CL5857.Contig2_All;CL11134.Contig5_All;CL2848.Contig14_All;CL2077.Contig14_All;CL2077.Contig6_All;CL2077.Contig3_All;CL11134.Contig2_All;CL277.Contig3_All;CL12076.Contig1_All;CL2077.Contig2_All;CL4647.Contig1_All;CL2077.Contig5_All
MF	GO:0008081	phosphoric diester hydrolase activity	6	63	1	CL4361.Contig5_All;CL9272.Contig1_All;CL11682.Contig2_All;Unigene757_All;CL5045.Contig1_All;Unigene12395_All
MF	GO:0008083	growth factor activity	2	10	1	CL7418.Contig3_All;Unigene2056_All
MF	GO:0008094	DNA-dependent ATPase activity	3	88	1	CL2412.Contig4_All;CL10623.Contig1_All;CL1653.Contig3_All
MF	GO:0008097	5S rRNA binding	1	23	1	CL7058.Contig2_All
MF	GO:0008107	galactoside 2-alpha-L-fucosyltransferase activity	2	10	1	CL12367.Contig1_All;CL12367.Contig2_All
MF	GO:0008113	peptide-methionine (S)-S-oxide reductase activity	2	23	1	CL1860.Contig7_All;CL857.Contig7_All
MF	GO:0008121	ubiquinol-cytochrome-c reductase activity	1	22	1	CL11587.Contig2_All
MF	GO:0008124	4-alpha-hydroxytetrahydrobiopterin dehydratase activity	1	10	1	CL5879.Contig2_All
MF	GO:0008137	NADH dehydrogenase (ubiquinone) activity	6	95	1	Unigene4774_All;CL1915.Contig1_All;CL47.Contig2_All;Unigene5161_All;CL7071.Contig2_All;Unigene1576_All
MF	GO:0008138	protein tyrosine/serine/threonine phosphatase activity	3	82	1	CL3156.Contig3_All;CL3156.Contig1_All;CL7131.Contig13_All
MF	GO:0008146	sulfotransferase activity	2	18	1	CL5508.Contig2_All;Unigene19254_All
MF	GO:0008173	RNA methyltransferase activity	8	100	1	CL1942.Contig1_All;CL5005.Contig5_All;CL361.Contig129_All;CL5670.Contig1_All;CL361.Contig118_All;CL7512.Contig2_All;CL1942.Contig2_All;CL361.Contig123_All
MF	GO:0008175	tRNA methyltransferase activity	1	14	1	CL1904.Contig4_All
MF	GO:0008176	tRNA (guanine-N7-)-methyltransferase activity	1	11	1	Unigene26205_All
MF	GO:0008233	peptidase activity	12	273	1	CL1988.Contig17_All;CL4632.Contig1_All;Unigene1740_All;Unigene23815_All;CL2725.Contig4_All;CL6371.Contig8_All;Unigene5770_All;CL9212.Contig5_All;CL5541.Contig1_All;CL6847.Contig1_All;CL9212.Contig4_All;CL3506.Contig1_All
MF	GO:0008236	serine-type peptidase activity	12	169	1	CL4649.Contig6_All;CL550.Contig18_All;CL4649.Contig5_All;CL4649.Contig2_All;CL4649.Contig1_All;CL728.Contig5_All;CL11701.Contig1_All;CL4649.Contig3_All;CL621.Contig2_All;CL4649.Contig4_All;CL4649.Contig7_All;CL169.Contig16_All
MF	GO:0008237	metallopeptidase activity	3	122	1	CL4689.Contig2_All;CL4689.Contig1_All;CL9852.Contig8_All
CC	GO:0008250	oligosaccharyltransferase complex	2	25	1	CL7390.Contig2_All;CL7390.Contig4_All
MF	GO:0008253	5'-nucleotidase activity	1	27	1	CL752.Contig2_All
MF	GO:0008265	Mo-molybdopterin cofactor sulfurase activity	1	29	1	CL2854.Contig17_All
MF	GO:0008271	secondary active sulfate transmembrane transporter activity	2	52	1	CL689.Contig20_All;Unigene15966_All
BP	GO:0008272	sulfate transport	1	7	1	CL4601.Contig3_All
BP	GO:0008283	cell proliferation	4	62	1	CL1979.Contig2_All;CL7418.Contig3_All;CL1979.Contig5_All;Unigene2056_All
BP	GO:0008284	positive regulation of cell proliferation	2	28	1	CL1979.Contig2_All;CL1979.Contig5_All
MF	GO:0008289	lipid binding	19	240	1	CL6023.Contig2_All;CL6334.Contig5_All;Unigene19323_All;CL10987.Contig2_All;CL518.Contig33_All;CL518.Contig46_All;Unigene16668_All;CL3288.Contig3_All;CL8746.Contig5_All;CL2595.Contig5_All;CL518.Contig11_All;Unigene27206_All;CL2595.Contig10_All;CL2595.Contig9_All;CL8746.Contig1_All;CL518.Contig27_All;CL518.Contig28_All;CL4926.Contig19_All;CL4926.Contig20_All
BP	GO:0008295	spermidine biosynthetic process	1	16	1	CL3492.Contig2_All
BP	GO:0008299	isoprenoid biosynthetic process	4	69	1	Unigene2997_All;CL330.Contig5_All;Unigene5964_All;CL330.Contig10_All
MF	GO:0008312	7S RNA binding	1	29	1	CL4093.Contig1_All
MF	GO:0008318	protein prenyltransferase activity	2	27	1	CL6884.Contig6_All;Unigene1133_All
BP	GO:0008356	asymmetric cell division	1	9	1	Unigene19453_All
MF	GO:0008373	sialyltransferase activity	1	26	1	CL135.Contig34_All
MF	GO:0008374	O-acyltransferase activity	5	52	1	CL2482.Contig15_All;CL4039.Contig4_All;Unigene16729_All;CL6427.Contig5_All;Unigene22909_All
MF	GO:0008375	acetylglucosaminyltransferase activity	8	132	1	CL2883.Contig2_All;CL138.Contig1_All;Unigene1007_All;CL138.Contig14_All;CL6158.Contig1_All;CL6158.Contig11_All;CL11810.Contig1_All;Unigene16070_All
MF	GO:0008378	galactosyltransferase activity	12	115	1	CL4430.Contig17_All;CL8133.Contig1_All;CL1325.Contig3_All;CL8133.Contig3_All;CL1300.Contig4_All;CL1047.Contig7_All;CL1300.Contig5_All;CL1535.Contig3_All;CL5980.Contig6_All;CL4078.Contig2_All;Unigene29869_All;CL5980.Contig3_All
MF	GO:0008395	steroid hydroxylase activity	1	3	1	Unigene22721_All
MF	GO:0008398	sterol 14-demethylase activity	1	5	1	CL2813.Contig3_All
MF	GO:0008408	3'-5' exonuclease activity	5	115	1	CL6536.Contig2_All;CL6536.Contig1_All;CL9628.Contig2_All;CL6943.Contig4_All;CL3829.Contig6_All
MF	GO:0008425	2-polyprenyl-6-methoxy-1,4-benzoquinone methyltransferase activity	1	11	1	CL5529.Contig2_All
MF	GO:0008446	GDP-mannose 4,6-dehydratase activity	1	6	1	CL8897.Contig1_All
MF	GO:0008474	palmitoyl-(protein) hydrolase activity	1	6	1	CL3489.Contig6_All
MF	GO:0008479	queuine tRNA-ribosyltransferase activity	1	9	1	CL6769.Contig2_All
MF	GO:0008483	transaminase activity	16	162	1	CL939.Contig57_All;CL3822.Contig1_All;CL939.Contig2_All;CL3822.Contig4_All;CL4015.Contig2_All;CL6031.Contig3_All;CL3822.Contig3_All;CL11377.Contig2_All;Unigene13394_All;CL7598.Contig3_All;CL4840.Contig11_All;CL939.Contig26_All;CL4015.Contig1_All;CL939.Contig25_All;CL4840.Contig4_All;CL939.Contig53_All
MF	GO:0008515	sucrose transmembrane transporter activity	1	12	1	CL7514.Contig2_All
MF	GO:0008519	ammonium transmembrane transporter activity	2	16	1	CL11580.Contig2_All;CL4634.Contig4_All
MF	GO:0008531	riboflavin kinase activity	2	39	1	CL1755.Contig88_All;CL1755.Contig42_All
MF	GO:0008536	Ran GTPase binding	3	118	1	CL1916.Contig15_All;CL54.Contig11_All;CL1020.Contig11_All
MF	GO:0008553	hydrogen-exporting ATPase activity, phosphorylative mechanism	4	36	1	CL1116.Contig15_All;CL1116.Contig12_All;CL1116.Contig21_All;CL1116.Contig5_All
MF	GO:0008565	protein transporter activity	9	239	1	CL2404.Contig1_All;CL1191.Contig14_All;CL10372.Contig4_All;CL1191.Contig16_All;CL8773.Contig5_All;CL10372.Contig3_All;CL8773.Contig2_All;CL10372.Contig2_All;CL2404.Contig2_All
BP	GO:0008610	lipid biosynthetic process	6	60	1	Unigene34351_All;CL6518.Contig3_All;CL12353.Contig1_All;CL5935.Contig4_All;CL5265.Contig1_All;CL8546.Contig1_All
BP	GO:0008616	queuosine biosynthetic process	1	7	1	CL6769.Contig2_All
BP	GO:0008654	phospholipid biosynthetic process	8	77	1	CL2790.Contig1_All;CL10401.Contig2_All;CL3949.Contig3_All;CL4344.Contig2_All;CL10401.Contig4_All;CL2790.Contig5_All;CL4465.Contig12_All;CL3210.Contig2_All
MF	GO:0008716	D-alanine-D-alanine ligase activity	1	15	1	CL380.Contig2_All
MF	GO:0008725	DNA-3-methyladenine glycosylase activity	2	12	1	CL3371.Contig1_All;Unigene30992_All
MF	GO:0008757	S-adenosylmethionine-dependent methyltransferase activity	4	95	1	CL1505.Contig5_All;CL1505.Contig1_All;CL9546.Contig4_All;CL9546.Contig6_All
MF	GO:0008839	4-hydroxy-tetrahydrodipicolinate reductase	3	22	1	CL962.Contig12_All;CL962.Contig16_All;CL962.Contig25_All
MF	GO:0008863	formate dehydrogenase (NAD+) activity	2	14	1	CL812.Contig13_All;CL812.Contig50_All
MF	GO:0008934	inositol monophosphate 1-phosphatase activity	2	25	1	CL2580.Contig11_All;CL10774.Contig1_All
MF	GO:0008936	nicotinamidase activity	1	4	1	Unigene16376_All
MF	GO:0008963	phospho-N-acetylmuramoyl-pentapeptide-transferase activity	1	7	1	CL593.Contig5_All
MF	GO:0008964	phosphoenolpyruvate carboxylase activity	2	21	1	CL172.Contig45_All;CL172.Contig48_All
MF	GO:0008970	phosphatidylcholine 1-acylhydrolase activity	1	6	1	Unigene27932_All
MF	GO:0009001	serine O-acetyltransferase activity	1	19	1	CL10564.Contig1_All
MF	GO:0009013	succinate-semialdehyde dehydrogenase [NAD(P)+] activity	2	10	1	CL1358.Contig2_All;CL1358.Contig5_All
MF	GO:0009029	tetraacyldisaccharide 4'-kinase activity	1	10	1	CL1693.Contig4_All
MF	GO:0009039	urease activity	1	15	1	CL293.Contig13_All
MF	GO:0009041	uridylate kinase activity	1	12	1	Unigene30894_All
BP	GO:0009052	pentose-phosphate shunt, non-oxidative branch	1	15	1	CL2459.Contig3_All
BP	GO:0009058	biosynthetic process	19	258	1	Unigene26431_All;CL3822.Contig1_All;CL1432.Contig3_All;CL2838.Contig19_All;CL9124.Contig7_All;CL9003.Contig3_All;CL1432.Contig7_All;CL8562.Contig3_All;CL3822.Contig4_All;CL9124.Contig2_All;CL6506.Contig6_All;CL3822.Contig3_All;Unigene5951_All;Unigene16378_All;CL4840.Contig11_All;CL1105.Contig2_All;CL4840.Contig4_All;CL8562.Contig2_All;CL1432.Contig6_All
BP	GO:0009060	aerobic respiration	1	24	1	Unigene66_All
BP	GO:0009063	cellular amino acid catabolic process	1	30	1	CL699.Contig5_All
BP	GO:0009072	aromatic amino acid family metabolic process	3	25	1	CL10521.Contig1_All;CL10521.Contig3_All;CL10521.Contig2_All
BP	GO:0009073	aromatic amino acid family biosynthetic process	2	61	1	CL8405.Contig3_All;CL1729.Contig5_All
BP	GO:0009082	branched-chain amino acid biosynthetic process	2	20	1	CL8224.Contig1_All;CL8224.Contig3_All
BP	GO:0009086	methionine biosynthetic process	5	49	1	CL6718.Contig13_All;CL6718.Contig10_All;CL6718.Contig12_All;Unigene23276_All;CL6718.Contig9_All
BP	GO:0009088	threonine biosynthetic process	2	31	1	CL10423.Contig1_All;CL10423.Contig2_All
BP	GO:0009089	lysine biosynthetic process via diaminopimelate	5	50	1	CL962.Contig12_All;CL10423.Contig1_All;CL962.Contig16_All;CL10423.Contig2_All;CL962.Contig25_All
BP	GO:0009097	isoleucine biosynthetic process	1	32	1	Unigene12904_All
BP	GO:0009102	biotin biosynthetic process	1	8	1	Unigene13394_All
BP	GO:0009116	nucleoside metabolic process	4	46	1	Unigene30277_All;CL6705.Contig3_All;CL6705.Contig2_All;CL6705.Contig4_All
BP	GO:0009117	nucleotide metabolic process	1	9	1	CL2050.Contig4_All
BP	GO:0009204	deoxyribonucleoside triphosphate catabolic process	1	6	1	CL2050.Contig4_All
BP	GO:0009228	thiamine biosynthetic process	5	33	1	CL4056.Contig3_All;CL328.Contig35_All;CL4056.Contig4_All;CL4056.Contig2_All;Unigene27438_All
BP	GO:0009229	thiamine diphosphate biosynthetic process	1	13	1	CL4640.Contig5_All
BP	GO:0009231	riboflavin biosynthetic process	3	63	1	CL1755.Contig88_All;CL5180.Contig1_All;CL1755.Contig42_All
BP	GO:0009234	menaquinone biosynthetic process	1	36	1	CL699.Contig5_All
BP	GO:0009245	lipid A biosynthetic process	2	49	1	CL1693.Contig4_All;Unigene2120_All
BP	GO:0009264	deoxyribonucleotide catabolic process	1	8	1	CL752.Contig2_All
BP	GO:0009294	DNA mediated transformation	1	44	1	Unigene27461_All
BP	GO:0009298	GDP-mannose biosynthetic process	3	24	1	CL1674.Contig2_All;CL5470.Contig5_All;CL4244.Contig2_All
BP	GO:0009311	oligosaccharide metabolic process	1	36	1	CL3552.Contig12_All
CC	GO:0009317	acetyl-CoA carboxylase complex	1	15	1	Unigene34347_All
CC	GO:0009341	beta-galactosidase complex	4	25	1	CL4151.Contig5_All;CL4151.Contig18_All;CL4151.Contig10_All;CL4151.Contig14_All
CC	GO:0009349	riboflavin synthase complex	1	4	1	CL5180.Contig1_All
CC	GO:0009360	DNA polymerase III complex	1	6	1	Unigene33721_All
BP	GO:0009407	toxin catabolic process	1	23	1	Unigene5558_All
BP	GO:0009408	response to heat	4	234	1	Unigene15995_All;Unigene31104_All;CL7511.Contig1_All;CL1303.Contig5_All
BP	GO:0009414	response to water deprivation	4	223	1	Unigene5897_All;CL2668.Contig3_All;Unigene8609_All;CL2668.Contig2_All
BP	GO:0009415	response to water	1	12	1	Unigene20722_All
BP	GO:0009416	response to light stimulus	1	84	1	CL4801.Contig2_All
BP	GO:0009423	chorismate biosynthetic process	1	40	1	CL1729.Contig5_All
BP	GO:0009439	cyanate metabolic process	2	6	1	CL317.Contig7_All;CL317.Contig8_All
BP	GO:0009450	gamma-aminobutyric acid catabolic process	2	11	1	CL1358.Contig2_All;CL1358.Contig5_All
BP	GO:0009451	RNA modification	4	223	1	Unigene34692_All;CL6964.Contig2_All;CL10058.Contig2_All;CL7146.Contig2_All
CC	GO:0009501	amyloplast	2	27	1	CL9567.Contig2_All;CL9567.Contig1_All
CC	GO:0009505	plant-type cell wall	6	244	1	CL9864.Contig2_All;CL6619.Contig28_All;Unigene19442_All;CL5678.Contig3_All;CL7742.Contig1_All;CL5678.Contig7_All
CC	GO:0009506	plasmodesma	5	1254	1	CL9864.Contig2_All;Unigene19442_All;CL7742.Contig1_All;CL4722.Contig2_All;Unigene19389_All
CC	GO:0009507	chloroplast	31	2184	1	CL5275.Contig5_All;CL7144.Contig1_All;Unigene16785_All;CL3809.Contig2_All;CL5428.Contig1_All;CL1508.Contig1_All;CL2398.Contig1_All;CL9567.Contig2_All;Unigene34347_All;CL4801.Contig2_All;CL1729.Contig5_All;CL6415.Contig4_All;CL2628.Contig19_All;Unigene2192_All;CL5869.Contig2_All;Unigene34383_All;CL7512.Contig2_All;CL80.Contig2_All;CL3816.Contig3_All;CL4464.Contig2_All;CL7377.Contig1_All;CL3816.Con…
CC	GO:0009509	chromoplast	1	5	1	Unigene31102_All
CC	GO:0009524	phragmoplast	1	184	1	CL5023.Contig3_All
CC	GO:0009535	chloroplast thylakoid membrane	22	345	1	CL4603.Contig3_All;CL2346.Contig1_All;CL9029.Contig4_All;Unigene19117_All;CL4603.Contig9_All;Unigene34275_All;Unigene9487_All;CL4603.Contig1_All;CL3896.Contig1_All;CL4603.Contig7_All;Unigene13139_All;CL1307.Contig5_All;Unigene20291_All;CL1569.Contig6_All;CL12199.Contig1_All;Unigene12567_All;Unigene34704_All;CL4603.Contig8_All;CL3921.Contig1_All;CL9029.Contig3_All;CL4603.Contig6_All;CL1307.Contig2…
CC	GO:0009536	plastid	1	409	1	CL3056.Contig7_All
CC	GO:0009538	photosystem I reaction center	2	7	1	Unigene23687_All;Unigene34275_All
CC	GO:0009543	chloroplast thylakoid lumen	2	11	1	CL12174.Contig1_All;CL12174.Contig2_All
BP	GO:0009555	pollen development	1	193	1	CL2568.Contig3_All
CC	GO:0009570	chloroplast stroma	7	854	1	Unigene27341_All;Unigene27438_All;CL6568.Contig3_All;CL4679.Contig1_All;Unigene30570_All;CL6568.Contig4_All;Unigene16020_All
CC	GO:0009579	thylakoid	2	138	1	Unigene74_All;Unigene5401_All
BP	GO:0009584	detection of visible light	1	11	1	CL10919.Contig1_All
BP	GO:0009585	red, far-red light phototransduction	1	72	1	CL10919.Contig1_All
BP	GO:0009610	response to symbiotic fungus	2	16	1	CL1902.Contig5_All;CL1902.Contig4_All
BP	GO:0009611	response to wounding	1	142	1	Unigene5770_All
BP	GO:0009624	response to nematode	1	71	1	Unigene15995_All
BP	GO:0009626	plant-type hypersensitive response	6	59	1	CL2651.Contig4_All;CL2651.Contig8_All;CL2651.Contig2_All;CL2651.Contig9_All;CL2651.Contig3_All;CL2651.Contig7_All
BP	GO:0009636	response to toxic substance	2	7	1	CL2668.Contig3_All;CL2668.Contig2_All
BP	GO:0009638	phototropism	1	17	1	Unigene2222_All
BP	GO:0009643	photosynthetic acclimation	1	6	1	CL1497.Contig2_All
BP	GO:0009646	response to absence of light	1	23	1	Unigene15995_All
BP	GO:0009651	response to salt stress	3	474	1	CL2668.Contig3_All;CL4721.Contig8_All;CL2668.Contig2_All
BP	GO:0009658	chloroplast organization	4	124	1	CL3467.Contig6_All;CL3467.Contig2_All;CL3467.Contig1_All;CL3467.Contig10_All
MF	GO:0009671	nitrate:hydrogen symporter activity	1	3	1	CL8721.Contig4_All
MF	GO:0009678	hydrogen-translocating pyrophosphatase activity	1	13	1	CL4845.Contig2_All
BP	GO:0009693	ethylene biosynthetic process	1	28	1	Unigene22915_All
CC	GO:0009705	plant-type vacuole membrane	8	72	1	CL4391.Contig7_All;CL4391.Contig3_All;CL4391.Contig4_All;CL4391.Contig2_All;CL4391.Contig6_All;CL4391.Contig5_All;CL4391.Contig8_All;CL8721.Contig4_All
BP	GO:0009734	auxin-activated signaling pathway	20	350	1	CL8696.Contig3_All;CL6028.Contig1_All;Unigene8337_All;CL10818.Contig2_All;CL2941.Contig6_All;CL3893.Contig6_All;Unigene21247_All;CL3332.Contig3_All;CL7685.Contig1_All;CL6593.Contig2_All;CL6028.Contig2_All;CL9583.Contig2_All;CL8504.Contig3_All;CL9583.Contig1_All;CL8696.Contig4_All;CL3291.Contig2_All;CL9154.Contig5_All;Unigene16073_All;Unigene33657_All;CL239.Contig18_All
BP	GO:0009735	response to cytokinin	2	203	1	CL2154.Contig6_All;CL11123.Contig2_All
BP	GO:0009737	response to abscisic acid	4	340	1	Unigene15995_All;Unigene5897_All;CL4363.Contig1_All;Unigene8609_All
BP	GO:0009738	abscisic acid-activated signaling pathway	1	173	1	CL2154.Contig6_All
BP	GO:0009741	response to brassinosteroid	1	24	1	Unigene22721_All
BP	GO:0009742	brassinosteroid mediated signaling pathway	2	91	1	CL2154.Contig6_All;Unigene15691_All
BP	GO:0009744	response to sucrose	1	52	1	CL5743.Contig2_All
BP	GO:0009785	blue light signaling pathway	1	14	1	CL2154.Contig6_All
BP	GO:0009787	regulation of abscisic acid-activated signaling pathway	2	19	1	CL1979.Contig2_All;CL1979.Contig5_All
BP	GO:0009788	negative regulation of abscisic acid-activated signaling pathway	4	46	1	CL2154.Contig6_All;CL21.Contig34_All;CL89.Contig49_All;CL5140.Contig4_All
BP	GO:0009800	cinnamic acid biosynthetic process	3	19	1	CL256.Contig3_All;CL256.Contig15_All;CL256.Contig9_All
MF	GO:0009815	1-aminocyclopropane-1-carboxylate oxidase activity	1	2	1	Unigene22915_All
BP	GO:0009826	unidimensional cell growth	2	95	1	Unigene30051_All;CL3809.Contig2_All
BP	GO:0009834	secondary cell wall biogenesis	2	26	1	Unigene9312_All;Unigene13529_All
BP	GO:0009835	fruit ripening	1	7	1	Unigene22915_All
BP	GO:0009845	seed germination	1	71	1	CL2154.Contig6_All
BP	GO:0009861	jasmonic acid and ethylene-dependent systemic resistance	1	8	1	Unigene27461_All
BP	GO:0009873	ethylene-activated signaling pathway	9	125	1	CL4655.Contig2_All;CL4655.Contig6_All;CL4655.Contig1_All;CL4655.Contig5_All;CL4655.Contig9_All;CL4655.Contig8_All;CL4655.Contig3_All;CL4655.Contig4_All;CL4655.Contig7_All
MF	GO:0009881	photoreceptor activity	1	21	1	CL10919.Contig1_All
BP	GO:0009908	flower development	4	216	1	Unigene22611_All;CL2154.Contig6_All;CL5744.Contig4_All;Unigene22613_All
BP	GO:0009909	regulation of flower development	3	75	1	CL2668.Contig3_All;Unigene5137_All;CL2668.Contig2_All
MF	GO:0009916	alternative oxidase activity	1	12	1	CL6102.Contig1_All
BP	GO:0009926	auxin polar transport	1	47	1	CL3893.Contig6_All
BP	GO:0009939	positive regulation of gibberellic acid mediated signaling pathway	1	12	1	CL2154.Contig6_All
CC	GO:0009941	chloroplast envelope	4	647	1	CL3467.Contig6_All;CL3467.Contig2_All;CL3467.Contig1_All;CL3467.Contig10_All
BP	GO:0009956	radial pattern formation	1	7	1	Unigene19453_All
BP	GO:0009965	leaf morphogenesis	2	59	1	CL1979.Contig2_All;CL1979.Contig5_All
MF	GO:0009982	pseudouridine synthase activity	9	250	1	CL1480.Contig32_All;CL3285.Contig5_All;CL3285.Contig8_All;CL185.Contig8_All;CL1304.Contig13_All;CL3285.Contig2_All;CL3285.Contig7_All;CL3285.Contig3_All;CL3285.Contig4_All
CC	GO:0010005	cortical microtubule, transverse to long axis	1	13	1	Unigene30051_All
BP	GO:0010015	root morphogenesis	1	16	1	Unigene15995_All
BP	GO:0010021	amylopectin biosynthetic process	1	16	1	CL5869.Contig2_All
BP	GO:0010025	wax biosynthetic process	1	12	1	Unigene29938_All
BP	GO:0010029	regulation of seed germination	3	43	1	CL3914.Contig4_All;CL2668.Contig3_All;CL2668.Contig2_All
BP	GO:0010031	circumnutation	1	7	1	Unigene30051_All
BP	GO:0010038	response to metal ion	1	17	1	Unigene27144_All
BP	GO:0010039	response to iron ion	1	13	1	CL660.Contig7_All
BP	GO:0010052	guard cell differentiation	2	4	1	CL7797.Contig1_All;CL7797.Contig2_All
BP	GO:0010087	phloem or xylem histogenesis	2	35	1	CL2668.Contig3_All;CL2668.Contig2_All
BP	GO:0010112	regulation of systemic acquired resistance	2	10	1	Unigene135_All;CL1037.Contig1_All
BP	GO:0010155	regulation of proton transport	1	7	1	CL2627.Contig2_All
BP	GO:0010167	response to nitrate	1	13	1	Unigene376_All
MF	GO:0010181	FMN binding	7	163	1	CL10544.Contig2_All;CL4155.Contig11_All;CL4155.Contig6_All;CL4155.Contig5_All;CL3844.Contig2_All;CL681.Contig6_All;CL6220.Contig1_All
BP	GO:0010189	vitamin E biosynthetic process	2	5	1	CL5226.Contig2_All;CL5226.Contig1_All
BP	GO:0010207	photosystem II assembly	2	26	1	CL12174.Contig1_All;CL12174.Contig2_All
BP	GO:0010215	cellulose microfibril organization	3	25	1	CL6775.Contig2_All;Unigene15561_All;CL5861.Contig3_All
BP	GO:0010223	secondary shoot formation	2	10	1	CL10851.Contig1_All;CL10851.Contig2_All
BP	GO:0010231	maintenance of seed dormancy	1	10	1	CL2154.Contig6_All
BP	GO:0010244	response to low fluence blue light stimulus by blue low-fluence system	1	12	1	CL2154.Contig6_All
BP	GO:0010252	auxin homeostasis	1	38	1	CL3893.Contig6_All
BP	GO:0010268	brassinosteroid homeostasis	3	12	1	Unigene22721_All;CL2181.Contig3_All;Unigene22629_All
BP	GO:0010271	regulation of chlorophyll catabolic process	2	4	1	CL2668.Contig3_All;CL2668.Contig2_All
CC	GO:0010287	plastoglobule	1	38	1	CL5124.Contig6_All
BP	GO:0010289	homogalacturonan biosynthetic process	1	8	1	CL11123.Contig2_All
BP	GO:0010310	regulation of hydrogen peroxide metabolic process	1	11	1	CL1497.Contig2_All
MF	GO:0010329	auxin efflux transmembrane transporter activity	1	20	1	CL3893.Contig6_All
BP	GO:0010468	regulation of gene expression	1	119	1	CL3055.Contig1_All
BP	GO:0010501	RNA secondary structure unwinding	1	117	1	CL7078.Contig8_All
BP	GO:0010928	regulation of auxin mediated signaling pathway	2	21	1	CL1979.Contig2_All;CL1979.Contig5_All
MF	GO:0015020	glucuronosyltransferase activity	2	14	1	Unigene9312_All;Unigene13529_All
BP	GO:0015031	protein transport	21	525	1	CL3957.Contig3_All;CL5652.Contig2_All;CL1980.Contig49_All;CL1980.Contig28_All;CL1980.Contig10_All;CL1980.Contig30_All;CL6008.Contig1_All;CL12379.Contig2_All;CL4412.Contig1_All;CL1891.Contig2_All;CL562.Contig52_All;Unigene12246_All;CL3035.Contig2_All;CL6763.Contig1_All;CL1575.Contig2_All;CL562.Contig41_All;CL562.Contig35_All;CL8229.Contig1_All;Unigene2981_All;CL8229.Contig2_All;CL3957.Contig1_All
BP	GO:0015074	DNA integration	14	307	1	CL84.Contig191_All;CL1463.Contig31_All;CL812.Contig31_All;CL92.Contig573_All;Unigene27762_All;CL6259.Contig5_All;CL10534.Contig1_All;CL1949.Contig26_All;CL1463.Contig13_All;CL1088.Contig89_All;CL6619.Contig18_All;CL1445.Contig14_All;CL7474.Contig6_All;CL84.Contig257_All
MF	GO:0015078	hydrogen ion transmembrane transporter activity	1	70	1	CL3809.Contig2_All
MF	GO:0015079	potassium ion transmembrane transporter activity	8	71	1	CL11159.Contig2_All;CL4872.Contig7_All;CL4883.Contig2_All;CL4883.Contig1_All;CL11159.Contig1_All;CL6292.Contig2_All;CL6190.Contig1_All;CL6292.Contig3_All
MF	GO:0015095	magnesium ion transmembrane transporter activity	6	91	1	CL494.Contig4_All;CL494.Contig2_All;CL3241.Contig2_All;CL494.Contig5_All;CL538.Contig2_All;CL494.Contig1_All
MF	GO:0015098	molybdate ion transmembrane transporter activity	4	33	1	CL10666.Contig1_All;CL4608.Contig2_All;Unigene13037_All;CL4608.Contig4_All
MF	GO:0015116	sulfate transmembrane transporter activity	2	12	1	CL4601.Contig3_All;Unigene15966_All
MF	GO:0015117	thiosulfate transmembrane transporter activity	1	5	1	CL4601.Contig3_All
MF	GO:0015131	oxaloacetate transmembrane transporter activity	1	10	1	CL4601.Contig3_All
MF	GO:0015140	malate transmembrane transporter activity	1	18	1	CL4601.Contig3_All
MF	GO:0015141	succinate transmembrane transporter activity	1	6	1	CL4601.Contig3_All
MF	GO:0015171	amino acid transmembrane transporter activity	6	65	1	Unigene9459_All;Unigene12581_All;Unigene19471_All;CL2484.Contig2_All;Unigene5144_All;CL5509.Contig3_All
MF	GO:0015293	symporter activity	1	26	1	CL8749.Contig5_All
MF	GO:0015299	solute:hydrogen antiporter activity	6	91	1	CL8193.Contig8_All;Unigene26311_All;CL5040.Contig4_All;CL6068.Contig2_All;CL8193.Contig2_All;Unigene22680_All
MF	GO:0015369	calcium:hydrogen antiporter activity	2	32	1	CL6699.Contig3_All;CL1704.Contig4_All
MF	GO:0015385	sodium:hydrogen antiporter activity	5	34	1	CL1077.Contig2_All;CL1077.Contig5_All;CL1077.Contig3_All;CL1077.Contig1_All;CL4721.Contig8_All
CC	GO:0015629	actin cytoskeleton	1	32	1	Unigene74_All
BP	GO:0015706	nitrate transport	2	10	1	Unigene376_All;CL8721.Contig4_All
BP	GO:0015709	thiosulfate transport	1	5	1	CL4601.Contig3_All
BP	GO:0015729	oxaloacetate transport	1	10	1	CL4601.Contig3_All
BP	GO:0015743	malate transport	1	21	1	Unigene5814_All
MF	GO:0015930	glutamate synthase activity	1	10	1	CL681.Contig6_All
CC	GO:0015934	large ribosomal subunit	1	92	1	CL735.Contig13_All
CC	GO:0015935	small ribosomal subunit	3	80	1	CL5741.Contig1_All;CL80.Contig2_All;CL6001.Contig1_All
BP	GO:0015936	coenzyme A metabolic process	1	4	1	Unigene5964_All
BP	GO:0015937	coenzyme A biosynthetic process	2	34	1	CL6905.Contig2_All;CL92.Contig111_All
BP	GO:0015940	pantothenate biosynthetic process	1	11	1	CL687.Contig5_All
BP	GO:0015977	carbon fixation	2	24	1	CL172.Contig45_All;CL172.Contig48_All
BP	GO:0015979	photosynthesis	19	182	1	Unigene23687_All;Unigene16785_All;Unigene27150_All;CL1561.Contig1_All;Unigene34275_All;CL3110.Contig6_All;Unigene20074_All;CL1307.Contig5_All;Unigene23238_All;CL8948.Contig1_All;Unigene34383_All;Unigene5316_All;CL2975.Contig1_All;Unigene34380_All;Unigene27212_All;CL1561.Contig12_All;CL1561.Contig7_All;CL1307.Contig2_All;CL1497.Contig2_All
BP	GO:0015986	ATP synthesis coupled proton transport	2	82	1	CL2346.Contig1_All;CL11068.Contig2_All
BP	GO:0015991	ATP hydrolysis coupled proton transport	2	93	1	CL3809.Contig2_All;CL1961.Contig2_All
BP	GO:0015992	proton transport	2	27	1	CL1568.Contig2_All;CL4845.Contig2_All
BP	GO:0015995	chlorophyll biosynthetic process	4	58	1	Unigene16785_All;Unigene2192_All;Unigene13024_All;Unigene13058_All
BP	GO:0015996	chlorophyll catabolic process	2	13	1	Unigene26760_All;Unigene34736_All
CC	GO:0016020	membrane	72	1486	1	Unigene19548_All;CL6290.Contig1_All;Unigene27336_All;CL5720.Contig1_All;Unigene426_All;CL6945.Contig2_All;Unigene22779_All;CL1191.Contig14_All;CL2466.Contig5_All;CL10155.Contig9_All;CL7891.Contig2_All;CL146.Contig17_All;CL8171.Contig3_All;CL4075.Contig2_All;CL550.Contig18_All;Unigene19429_All;CL547.Contig7_All;Unigene8694_All;CL10401.Contig2_All;CL1191.Contig16_All;CL5678.Contig3_All;CL6945.Conti…
BP	GO:0016036	cellular response to phosphate starvation	4	74	1	CL4089.Contig1_All;CL4089.Contig2_All;Unigene35828_All;CL4089.Contig3_All
MF	GO:0016040	glutamate synthase (NADH) activity	1	14	1	CL681.Contig6_All
BP	GO:0016042	lipid catabolic process	10	176	1	Unigene2226_All;Unigene19666_All;Unigene27757_All;Unigene26754_All;CL223.Contig9_All;Unigene8565_All;CL31.Contig11_All;CL3479.Contig5_All;Unigene46_All;CL2844.Contig5_All
BP	GO:0016049	cell growth	3	75	1	CL6775.Contig2_All;Unigene15561_All;CL5861.Contig3_All
BP	GO:0016070	RNA metabolic process	1	14	1	CL1647.Contig2_All
BP	GO:0016117	carotenoid biosynthetic process	1	30	1	CL1217.Contig22_All
BP	GO:0016125	sterol metabolic process	2	18	1	CL2181.Contig3_All;Unigene22629_All
BP	GO:0016126	sterol biosynthetic process	3	42	1	CL5820.Contig1_All;CL2813.Contig3_All;CL5820.Contig2_All
BP	GO:0016131	brassinosteroid metabolic process	1	4	1	Unigene22721_All
BP	GO:0016132	brassinosteroid biosynthetic process	2	14	1	CL2181.Contig3_All;Unigene22629_All
MF	GO:0016149	translation release factor activity, codon specific	1	28	1	CL4150.Contig1_All
MF	GO:0016151	nickel cation binding	1	50	1	CL293.Contig13_All
MF	GO:0016157	sucrose synthase activity	3	30	1	Unigene7016_All;Unigene4688_All;CL6099.Contig1_All
BP	GO:0016180	snRNA processing	1	56	1	CL3870.Contig8_All
BP	GO:0016192	vesicle-mediated transport	20	484	1	CL10720.Contig3_All;CL7143.Contig2_All;CL4199.Contig8_All;Unigene16756_All;CL146.Contig17_All;CL2867.Contig22_All;CL2714.Contig11_All;CL5887.Contig1_All;CL704.Contig12_All;CL2867.Contig2_All;CL8988.Contig1_All;CL2714.Contig9_All;CL450.Contig3_All;CL2714.Contig4_All;CL2714.Contig13_All;CL10720.Contig2_All;CL146.Contig11_All;CL2714.Contig16_All;CL704.Contig2_All;CL2714.Contig10_All
MF	GO:0016209	antioxidant activity	2	22	1	CL9257.Contig1_All;CL3432.Contig1_All
BP	GO:0016226	iron-sulfur cluster assembly	7	76	1	CL3469.Contig2_All;CL9004.Contig2_All;CL3816.Contig3_All;CL10556.Contig1_All;CL3816.Contig1_All;CL10556.Contig2_All;CL4908.Contig2_All
CC	GO:0016272	prefoldin complex	1	31	1	CL8432.Contig3_All
CC	GO:0016282	eukaryotic 43S preinitiation complex	1	55	1	CL6321.Contig2_All
MF	GO:0016298	lipase activity	1	11	1	CL9209.Contig1_All
MF	GO:0016301	kinase activity	66	913	1	CL1442.Contig11_All;CL84.Contig191_All;Unigene27677_All;CL9835.Contig1_All;CL2170.Contig2_All;CL1972.Contig5_All;CL4356.Contig2_All;CL8561.Contig6_All;CL9495.Contig1_All;CL1605.Contig17_All;CL1398.Contig1_All;CL847.Contig3_All;CL4356.Contig1_All;CL4124.Contig22_All;Unigene5598_All;Unigene2894_All;CL4124.Contig24_All;CL11591.Contig1_All;Unigene16166_All;CL1972.Contig4_All;CL6191.Contig1_All;CL847.…
MF	GO:0016303	1-phosphatidylinositol-3-kinase activity	2	11	1	CL633.Contig4_All;CL633.Contig1_All
MF	GO:0016307	phosphatidylinositol phosphate kinase activity	3	27	1	CL623.Contig8_All;CL623.Contig12_All;CL623.Contig9_All
MF	GO:0016308	1-phosphatidylinositol-4-phosphate 5-kinase activity	3	34	1	CL2509.Contig12_All;CL2509.Contig15_All;CL2509.Contig7_All
CC	GO:0016459	myosin complex	5	83	1	CL4203.Contig30_All;CL9401.Contig9_All;CL6993.Contig3_All;Unigene20479_All;CL4203.Contig32_All
CC	GO:0016471	vacuolar proton-transporting V-type ATPase complex	1	15	1	CL1568.Contig2_All
BP	GO:0016480	negative regulation of transcription from RNA polymerase III promoter	1	18	1	CL2321.Contig14_All
BP	GO:0016485	protein processing	1	48	1	CL7924.Contig1_All
BP	GO:0016558	protein import into peroxisome matrix	1	18	1	CL7924.Contig1_All
BP	GO:0016560	protein import into peroxisome matrix, docking	1	19	1	CL7924.Contig1_All
BP	GO:0016567	protein ubiquitination	4	265	1	CL8910.Contig3_All;CL8910.Contig6_All;CL8910.Contig4_All;CL339.Contig3_All
BP	GO:0016569	covalent chromatin modification	2	165	1	CL702.Contig2_All;CL9425.Contig3_All
BP	GO:0016573	histone acetylation	5	102	1	CL84.Contig191_All;CL6259.Contig5_All;Unigene27461_All;CL1445.Contig14_All;CL84.Contig257_All
BP	GO:0016579	protein deubiquitination	16	189	1	CL3474.Contig2_All;CL3474.Contig3_All;CL1276.Contig4_All;CL5113.Contig12_All;CL3474.Contig8_All;CL1245.Contig7_All;CL4571.Contig2_All;CL4571.Contig1_All;CL3889.Contig1_All;CL9101.Contig1_All;CL3889.Contig4_All;CL9101.Contig2_All;CL5113.Contig10_All;CL3889.Contig3_All;CL1276.Contig3_All;CL6917.Contig9_All
CC	GO:0016592	mediator complex	3	142	1	CL8107.Contig3_All;CL4318.Contig7_All;CL8107.Contig4_All
MF	GO:0016597	amino acid binding	1	16	1	CL11494.Contig1_All
MF	GO:0016614	oxidoreductase activity, acting on CH-OH group of donors	16	156	1	CL1446.Contig1_All;Unigene19576_All;CL2983.Contig1_All;Unigene35394_All;Unigene31023_All;Unigene15799_All;CL1446.Contig2_All;CL2983.Contig3_All;CL5331.Contig1_All;CL8409.Contig2_All;Unigene5909_All;CL1446.Contig3_All;CL8409.Contig1_All;Unigene6954_All;CL562.Contig56_All;CL5331.Contig2_All
MF	GO:0016620	oxidoreductase activity, acting on the aldehyde or oxo group of donors, NAD or NADP as acceptor	1	21	1	CL607.Contig2_All
MF	GO:0016627	oxidoreductase activity, acting on the CH-CH group of donors	2	55	1	CL9533.Contig5_All;CL2838.Contig14_All
MF	GO:0016628	oxidoreductase activity, acting on the CH-CH group of donors, NAD or NADP as acceptor	4	39	1	CL84.Contig696_All;CL84.Contig200_All;CL827.Contig36_All;CL84.Contig674_All
MF	GO:0016630	protochlorophyllide reductase activity	1	8	1	Unigene16785_All
MF	GO:0016651	oxidoreductase activity, acting on NAD(P)H	1	14	1	CL92.Contig371_All
MF	GO:0016671	oxidoreductase activity, acting on a sulfur group of donors, disulfide as acceptor	1	37	1	Unigene26461_All
MF	GO:0016706	oxidoreductase activity, acting on paired donors, with incorporation or reduction of molecular oxygen, 2-oxoglutarate as one donor, and incorporation of one atom each of oxygen into both donors	1	12	1	CL5005.Contig2_All
MF	GO:0016709	oxidoreductase activity, acting on paired donors, with incorporation or reduction of molecular oxygen, NAD(P)H as one donor, and incorporation of one atom of oxygen	3	20	1	Unigene22779_All;Unigene9482_All;Unigene20239_All
MF	GO:0016710	trans-cinnamate 4-monooxygenase activity	1	3	1	CL3757.Contig1_All
MF	GO:0016722	oxidoreductase activity, oxidizing metal ions	5	38	1	Unigene19442_All;CL1522.Contig4_All;CL7742.Contig1_All;CL1522.Contig3_All;CL4302.Contig2_All
MF	GO:0016767	geranylgeranyl-diphosphate geranylgeranyltransferase activity	1	2	1	CL7856.Contig1_All
MF	GO:0016772	transferase activity, transferring phosphorus-containing groups	2	15	1	CL9414.Contig1_All;CL9692.Contig3_All
MF	GO:0016773	phosphotransferase activity, alcohol group as acceptor	5	61	1	CL1442.Contig11_All;CL1398.Contig1_All;CL1398.Contig6_All;CL4662.Contig1_All;CL6216.Contig1_All
MF	GO:0016779	nucleotidyltransferase activity	14	188	1	CL445.Contig99_All;Unigene12195_All;CL445.Contig59_All;CL9680.Contig3_All;CL1432.Contig3_All;CL1432.Contig7_All;CL8562.Contig3_All;CL445.Contig51_All;CL445.Contig4_All;CL1105.Contig2_All;CL445.Contig20_All;CL8562.Contig2_All;CL1432.Contig6_All;Unigene8428_All
MF	GO:0016780	phosphotransferase activity, for other substituted phosphate groups	3	28	1	CL10401.Contig2_All;CL10401.Contig4_All;CL4465.Contig12_All
MF	GO:0016787	hydrolase activity	104	1356	1	CL4683.Contig22_All;CL1551.Contig2_All;CL19.Contig1_All;CL1084.Contig3_All;Unigene2226_All;CL3394.Contig3_All;CL10319.Contig2_All;CL5491.Contig2_All;CL1766.Contig7_All;CL12033.Contig2_All;CL413.Contig2_All;CL11216.Contig1_All;CL3869.Contig4_All;CL4876.Contig2_All;CL11083.Contig2_All;CL11083.Contig3_All;CL4868.Contig5_All;CL10558.Contig2_All;CL3869.Contig5_All;CL1786.Contig11_All;Unigene19666_All;…
MF	GO:0016790	thiolester hydrolase activity	1	22	1	CL2628.Contig19_All
MF	GO:0016791	phosphatase activity	9	77	1	Unigene19548_All;CL2206.Contig4_All;Unigene426_All;CL8171.Contig3_All;CL5560.Contig2_All;CL5560.Contig4_All;CL5560.Contig1_All;CL3201.Contig3_All;CL8171.Contig2_All
MF	GO:0016811	hydrolase activity, acting on carbon-nitrogen (but not peptide) bonds, in linear amides	3	27	1	CL827.Contig11_All;CL8110.Contig2_All;CL8110.Contig1_All
MF	GO:0016817	hydrolase activity, acting on acid anhydrides	4	54	1	CL1772.Contig23_All;CL12189.Contig1_All;CL12189.Contig2_All;CL12189.Contig3_All
MF	GO:0016820	hydrolase activity, acting on acid anhydrides, catalyzing transmembrane movement of substances	1	13	1	CL1568.Contig2_All
MF	GO:0016829	lyase activity	8	145	1	Unigene16056_All;CL1563.Contig6_All;Unigene27077_All;CL2854.Contig17_All;CL8409.Contig2_All;CL8409.Contig1_All;CL2282.Contig5_All;CL2282.Contig1_All
MF	GO:0016841	ammonia-lyase activity	1	3	1	CL256.Contig6_All
MF	GO:0016844	strictosidine synthase activity	3	28	1	CL2838.Contig19_All;CL9003.Contig3_All;Unigene5951_All
MF	GO:0016846	carbon-sulfur lyase activity	1	4	1	CL11377.Contig2_All
MF	GO:0016851	magnesium chelatase activity	1	10	1	Unigene13024_All
MF	GO:0016853	isomerase activity	17	170	1	CL8805.Contig2_All;Unigene34513_All;Unigene8552_All;CL1224.Contig7_All;CL8805.Contig1_All;CL1224.Contig6_All;Unigene30575_All;Unigene30576_All;CL5206.Contig2_All;Unigene16378_All;CL11629.Contig3_All;CL11629.Contig1_All;CL6034.Contig11_All;Unigene9532_All;Unigene9303_All;Unigene16052_All;CL7485.Contig2_All
MF	GO:0016868	intramolecular transferase activity, phosphotransferases	3	27	1	CL5161.Contig3_All;CL3345.Contig4_All;CL3345.Contig2_All
MF	GO:0016887	ATPase activity	26	478	1	CL3060.Contig1_All;CL1463.Contig31_All;CL1474.Contig3_All;CL7597.Contig5_All;CL7818.Contig2_All;CL7158.Contig2_All;CL5186.Contig4_All;Unigene26481_All;CL1217.Contig22_All;CL7617.Contig2_All;CL3060.Contig2_All;CL1463.Contig13_All;CL7158.Contig1_All;CL5186.Contig2_All;Unigene8353_All;CL9181.Contig3_All;CL6701.Contig2_All;CL3060.Contig3_All;CL5186.Contig5_All;CL1810.Contig6_All;CL1474.Contig2_All;CL…
MF	GO:0016920	pyroglutamyl-peptidase activity	1	5	1	CL3247.Contig2_All
BP	GO:0016926	protein desumoylation	1	17	1	CL3891.Contig8_All
MF	GO:0016987	sigma factor activity	3	30	1	CL1896.Contig9_All;CL3077.Contig3_All;CL3077.Contig2_All
BP	GO:0016998	cell wall macromolecule catabolic process	3	13	1	Unigene27061_All;Unigene5970_All;CL518.Contig40_All
BP	GO:0017006	protein-tetrapyrrole linkage	1	11	1	CL10919.Contig1_All
MF	GO:0017025	TBP-class protein binding	1	44	1	CL454.Contig12_All
MF	GO:0017056	structural constituent of nuclear pore	1	65	1	CL3511.Contig2_All
CC	GO:0017119	Golgi transport complex	3	43	1	Unigene15995_All;Unigene16963_All;CL9985.Contig2_All
BP	GO:0017148	negative regulation of translation	1	41	1	CL2823.Contig2_All
MF	GO:0017176	phosphatidylinositol N-acetylglucosaminyltransferase activity	1	27	1	CL2313.Contig3_All
BP	GO:0017183	peptidyl-diphthamide biosynthetic process from peptidyl-histidine	1	16	1	CL4400.Contig2_All
MF	GO:0018024	histone-lysine N-methyltransferase activity	6	137	1	CL2133.Contig1_All;CL9051.Contig1_All;CL10143.Contig1_All;CL2133.Contig4_All;CL2133.Contig3_All;CL6736.Contig7_All
BP	GO:0018160	peptidyl-pyrromethane cofactor linkage	1	3	1	Unigene20172_All
BP	GO:0018342	protein prenylation	1	19	1	Unigene1133_All
BP	GO:0018344	protein geranylgeranylation	2	46	1	CL6884.Contig6_All;CL4714.Contig1_All
MF	GO:0018580	nitronate monooxygenase activity	2	7	1	CL1902.Contig5_All;CL1902.Contig4_All
CC	GO:0019031	viral envelope	2	32	1	CL9.Contig1_All;CL666.Contig16_All
MF	GO:0019104	DNA N-glycosylase activity	1	25	1	CL5589.Contig7_All
MF	GO:0019156	isoamylase activity	1	10	1	CL5869.Contig2_All
BP	GO:0019252	starch biosynthetic process	6	69	1	CL1508.Contig1_All;CL2398.Contig1_All;CL9567.Contig2_All;CL1508.Contig2_All;CL7492.Contig2_All;CL9567.Contig1_All
BP	GO:0019287	isopentenyl diphosphate biosynthetic process, mevalonate pathway	2	12	1	CL5820.Contig1_All;CL5820.Contig2_All
BP	GO:0019310	inositol catabolic process	2	7	1	CL2085.Contig4_All;CL2085.Contig2_All
BP	GO:0019344	cysteine biosynthetic process	1	23	1	Unigene26461_All
BP	GO:0019419	sulfate reduction	1	6	1	Unigene26461_All
BP	GO:0019499	cyanide metabolic process	1	4	1	CL12101.Contig1_All
BP	GO:0019509	L-methionine salvage from methylthioadenosine	3	25	1	CL2479.Contig3_All;Unigene27032_All;Unigene9148_All
BP	GO:0019510	S-adenosylhomocysteine catabolic process	2	8	1	CL5200.Contig1_All;Unigene16279_All
BP	GO:0019538	protein metabolic process	8	62	1	CL4350.Contig10_All;CL4350.Contig9_All;CL12049.Contig2_All;CL4350.Contig5_All;Unigene14285_All;CL4350.Contig15_All;CL4350.Contig3_All;Unigene13047_All
BP	GO:0019673	GDP-mannose metabolic process	1	6	1	CL8897.Contig1_All
MF	GO:0019706	protein-cysteine S-palmitoyltransferase activity	6	96	1	Unigene22885_All;CL8440.Contig1_All;CL4779.Contig6_All;CL8440.Contig4_All;CL8440.Contig2_All;CL4779.Contig7_All
BP	GO:0019752	carboxylic acid metabolic process	1	13	1	Unigene5905_All
BP	GO:0019760	glucosinolate metabolic process	2	24	1	CL21.Contig34_All;CL89.Contig49_All
MF	GO:0019829	cation-transporting ATPase activity	2	71	1	CL5656.Contig7_All;Unigene941_All
MF	GO:0019843	rRNA binding	5	157	1	CL1470.Contig3_All;CL1470.Contig2_All;CL80.Contig2_All;Unigene7070_All;CL735.Contig13_All
CC	GO:0019867	outer membrane	1	18	1	CL9.Contig1_All
MF	GO:0019887	protein kinase regulator activity	2	35	1	CL4356.Contig2_All;CL4356.Contig1_All
MF	GO:0019888	protein phosphatase regulator activity	3	57	1	CL873.Contig4_All;Unigene34611_All;CL2707.Contig11_All
CC	GO:0019898	extrinsic component of membrane	7	68	1	Unigene27150_All;CL1561.Contig1_All;CL3110.Contig6_All;Unigene23238_All;Unigene5316_All;CL1561.Contig12_All;CL1561.Contig7_All
MF	GO:0019904	protein domain specific binding	5	87	1	CL3976.Contig3_All;CL4066.Contig1_All;CL4066.Contig2_All;Unigene23185_All;CL6423.Contig3_All
BP	GO:0019953	sexual reproduction	2	8	1	Unigene31107_All;Unigene31752_All
CC	GO:0022625	cytosolic large ribosomal subunit	2	186	1	CL1470.Contig3_All;CL1470.Contig2_All
BP	GO:0022900	electron transport chain	2	47	1	CL10609.Contig1_All;Unigene66_All
BP	GO:0023014	signal transduction by phosphorylation	1	25	1	Unigene30163_All
CC	GO:0030015	CCR4-NOT core complex	1	32	1	CL2823.Contig2_All
BP	GO:0030042	actin filament depolymerization	1	35	1	Unigene74_All
MF	GO:0030060	L-malate dehydrogenase activity	1	21	1	CL7786.Contig3_All
BP	GO:0030091	protein repair	1	9	1	CL6049.Contig5_All
CC	GO:0030117	membrane coat	3	30	1	CL7143.Contig2_All;CL2867.Contig22_All;CL2867.Contig2_All
CC	GO:0030126	COPI vesicle coat	8	59	1	CL10720.Contig3_All;CL2714.Contig11_All;CL2714.Contig9_All;CL2714.Contig4_All;CL2714.Contig13_All;CL10720.Contig2_All;CL2714.Contig16_All;CL2714.Contig10_All
CC	GO:0030130	clathrin coat of trans-Golgi network vesicle	1	15	1	Unigene16756_All
CC	GO:0030132	clathrin coat of coated pit	1	15	1	Unigene16756_All
CC	GO:0030136	clathrin-coated vesicle	1	41	1	CL9300.Contig3_All
MF	GO:0030145	manganese ion binding	5	75	1	Unigene26995_All;Unigene27111_All;CL6791.Contig4_All;CL2975.Contig1_All;Unigene23147_All
BP	GO:0030148	sphingolipid biosynthetic process	1	23	1	Unigene33725_All
MF	GO:0030151	molybdenum ion binding	2	47	1	CL2854.Contig17_All;CL1861.Contig1_All
BP	GO:0030154	cell differentiation	7	162	1	Unigene34133_All;CL881.Contig4_All;CL5591.Contig3_All;CL204.Contig18_All;CL5744.Contig4_All;CL881.Contig2_All;Unigene35580_All
BP	GO:0030163	protein catabolic process	4	124	1	CL2725.Contig4_All;CL6371.Contig8_All;CL5718.Contig1_All;CL3506.Contig1_All
MF	GO:0030170	pyridoxal phosphate binding	28	351	1	CL1073.Contig26_All;CL11731.Contig3_All;Unigene9461_All;Unigene26431_All;CL3822.Contig1_All;CL8000.Contig1_All;CL326.Contig3_All;CL590.Contig2_All;Unigene12904_All;CL3822.Contig4_All;CL4015.Contig2_All;CL5300.Contig4_All;CL8459.Contig1_All;CL6506.Contig6_All;CL3822.Contig3_All;Unigene5905_All;CL2854.Contig17_All;Unigene13394_All;CL7598.Contig3_All;CL4840.Contig11_All;Unigene2274_All;CL4015.Contig…
BP	GO:0030242	peroxisome degradation	1	14	1	CL10152.Contig2_All
BP	GO:0030259	lipid glycosylation	1	50	1	CL4856.Contig8_All
MF	GO:0030276	clathrin binding	1	32	1	CL9300.Contig3_All
CC	GO:0030286	dynein complex	1	12	1	CL10043.Contig1_All
BP	GO:0030488	tRNA methylation	5	57	1	CL1942.Contig1_All;CL361.Contig129_All;CL361.Contig118_All;CL1942.Contig2_All;CL361.Contig123_All
MF	GO:0030515	snoRNA binding	1	43	1	CL4708.Contig4_All
CC	GO:0030529	ribonucleoprotein complex	22	266	1	CL4012.Contig1_All;CL1721.Contig1_All;CL1980.Contig38_All;CL931.Contig7_All;Unigene12658_All;CL84.Contig660_All;CL1402.Contig4_All;CL4800.Contig2_All;CL1402.Contig8_All;CL1980.Contig37_All;CL1980.Contig35_All;Unigene101_All;CL7432.Contig2_All;CL1721.Contig2_All;CL335.Contig13_All;CL1980.Contig14_All;CL1980.Contig55_All;CL10027.Contig1_All;CL5070.Contig2_All;CL470.Contig19_All;CL5095.Contig9_All;C…
CC	GO:0030658	transport vesicle membrane	1	12	1	CL4412.Contig1_All
CC	GO:0030663	COPI-coated vesicle membrane	3	30	1	CL7143.Contig2_All;CL2867.Contig22_All;CL2867.Contig2_All
CC	GO:0030686	90S preribosome	4	49	1	CL2077.Contig14_All;CL2077.Contig6_All;CL2077.Contig3_All;CL2077.Contig5_All
CC	GO:0030687	preribosome, large subunit precursor	2	52	1	CL4657.Contig1_All;CL8017.Contig1_All
CC	GO:0030904	retromer complex	4	57	1	CL1191.Contig14_All;CL1191.Contig16_All;CL8773.Contig5_All;CL8773.Contig2_All
CC	GO:0030915	Smc5-Smc6 complex	10	102	1	CL2087.Contig52_All;CL5077.Contig8_All;CL2087.Contig20_All;CL2087.Contig56_All;CL2087.Contig26_All;CL2087.Contig55_All;CL2087.Contig34_All;CL2087.Contig19_All;CL2087.Contig11_All;CL2087.Contig28_All
MF	GO:0030955	potassium ion binding	3	29	1	CL6191.Contig1_All;Unigene23839_All;CL6191.Contig2_All
MF	GO:0030975	thiamine binding	1	7	1	CL4640.Contig5_All
MF	GO:0030976	thiamine pyrophosphate binding	2	62	1	CL1169.Contig22_All;CL699.Contig5_All
MF	GO:0030983	mismatched DNA binding	4	102	1	CL856.Contig2_All;CL132.Contig30_All;CL1810.Contig6_All;CL132.Contig7_All
CC	GO:0031011	Ino80 complex	3	39	1	CL1592.Contig4_All;CL6687.Contig2_All;CL6687.Contig1_All
CC	GO:0031012	extracellular matrix	1	6	1	Unigene23008_All
BP	GO:0031047	gene silencing by RNA	11	156	1	CL3265.Contig13_All;CL10039.Contig1_All;CL3265.Contig4_All;CL3265.Contig9_All;CL3916.Contig2_All;CL948.Contig2_All;CL3265.Contig3_All;CL4351.Contig7_All;CL948.Contig4_All;Unigene4691_All;CL485.Contig3_All
MF	GO:0031071	cysteine desulfurase activity	1	6	1	CL11731.Contig3_All
MF	GO:0031072	heat shock protein binding	2	65	1	CL7511.Contig1_All;CL1303.Contig5_All
BP	GO:0031098	stress-activated protein kinase signaling cascade	1	33	1	Unigene30163_All
BP	GO:0031122	cytoplasmic microtubule organization	1	29	1	CL2731.Contig15_All
BP	GO:0031145	anaphase-promoting complex-dependent proteasomal ubiquitin-dependent protein catabolic process	2	13	1	CL653.Contig2_All;CL653.Contig1_All
MF	GO:0031177	phosphopantetheine binding	2	9	1	Unigene2317_All;Unigene2120_All
BP	GO:0031204	posttranslational protein targeting to membrane, translocation	2	16	1	CL2404.Contig1_All;CL2404.Contig2_All
CC	GO:0031225	anchored component of membrane	3	131	1	CL6775.Contig2_All;Unigene15561_All;CL5861.Contig3_All
CC	GO:0031307	integral component of mitochondrial outer membrane	3	39	1	CL4810.Contig1_All;CL4810.Contig3_All;CL4810.Contig2_All
CC	GO:0031314	extrinsic component of mitochondrial inner membrane	1	26	1	CL5529.Contig2_All
BP	GO:0031347	regulation of defense response	1	33	1	Unigene32013_All
BP	GO:0031348	negative regulation of defense response	9	89	1	CL2087.Contig52_All;CL2087.Contig20_All;CL2087.Contig56_All;CL2087.Contig26_All;CL2087.Contig55_All;CL2087.Contig34_All;CL2087.Contig19_All;CL2087.Contig11_All;CL2087.Contig28_All
MF	GO:0031418	L-ascorbic acid binding	3	67	1	CL2254.Contig8_All;Unigene22915_All;CL4878.Contig5_All
CC	GO:0031519	PcG protein complex	3	25	1	CL2133.Contig1_All;CL2133.Contig4_All;CL2133.Contig3_All
BP	GO:0031538	negative regulation of anthocyanin metabolic process	2	13	1	CL1979.Contig2_All;CL1979.Contig5_All
MF	GO:0031624	ubiquitin conjugating enzyme binding	2	23	1	Unigene23815_All;CL8236.Contig2_All
MF	GO:0031625	ubiquitin protein ligase binding	3	109	1	CL5192.Contig3_All;CL5192.Contig2_All;CL5192.Contig1_All
MF	GO:0031683	G-protein beta/gamma-subunit complex binding	4	32	1	CL2622.Contig8_All;CL2622.Contig1_All;CL2622.Contig9_All;CL2622.Contig2_All
CC	GO:0031966	mitochondrial membrane	1	60	1	CL4926.Contig18_All
CC	GO:0031969	chloroplast membrane	1	116	1	CL531.Contig1_All
CC	GO:0031977	thylakoid lumen	1	29	1	CL1497.Contig2_All
BP	GO:0032012	regulation of ARF protein signal transduction	2	39	1	CL8003.Contig6_All;CL8003.Contig5_All
CC	GO:0032039	integrator complex	1	54	1	CL3870.Contig8_All
CC	GO:0032040	small-subunit processome	3	135	1	Unigene26366_All;CL2263.Contig2_All;CL7135.Contig2_All
MF	GO:0032041	NAD-dependent histone deacetylase activity (H3-K14 specific)	5	56	1	CL2081.Contig3_All;CL457.Contig3_All;CL10608.Contig3_All;Unigene22768_All;Unigene27461_All
BP	GO:0032147	activation of protein kinase activity	1	36	1	Unigene30163_All
BP	GO:0032259	methylation	4	68	1	CL1505.Contig5_All;CL1505.Contig1_All;CL9546.Contig4_All;CL9546.Contig6_All
CC	GO:0032300	mismatch repair complex	2	43	1	CL132.Contig30_All;CL132.Contig7_All
BP	GO:0032436	positive regulation of proteasomal ubiquitin-dependent protein catabolic process	2	18	1	Unigene23815_All;CL8236.Contig2_All
BP	GO:0032502	developmental process	3	59	1	CL5179.Contig2_All;CL5179.Contig3_All;Unigene26576_All
MF	GO:0032549	ribonucleoside binding	3	53	1	CL3177.Contig9_All;CL3177.Contig5_All;CL3177.Contig3_All
CC	GO:0032777	Piccolo NuA4 histone acetyltransferase complex	1	10	1	CL4351.Contig7_All
BP	GO:0032784	regulation of DNA-templated transcription, elongation	1	21	1	CL306.Contig1_All
BP	GO:0032960	regulation of inositol trisphosphate biosynthetic process	1	6	1	CL2154.Contig6_All
BP	GO:0033014	tetrapyrrole biosynthetic process	1	22	1	Unigene20172_All
CC	GO:0033178	proton-transporting two-sector ATPase complex, catalytic domain	1	6	1	CL1961.Contig2_All
CC	GO:0033180	proton-transporting V-type ATPase, V1 domain	1	26	1	CL3809.Contig2_All
CC	GO:0033290	eukaryotic 48S preinitiation complex	1	58	1	CL6321.Contig2_All
BP	GO:0033306	phytol metabolic process	1	2	1	CL5124.Contig6_All
BP	GO:0033539	fatty acid beta-oxidation using acyl-CoA dehydrogenase	1	11	1	CL9533.Contig5_All
CC	GO:0033588	Elongator holoenzyme complex	4	34	1	CL1979.Contig2_All;CL1979.Contig1_All;CL1979.Contig5_All;CL1979.Contig4_All
MF	GO:0033743	peptide-methionine (R)-S-oxide reductase activity	1	8	1	CL6049.Contig5_All
MF	GO:0033897	ribonuclease T2 activity	1	8	1	Unigene31181_All
CC	GO:0034388	Pwp2p-containing subcomplex of 90S preribosome	1	18	1	CL2263.Contig2_All
CC	GO:0034457	Mpp10 complex	1	14	1	CL4532.Contig6_All
BP	GO:0034599	cellular response to oxidative stress	2	47	1	CL4074.Contig3_All;CL4464.Contig2_All
BP	GO:0034757	negative regulation of iron ion transport	2	4	1	CL2668.Contig3_All;CL2668.Contig2_All
BP	GO:0035065	regulation of histone acetylation	1	18	1	CL615.Contig19_All
MF	GO:0035091	phosphatidylinositol binding	1	87	1	CL3322.Contig1_All
BP	GO:0035246	peptidyl-arginine N-methylation	1	5	1	Unigene9091_All
BP	GO:0035265	organ growth	2	14	1	CL1979.Contig2_All;CL1979.Contig5_All
MF	GO:0035299	inositol pentakisphosphate 2-kinase activity	1	29	1	CL20.Contig1_All
BP	GO:0035428	hexose transmembrane transport	1	19	1	CL2792.Contig7_All
BP	GO:0035435	phosphate ion transmembrane transport	2	13	1	CL4601.Contig3_All;CL6932.Contig1_All
MF	GO:0035529	NADH pyrophosphatase activity	1	8	1	CL2050.Contig4_All
BP	GO:0035556	intracellular signal transduction	11	256	1	Unigene15616_All;CL7851.Contig3_All;Unigene6846_All;Unigene24282_All;CL7851.Contig1_All;CL1870.Contig2_All;CL7851.Contig2_All;Unigene20894_All;Unigene8565_All;Unigene8631_All;CL7910.Contig1_All
BP	GO:0036092	phosphatidylinositol-3-phosphate biosynthetic process	2	15	1	CL8379.Contig3_All;CL586.Contig2_All
MF	GO:0036361	racemase activity, acting on amino acids and derivatives	1	4	1	Unigene5200_All
MF	GO:0036374	glutathione hydrolase activity	1	9	1	CL8603.Contig3_All
MF	GO:0036402	proteasome-activating ATPase activity	1	26	1	CL2725.Contig4_All
MF	GO:0036459	ubiquitinyl hydrolase activity	11	130	1	CL1276.Contig4_All;CL1245.Contig7_All;CL4571.Contig2_All;CL4571.Contig1_All;CL3889.Contig1_All;CL9101.Contig1_All;CL3889.Contig4_All;CL9101.Contig2_All;CL3889.Contig3_All;CL1276.Contig3_All;CL6917.Contig9_All
BP	GO:0040007	growth	1	23	1	CL7924.Contig1_All
BP	GO:0040029	regulation of gene expression, epigenetic	1	28	1	CL1653.Contig3_All
BP	GO:0042026	protein refolding	3	48	1	CL778.Contig9_All;Unigene22901_All;CL4825.Contig2_All
BP	GO:0042128	nitrate assimilation	1	39	1	CL1861.Contig1_All
BP	GO:0042147	retrograde transport, endosome to Golgi	4	86	1	CL1191.Contig14_All;CL1191.Contig16_All;CL8773.Contig5_All;CL8773.Contig2_All
MF	GO:0042162	telomeric DNA binding	2	29	1	CL6345.Contig1_All;CL5834.Contig1_All
BP	GO:0042183	formate catabolic process	2	14	1	CL812.Contig13_All;CL812.Contig50_All
BP	GO:0042254	ribosome biogenesis	4	127	1	CL6475.Contig2_All;CL6475.Contig5_All;CL6475.Contig8_All;CL6475.Contig6_All
BP	GO:0042256	mature ribosome assembly	1	9	1	CL6317.Contig1_All
BP	GO:0042274	ribosomal small subunit biogenesis	6	43	1	CL2077.Contig12_All;CL2077.Contig14_All;CL2077.Contig6_All;CL2077.Contig3_All;CL2077.Contig2_All;CL2077.Contig5_All
MF	GO:0042284	sphingolipid delta-4 desaturase activity	1	4	1	Unigene33725_All
BP	GO:0042372	phylloquinone biosynthetic process	1	8	1	CL1510.Contig28_All
BP	GO:0042391	regulation of membrane potential	1	16	1	CL6515.Contig2_All
MF	GO:0042393	histone binding	2	199	1	CL179.Contig35_All;CL7320.Contig5_All
BP	GO:0042450	arginine biosynthetic process via ornithine	1	8	1	Unigene20196_All
BP	GO:0042549	photosystem II stabilization	1	9	1	Unigene5316_All
CC	GO:0042555	MCM complex	6	53	1	CL3750.Contig11_All;CL3750.Contig9_All;CL3750.Contig7_All;Unigene11805_All;CL3750.Contig16_All;CL3750.Contig21_All
MF	GO:0042626	ATPase activity, coupled to transmembrane movement of substances	22	336	1	Unigene1587_All;CL1924.Contig8_All;CL1.Contig36_All;CL639.Contig3_All;CL2392.Contig3_All;CL11093.Contig1_All;CL9798.Contig2_All;CL4393.Contig5_All;CL6950.Contig5_All;CL4393.Contig4_All;CL7092.Contig3_All;CL1093.Contig1_All;CL9798.Contig1_All;Unigene26310_All;CL1924.Contig1_All;Unigene31668_All;CL639.Contig1_All;CL11093.Contig2_All;Unigene26448_All;CL9181.Contig3_All;CL8179.Contig4_All;CL2730.Cont…
BP	GO:0042742	defense response to bacterium	1	222	1	Unigene16266_All
BP	GO:0042761	very long-chain fatty acid biosynthetic process	1	34	1	CL204.Contig18_All
BP	GO:0042773	ATP synthesis coupled electron transport	4	44	1	Unigene4774_All;CL1915.Contig1_All;CL47.Contig2_All;Unigene5161_All
BP	GO:0042787	protein ubiquitination involved in ubiquitin-dependent protein catabolic process	1	92	1	CL8236.Contig2_All
MF	GO:0042802	identical protein binding	2	154	1	CL2668.Contig3_All;CL2668.Contig2_All
MF	GO:0042803	protein homodimerization activity	7	188	1	CL2023.Contig9_All;CL2023.Contig8_All;CL10919.Contig1_All;CL5298.Contig2_All;Unigene13880_All;CL2023.Contig6_All;CL2023.Contig5_All
BP	GO:0042823	pyridoxal phosphate biosynthetic process	2	13	1	CL3201.Contig6_All;CL3201.Contig3_All
MF	GO:0042973	glucan endo-1,3-beta-D-glucosidase activity	1	25	1	CL1567.Contig3_All
MF	GO:0043021	ribonucleoprotein complex binding	2	26	1	CL4657.Contig1_All;CL8017.Contig1_All
MF	GO:0043022	ribosome binding	3	74	1	CL6154.Contig3_All;CL11235.Contig1_All;Unigene30558_All
CC	GO:0043033	isoamylase complex	1	6	1	CL5869.Contig2_All
BP	GO:0043044	ATP-dependent chromatin remodeling	1	25	1	CL1653.Contig3_All
BP	GO:0043048	dolichyl monophosphate biosynthetic process	1	15	1	CL5668.Contig1_All
MF	GO:0043130	ubiquitin binding	5	77	1	CL1835.Contig17_All;CL1835.Contig8_All;CL1835.Contig10_All;CL1835.Contig9_All;CL1835.Contig5_All
MF	GO:0043140	ATP-dependent 3'-5' DNA helicase activity	1	39	1	CL1311.Contig12_All
BP	GO:0043161	proteasome-mediated ubiquitin-dependent protein catabolic process	2	187	1	CL11410.Contig1_All;CL11410.Contig4_All
CC	GO:0043231	intracellular membrane-bounded organelle	6	289	1	Unigene34692_All;CL6964.Contig2_All;CL9090.Contig1_All;CL10058.Contig2_All;CL9181.Contig2_All;CL7146.Contig2_All
MF	GO:0043295	glutathione binding	1	21	1	CL5298.Contig2_All
BP	GO:0043419	urea catabolic process	1	15	1	CL293.Contig13_All
MF	GO:0043424	protein histidine kinase binding	2	36	1	CL2668.Contig3_All;CL2668.Contig2_All
BP	GO:0043486	histone exchange	3	32	1	CL2667.Contig6_All;CL2667.Contig7_All;CL2667.Contig3_All
MF	GO:0043546	molybdopterin cofactor binding	1	13	1	CL1861.Contig1_All
BP	GO:0043550	regulation of lipid kinase activity	1	7	1	CL2628.Contig9_All
CC	GO:0043564	Ku70:Ku80 complex	2	25	1	CL6345.Contig1_All;CL5834.Contig1_All
MF	GO:0043565	sequence-specific DNA binding	66	795	1	CL12303.Contig2_All;CL5884.Contig1_All;CL6334.Contig5_All;Unigene20367_All;Unigene20710_All;CL10987.Contig2_All;CL7727.Contig1_All;CL7886.Contig1_All;CL1429.Contig14_All;CL6612.Contig9_All;CL7027.Contig1_All;Unigene8630_All;CL4438.Contig4_All;CL4293.Contig1_All;CL6612.Contig2_All;CL886.Contig3_All;CL5939.Contig1_All;Unigene34133_All;CL5082.Contig12_All;CL9111.Contig2_All;CL5368.Contig3_All;CL881.…
MF	GO:0043621	protein self-association	1	83	1	CL1560.Contig4_All
MF	GO:0043874	acireductone synthase activity	1	13	1	CL2479.Contig3_All
BP	GO:0044205	'de novo' UMP biosynthetic process	1	16	1	Unigene31053_All
BP	GO:0044206	UMP salvage	1	15	1	CL2312.Contig4_All
BP	GO:0044208	'de novo' AMP biosynthetic process	1	16	1	CL8439.Contig1_All
BP	GO:0044210	'de novo' CTP biosynthetic process	1	30	1	CL4928.Contig2_All
BP	GO:0044211	CTP salvage	1	14	1	CL2312.Contig4_All
MF	GO:0044212	transcription regulatory region DNA binding	6	112	1	Unigene34133_All;CL881.Contig4_All;CL881.Contig2_All;CL21.Contig34_All;CL89.Contig49_All;Unigene35580_All
BP	GO:0044550	secondary metabolite biosynthetic process	3	13	1	Unigene22779_All;Unigene9482_All;Unigene20239_All
BP	GO:0045017	glycerolipid biosynthetic process	1	10	1	CL3909.Contig7_All
CC	GO:0045261	proton-transporting ATP synthase complex, catalytic core F(1)	2	28	1	CL2346.Contig1_All;CL11068.Contig2_All
CC	GO:0045275	respiratory chain complex III	1	5	1	CL11587.Contig2_All
CC	GO:0045277	respiratory chain complex IV	1	7	1	Unigene66_All
BP	GO:0045324	late endosome to vacuole transport	1	28	1	CL5140.Contig4_All
BP	GO:0045454	cell redox homeostasis	26	356	1	Unigene19272_All;CL9260.Contig2_All;Unigene15616_All;CL1310.Contig2_All;CL7851.Contig3_All;CL6716.Contig4_All;CL11390.Contig2_All;CL6716.Contig1_All;CL3432.Contig1_All;Unigene1344_All;CL5206.Contig2_All;Unigene24222_All;Unigene13144_All;CL7851.Contig1_All;Unigene20602_All;CL7851.Contig2_All;Unigene26461_All;CL11629.Contig3_All;CL11514.Contig1_All;CL5229.Contig5_All;Unigene4715_All;CL11629.Contig1…
BP	GO:0045489	pectin biosynthetic process	10	89	1	CL7894.Contig3_All;CL6411.Contig3_All;CL6263.Contig1_All;CL6346.Contig1_All;CL9407.Contig2_All;Unigene34425_All;Unigene17655_All;CL4322.Contig3_All;CL4935.Contig1_All;CL9031.Contig2_All
BP	GO:0045492	xylan biosynthetic process	5	25	1	Unigene9312_All;Unigene19393_All;Unigene13529_All;Unigene21462_All;Unigene16382_All
BP	GO:0045493	xylan catabolic process	2	11	1	CL3158.Contig1_All;CL8898.Contig2_All
MF	GO:0045548	phenylalanine ammonia-lyase activity	3	19	1	CL256.Contig3_All;CL256.Contig15_All;CL256.Contig9_All
MF	GO:0045735	nutrient reservoir activity	5	48	1	Unigene26995_All;Unigene27111_All;CL2402.Contig2_All;CL2402.Contig1_All;Unigene23147_All
BP	GO:0045892	negative regulation of transcription, DNA-templated	10	203	1	CL2087.Contig52_All;CL2087.Contig20_All;CL2087.Contig56_All;CL2087.Contig26_All;CL2087.Contig55_All;CL2087.Contig34_All;CL2087.Contig19_All;Unigene27461_All;CL2087.Contig11_All;CL2087.Contig28_All
BP	GO:0045893	positive regulation of transcription, DNA-templated	7	188	1	CL12303.Contig2_All;Unigene20710_All;CL7027.Contig1_All;CL9111.Contig2_All;CL4363.Contig1_All;CL4607.Contig2_All;CL6517.Contig3_All
BP	GO:0045910	negative regulation of DNA recombination	1	43	1	CL1810.Contig6_All
BP	GO:0045944	positive regulation of transcription from RNA polymerase II promoter	15	135	1	CL5463.Contig1_All;CL1291.Contig2_All;CL1291.Contig3_All;Unigene26636_All;CL8063.Contig6_All;CL8063.Contig4_All;CL6288.Contig6_All;CL8063.Contig9_All;Unigene13407_All;Unigene27534_All;CL5463.Contig4_All;CL5463.Contig2_All;CL10874.Contig3_All;Unigene5508_All;CL5463.Contig3_All
MF	GO:0046029	mannitol dehydrogenase activity	1	3	1	CL6816.Contig3_All
BP	GO:0046323	glucose import	1	21	1	CL2792.Contig7_All
BP	GO:0046417	chorismate metabolic process	1	14	1	CL8405.Contig3_All
MF	GO:0046422	violaxanthin de-epoxidase activity	1	3	1	CL5428.Contig1_All
BP	GO:0046470	phosphatidylcholine metabolic process	2	39	1	Unigene27757_All;CL31.Contig11_All
CC	GO:0046540	U4/U6 x U5 tri-snRNP complex	2	60	1	CL139.Contig3_All;CL139.Contig1_All
MF	GO:0046608	carotenoid isomerase activity	1	18	1	CL1217.Contig22_All
CC	GO:0046658	anchored component of plasma membrane	3	110	1	Unigene19389_All;Unigene12554_All;Unigene15775_All
BP	GO:0046686	response to cadmium ion	2	483	1	CL1902.Contig5_All;CL1902.Contig4_All
BP	GO:0046777	protein autophosphorylation	1	131	1	Unigene34035_All
BP	GO:0046854	phosphatidylinositol phosphorylation	3	74	1	CL2580.Contig11_All;CL240.Contig3_All;CL10774.Contig1_All
BP	GO:0046855	inositol phosphate dephosphorylation	2	23	1	CL2580.Contig11_All;CL10774.Contig1_All
BP	GO:0046856	phosphatidylinositol dephosphorylation	5	83	1	CL19.Contig1_All;CL413.Contig2_All;CL8507.Contig5_All;CL8507.Contig7_All;CL8507.Contig3_All
MF	GO:0046872	metal ion binding	289	4022	1	CL10324.Contig1_All;CL8956.Contig1_All;CL125.Contig49_All;CL1321.Contig6_All;CL1851.Contig5_All;CL9844.Contig3_All;CL2773.Contig1_All;CL270.Contig1_All;CL1928.Contig12_All;CL5656.Contig7_All;CL2773.Contig3_All;CL10422.Contig2_All;Unigene9001_All;CL6726.Contig4_All;CL10300.Contig1_All;Unigene1820_All;CL8144.Contig4_All;CL1841.Contig3_All;CL92.Contig143_All;Unigene22611_All;Unigene27440_All;CL2170.…
MF	GO:0046914	transition metal ion binding	2	28	1	CL5640.Contig2_All;Unigene19826_All
BP	GO:0046916	cellular transition metal ion homeostasis	2	26	1	CL5640.Contig2_All;Unigene19826_All
MF	GO:0046933	proton-transporting ATP synthase activity, rotational mechanism	2	54	1	CL2346.Contig1_All;CL11068.Contig2_All
BP	GO:0046951	ketone body biosynthetic process	3	12	1	CL2605.Contig3_All;CL2605.Contig4_All;CL2605.Contig2_All
MF	GO:0046961	proton-transporting ATPase activity, rotational mechanism	1	42	1	CL1961.Contig2_All
MF	GO:0046982	protein heterodimerization activity	15	231	1	Unigene1182_All;Unigene27408_All;CL7081.Contig1_All;CL1559.Contig6_All;CL7081.Contig7_All;Unigene34252_All;CL7081.Contig5_All;CL21.Contig34_All;Unigene15672_All;Unigene16187_All;CL7465.Contig4_All;CL5727.Contig7_All;CL89.Contig49_All;CL7081.Contig8_All;CL7081.Contig4_All
MF	GO:0047150	betaine-homocysteine S-methyltransferase activity	1	11	1	Unigene23276_All
MF	GO:0047334	diphosphate-fructose-6-phosphate 1-phosphotransferase activity	2	44	1	CL1520.Contig11_All;CL1520.Contig42_All
MF	GO:0047429	nucleoside-triphosphate diphosphatase activity	2	53	1	CL1625.Contig8_All;CL2050.Contig4_All
MF	GO:0047617	acyl-CoA hydrolase activity	1	30	1	CL11486.Contig2_All
BP	GO:0048015	phosphatidylinositol-mediated signaling	3	37	1	CL633.Contig4_All;CL633.Contig1_All;CL240.Contig3_All
MF	GO:0048038	quinone binding	5	42	1	CL92.Contig371_All;CL6114.Contig1_All;Unigene16229_All;Unigene20440_All;CL6114.Contig4_All
CC	GO:0048046	apoplast	28	402	1	Unigene25363_All;CL1522.Contig4_All;CL4166.Contig1_All;Unigene34513_All;Unigene8552_All;CL1224.Contig7_All;Unigene26262_All;CL1224.Contig6_All;CL1522.Contig3_All;Unigene34002_All;CL4166.Contig8_All;Unigene26343_All;CL4166.Contig6_All;Unigene17923_All;CL4166.Contig9_All;Unigene20287_All;Unigene14292_All;Unigene6497_All;Unigene19153_All;Unigene12497_All;CL1522.Contig8_All;Unigene33708_All;Unigene27…
BP	GO:0048193	Golgi vesicle transport	2	36	1	CL7189.Contig1_All;CL7189.Contig2_All
BP	GO:0048268	clathrin coat assembly	1	36	1	CL9300.Contig3_All
BP	GO:0048312	intracellular distribution of mitochondria	1	10	1	CL2252.Contig3_All
BP	GO:0048316	seed development	1	56	1	CL660.Contig7_All
BP	GO:0048364	root development	1	171	1	CL11123.Contig2_All
BP	GO:0048366	leaf development	1	128	1	Unigene19453_All
BP	GO:0048367	shoot system development	3	83	1	CL7881.Contig3_All;CL11123.Contig2_All;CL7881.Contig2_All
BP	GO:0048439	flower morphogenesis	1	5	1	Unigene34035_All
BP	GO:0048467	gynoecium development	4	37	1	CL3195.Contig38_All;CL3195.Contig39_All;CL3195.Contig37_All;CL3195.Contig36_All
CC	GO:0048471	perinuclear region of cytoplasm	1	28	1	CL1560.Contig4_All
MF	GO:0048487	beta-tubulin binding	1	14	1	CL8479.Contig2_All
CC	GO:0048500	signal recognition particle	1	7	1	CL4093.Contig1_All
BP	GO:0048509	regulation of meristem development	2	10	1	CL2668.Contig3_All;CL2668.Contig2_All
BP	GO:0048527	lateral root development	2	31	1	CL4313.Contig2_All;CL7924.Contig1_All
BP	GO:0048530	fruit morphogenesis	2	12	1	CL1979.Contig2_All;CL1979.Contig5_All
BP	GO:0048573	photoperiodism, flowering	1	34	1	Unigene5137_All
BP	GO:0048731	system development	1	3	1	Unigene2444_All
BP	GO:0048767	root hair elongation	1	55	1	CL9533.Contig5_All
MF	GO:0050017	L-3-cyanoalanine synthase activity	1	4	1	CL12101.Contig1_All
MF	GO:0050113	inositol oxygenase activity	2	7	1	CL2085.Contig4_All;CL2085.Contig2_All
MF	GO:0050464	nitrate reductase (NADPH) activity	1	12	1	CL1861.Contig1_All
MF	GO:0050660	flavin adenine dinucleotide binding	30	389	1	CL1446.Contig1_All;CL9533.Contig5_All;Unigene19576_All;CL767.Contig42_All;CL2983.Contig1_All;CL5399.Contig3_All;Unigene10098_All;Unigene35394_All;CL5399.Contig2_All;Unigene31023_All;Unigene15799_All;CL1446.Contig2_All;Unigene12623_All;CL2983.Contig3_All;CL5331.Contig1_All;CL8409.Contig2_All;Unigene5909_All;Unigene19957_All;CL1446.Contig3_All;CL8409.Contig1_All;Unigene6954_All;CL562.Contig56_All;C…
MF	GO:0050661	NADP binding	8	182	1	Unigene10098_All;Unigene12623_All;Unigene5964_All;Unigene2192_All;CL607.Contig2_All;CL5696.Contig2_All;Unigene13058_All;Unigene5228_All
MF	GO:0050662	coenzyme binding	11	106	1	CL5503.Contig2_All;CL2907.Contig1_All;CL175.Contig28_All;CL2907.Contig2_All;CL9579.Contig1_All;Unigene129_All;CL10469.Contig2_All;Unigene20692_All;CL5503.Contig3_All;CL5568.Contig2_All;CL175.Contig18_All
MF	GO:0050664	oxidoreductase activity, acting on NAD(P)H, oxygen as acceptor	4	29	1	CL4337.Contig15_All;CL4337.Contig3_All;CL1588.Contig10_All;CL1588.Contig18_All
BP	GO:0050832	defense response to fungus	2	165	1	CL592.Contig11_All;Unigene16266_All
MF	GO:0050897	cobalt ion binding	1	85	1	CL908.Contig10_All
BP	GO:0050999	regulation of nitric-oxide synthase activity	1	4	1	CL8517.Contig1_All
MF	GO:0051011	microtubule minus-end binding	2	14	1	CL3179.Contig4_All;CL3179.Contig2_All
MF	GO:0051015	actin filament binding	11	121	1	CL4448.Contig1_All;CL1646.Contig1_All;CL7131.Contig13_All;CL1644.Contig8_All;CL2387.Contig16_All;CL4448.Contig3_All;CL3960.Contig4_All;CL3960.Contig5_All;CL2387.Contig13_All;CL2387.Contig4_All;CL4448.Contig2_All
BP	GO:0051017	actin filament bundle assembly	6	54	1	CL4448.Contig1_All;CL1646.Contig1_All;CL4448.Contig3_All;CL3960.Contig4_All;CL3960.Contig5_All;CL4448.Contig2_All
MF	GO:0051082	unfolded protein binding	10	301	1	CL8777.Contig3_All;Unigene1740_All;CL2311.Contig1_All;CL2311.Contig3_All;CL7909.Contig1_All;CL3325.Contig7_All;CL8432.Contig3_All;CL7511.Contig1_All;CL1303.Contig5_All;CL2311.Contig7_All
MF	GO:0051087	chaperone binding	7	83	1	CL5831.Contig2_All;Unigene35176_All;CL3029.Contig1_All;Unigene33812_All;CL1760.Contig3_All;CL4982.Contig2_All;CL7660.Contig2_All
BP	GO:0051103	DNA ligation involved in DNA repair	3	47	1	CL219.Contig14_All;CL11473.Contig1_All;CL219.Contig25_All
BP	GO:0051131	chaperone-mediated protein complex assembly	1	15	1	CL4074.Contig3_All
BP	GO:0051205	protein insertion into membrane	1	34	1	CL692.Contig11_All
MF	GO:0051213	dioxygenase activity	7	116	1	CL4.Contig10_All;CL5496.Contig2_All;CL11921.Contig35_All;CL8354.Contig1_All;CL153.Contig8_All;CL10768.Contig1_All;CL3676.Contig1_All
BP	GO:0051225	spindle assembly	2	33	1	CL3179.Contig4_All;CL3179.Contig2_All
BP	GO:0051260	protein homooligomerization	2	19	1	Unigene3020_All;Unigene29945_All
BP	GO:0051276	chromosome organization	1	56	1	CL5077.Contig8_All
BP	GO:0051301	cell division	5	385	1	CL12125.Contig2_All;CL653.Contig2_All;CL653.Contig1_All;CL781.Contig6_All;CL4376.Contig1_All
MF	GO:0051500	D-tyrosyl-tRNA(Tyr) deacylase activity	1	3	1	CL12393.Contig2_All
MF	GO:0051537	2 iron, 2 sulfur cluster binding	4	153	1	CL6764.Contig2_All;CL10352.Contig2_All;Unigene20043_All;CL562.Contig56_All
MF	GO:0051539	4 iron, 4 sulfur cluster binding	16	199	1	CL3406.Contig4_All;CL3406.Contig18_All;CL3406.Contig15_All;CL10300.Contig1_All;CL10544.Contig2_All;CL3406.Contig17_All;CL3406.Contig6_All;CL9628.Contig2_All;CL1307.Contig5_All;CL3406.Contig13_All;CL3406.Contig1_All;CL3406.Contig11_All;CL3406.Contig7_All;CL3406.Contig2_All;CL3406.Contig10_All;CL1307.Contig2_All
BP	GO:0051603	proteolysis involved in cellular protein catabolic process	3	79	1	CL5751.Contig3_All;Unigene26767_All;Unigene23803_All
BP	GO:0051726	regulation of cell cycle	1	33	1	Unigene12201_All
MF	GO:0051980	iron-nicotianamine transmembrane transporter activity	1	3	1	CL660.Contig7_All
MF	GO:0051996	squalene synthase activity	2	11	1	CL6329.Contig3_All;CL7856.Contig1_All
MF	GO:0052624	2-phytyl-1,4-naphthoquinone methyltransferase activity	1	3	1	CL1510.Contig28_All
MF	GO:0052654	L-leucine transaminase activity	2	8	1	CL8224.Contig1_All;CL8224.Contig3_All
MF	GO:0052655	L-valine transaminase activity	2	8	1	CL8224.Contig1_All;CL8224.Contig3_All
MF	GO:0052656	L-isoleucine transaminase activity	2	8	1	CL8224.Contig1_All;CL8224.Contig3_All
MF	GO:0052689	carboxylic ester hydrolase activity	1	18	1	CL3489.Contig6_All
MF	GO:0052692	raffinose alpha-galactosidase activity	3	24	1	CL837.Contig1_All;CL7564.Contig1_All;CL7564.Contig2_All
MF	GO:0052832	inositol monophosphate 3-phosphatase activity	2	25	1	CL2580.Contig11_All;CL10774.Contig1_All
MF	GO:0052833	inositol monophosphate 4-phosphatase activity	2	25	1	CL2580.Contig11_All;CL10774.Contig1_All
BP	GO:0052837	thiazole biosynthetic process	1	4	1	Unigene27438_All
MF	GO:0052861	glucan endo-1,3-beta-glucanase activity, C-3 substituted reducing group	1	7	1	Unigene30106_All
MF	GO:0052866	phosphatidylinositol phosphate phosphatase activity	1	44	1	CL2073.Contig29_All
BP	GO:0055072	iron ion homeostasis	1	24	1	Unigene15995_All
BP	GO:0055075	potassium ion homeostasis	1	24	1	CL4721.Contig8_All
BP	GO:0055129	L-proline biosynthetic process	1	12	1	CL5976.Contig2_All
BP	GO:0060918	auxin transport	2	10	1	CL5118.Contig2_All;CL5118.Contig4_All
MF	GO:0070006	metalloaminopeptidase activity	2	42	1	CL5627.Contig5_All;CL5627.Contig6_All
BP	GO:0070084	protein initiator methionine removal	2	22	1	CL5627.Contig5_All;CL5627.Contig6_All
MF	GO:0070204	2-succinyl-5-enolpyruvyl-6-hydroxy-3-cyclohexene-1-carboxylic-acid synthase activity	1	30	1	CL699.Contig5_All
MF	GO:0070290	NAPE-specific phospholipase D activity	2	53	1	Unigene27757_All;CL31.Contig11_All
MF	GO:0070330	aromatase activity	1	2	1	CL521.Contig34_All
MF	GO:0070403	NAD+ binding	2	33	1	CL1561.Contig1_All;CL1561.Contig12_All
BP	GO:0070407	oxidation-dependent protein catabolic process	1	2	1	CL4074.Contig3_All
BP	GO:0070417	cellular response to cold	2	22	1	CL2668.Contig3_All;CL2668.Contig2_All
CC	GO:0070469	respiratory chain	4	49	1	Unigene4774_All;CL1915.Contig1_All;CL6102.Contig1_All;CL7071.Contig2_All
BP	GO:0070475	rRNA base methylation	5	33	1	CL1942.Contig1_All;CL361.Contig129_All;CL361.Contig118_All;CL1942.Contig2_All;CL361.Contig123_All
CC	GO:0070545	PeBoW complex	1	11	1	CL4657.Contig1_All
MF	GO:0070569	uridylyltransferase activity	1	28	1	CL2662.Contig1_All
MF	GO:0070626	(S)-2-(5-amino-1-(5-phospho-D-ribosyl)imidazole-4-carboxamido)succinate AMP-lyase (fumarate-forming) activity	1	11	1	CL8439.Contig1_All
CC	GO:0070652	HAUS complex	2	27	1	CL3179.Contig4_All;CL3179.Contig2_All
CC	GO:0070772	PAS complex	1	7	1	CL2628.Contig9_All
BP	GO:0070897	DNA-templated transcriptional preinitiation complex assembly	1	23	1	CL454.Contig12_All
CC	GO:0071011	precatalytic spliceosome	1	60	1	CL10825.Contig2_All
BP	GO:0071215	cellular response to abscisic acid stimulus	4	34	1	CL1979.Contig2_All;CL2668.Contig3_All;CL1979.Contig5_All;CL2668.Contig2_All
BP	GO:0071422	succinate transmembrane transport	1	5	1	CL4601.Contig3_All
BP	GO:0071423	malate transmembrane transport	1	12	1	CL4601.Contig3_All
BP	GO:0071446	cellular response to salicylic acid stimulus	1	9	1	Unigene32013_All
BP	GO:0071704	organic substance metabolic process	2	4	1	CL3345.Contig4_All;CL3345.Contig2_All
BP	GO:0071897	DNA biosynthetic process	4	48	1	CL6375.Contig1_All;CL219.Contig14_All;CL11473.Contig1_All;CL219.Contig25_All
MF	GO:0071949	FAD binding	4	81	1	CL342.Contig15_All;CL12069.Contig1_All;CL9485.Contig6_All;CL342.Contig11_All
BP	GO:0080009	mRNA methylation	1	11	1	CL7751.Contig7_All
MF	GO:0080019	fatty-acyl-CoA reductase (alcohol-forming) activity	1	2	1	Unigene29938_All
MF	GO:0080043	quercetin 3-O-glucosyltransferase activity	1	35	1	CL9090.Contig1_All
MF	GO:0080044	quercetin 7-O-glucosyltransferase activity	1	35	1	CL9090.Contig1_All
MF	GO:0080048	GDP-D-glucose phosphorylase activity	3	18	1	CL3012.Contig10_All;CL3012.Contig7_All;CL3012.Contig5_All
BP	GO:0080117	secondary growth	2	4	1	CL2668.Contig3_All;CL2668.Contig2_All
BP	GO:0080147	root hair cell development	1	21	1	CL4313.Contig2_All
BP	GO:0080178	5-carbamoylmethyluridine metabolic process	2	9	1	CL1979.Contig2_All;CL1979.Contig5_All
BP	GO:0090228	positive regulation of red or far-red light signaling pathway	1	3	1	CL4801.Contig2_All
BP	GO:0090296	regulation of mitochondrial DNA replication	1	2	1	CL4074.Contig3_All
BP	GO:0090322	regulation of superoxide metabolic process	1	1	1	CL1497.Contig2_All
BP	GO:0090480	purine nucleotide-sugar transmembrane transport	1	7	1	CL3095.Contig3_All
MF	GO:0097367	carbohydrate derivative binding	1	6	1	Unigene9532_All
MF	GO:0098519	nucleotide phosphatase activity, acting on free nucleotides	1	6	1	CL1392.Contig2_All
BP	GO:1900865	chloroplast RNA modification	1	6	1	CL6415.Contig4_All
BP	GO:1901135	carbohydrate derivative metabolic process	1	7	1	Unigene9532_All
BP	GO:1901601	strigolactone biosynthetic process	2	5	1	CL10851.Contig1_All;CL10851.Contig2_All
MF	GO:1901677	phosphate transmembrane transporter activity	1	5	1	CL4601.Contig3_All
BP	GO:1902459	positive regulation of stem cell maintenance	1	3	1	Unigene27461_All
BP	GO:2000024	regulation of leaf development	2	36	1	CL1979.Contig2_All;CL1979.Contig5_All
BP	GO:2000026	regulation of multicellular organismal development	1	3	1	Unigene27461_All
BP	GO:2000031	regulation of salicylic acid mediated signaling pathway	1	9	1	Unigene32013_All
MF	GO:2001070	starch binding	7	72	1	CL2543.Contig2_All;CL1972.Contig5_All;CL2543.Contig4_All;CL1972.Contig4_All;CL2543.Contig3_All;CL2543.Contig5_All;CL2543.Contig1_All
