# Supplementary material for: Transcriptome Analyses Provide Novel Insights into Heat Stress Responses in Chieh-Qua (Benincasa hispida Cogn. var. Chieh-Qua How)
Source: Int J Mol Sci. 2019 Feb 18;20(4):883. doi: 10.3390/ijms20040883 (PMC6413116; doi:10.3390/ijms20040883)
Supplement: Supplementary file 1 [file ijms-20-00883-s001.zip › Supplemental materials/Table S4.xls]

Class	GO_ID	Term	DEGs_In_Term	All_Gene_In_Term	Correct_P-Value	DEGs_list
MF	GO:0004017	adenylate kinase activity	16	59	2.59469042861488e-14	CL268.Contig32_All;CL268.Contig4_All;CL268.Contig39_All;CL268.Contig6_All;CL268.Contig23_All;CL268.Contig11_All;CL268.Contig1_All;CL268.Contig12_All;CL268.Contig15_All;CL268.Contig31_All;CL268.Contig9_All;CL268.Contig10_All;CL268.Contig34_All;CL268.Contig13_All;CL268.Contig22_All;CL11453.Contig2_All
BP	GO:0060548	negative regulation of cell death	10	43	2.51121640331902e-07	CL18.Contig17_All;CL18.Contig11_All;CL18.Contig9_All;CL18.Contig18_All;CL18.Contig22_All;CL18.Contig23_All;CL18.Contig20_All;CL18.Contig29_All;CL18.Contig5_All;CL18.Contig27_All
MF	GO:0022821	potassium ion antiporter activity	6	9	2.53251138192118e-07	CL4391.Contig7_All;CL4391.Contig3_All;CL4391.Contig4_All;CL4391.Contig2_All;CL4391.Contig6_All;CL4391.Contig5_All
MF	GO:0005544	calcium-dependent phospholipid binding	10	57	1.1179607340303e-06	CL18.Contig17_All;CL18.Contig11_All;CL18.Contig9_All;CL18.Contig18_All;CL18.Contig22_All;CL18.Contig23_All;CL18.Contig20_All;CL18.Contig29_All;CL18.Contig5_All;CL18.Contig27_All
BP	GO:0009435	NAD biosynthetic process	8	34	8.94818604386875e-06	CL7954.Contig6_All;CL1050.Contig10_All;CL1050.Contig3_All;CL7954.Contig5_All;CL7954.Contig4_All;CL7954.Contig2_All;CL1050.Contig4_All;CL1050.Contig6_All
MF	GO:0008465	glycerate dehydrogenase activity	4	4	1.07169619322024e-05	CL5105.Contig17_All;CL5105.Contig14_All;CL5105.Contig18_All;CL5105.Contig15_All
MF	GO:0003723	RNA binding	76	3238	2.33619062745031e-05	CL445.Contig59_All;CL8986.Contig2_All;CL4904.Contig6_All;CL5291.Contig2_All;CL1304.Contig12_All;CL724.Contig1_All;CL6741.Contig8_All;CL754.Contig2_All;CL1925.Contig13_All;CL1721.Contig1_All;CL1589.Contig4_All;CL2205.Contig8_All;CL5920.Contig2_All;CL7945.Contig2_All;CL2205.Contig14_All;CL754.Contig14_All;CL5291.Contig1_All;CL754.Contig13_All;CL1589.Contig6_All;CL9592.Contig3_All;CL3263.Contig4_All…
MF	GO:0004652	polynucleotide adenylyltransferase activity	8	47	3.10664992286187e-05	CL754.Contig2_All;CL754.Contig14_All;CL754.Contig13_All;CL754.Contig16_All;CL754.Contig4_All;CL754.Contig3_All;CL754.Contig15_All;CL754.Contig11_All
BP	GO:0031123	RNA 3'-end processing	8	47	6.74312207266725e-05	CL754.Contig2_All;CL754.Contig14_All;CL754.Contig13_All;CL754.Contig16_All;CL754.Contig4_All;CL754.Contig3_All;CL754.Contig15_All;CL754.Contig11_All
BP	GO:0043631	RNA polyadenylation	8	47	6.74312207266725e-05	CL754.Contig2_All;CL754.Contig14_All;CL754.Contig13_All;CL754.Contig16_All;CL754.Contig4_All;CL754.Contig3_All;CL754.Contig15_All;CL754.Contig11_All
MF	GO:0000309	nicotinamide-nucleotide adenylyltransferase activity	4	6	7.88353380708924e-05	CL7954.Contig6_All;CL7954.Contig5_All;CL7954.Contig4_All;CL7954.Contig2_All
MF	GO:0004515	nicotinate-nucleotide adenylyltransferase activity	4	6	7.88353380708924e-05	CL7954.Contig6_All;CL7954.Contig5_All;CL7954.Contig4_All;CL7954.Contig2_All
MF	GO:0005198	structural molecule activity	10	113	0.000291063858917663	CL1244.Contig1_All;CL2714.Contig11_All;CL10960.Contig1_All;CL2714.Contig9_All;CL2714.Contig4_All;CL2714.Contig6_All;CL10960.Contig2_All;CL2714.Contig16_All;CL2714.Contig10_All;CL1244.Contig2_All
MF	GO:0005524	ATP binding	161	9189	0.000349101798757277	CL2705.Contig10_All;CL5047.Contig3_All;CL151.Contig4_All;CL84.Contig103_All;CL7697.Contig2_All;CL268.Contig32_All;CL2796.Contig1_All;CL2077.Contig12_All;CL8920.Contig2_All;CL11704.Contig1_All;CL4965.Contig6_All;CL2170.Contig2_All;CL84.Contig162_All;CL4711.Contig10_All;CL268.Contig4_All;CL7954.Contig6_All;CL1262.Contig9_All;CL3156.Contig3_All;CL151.Contig7_All;CL4965.Contig17_All;CL11243.Contig1_A…
BP	GO:0009854	oxidative photosynthetic carbon pathway	4	7	0.000357339672489241	CL5105.Contig17_All;CL5105.Contig14_All;CL5105.Contig18_All;CL5105.Contig15_All
BP	GO:0090333	regulation of stomatal closure	6	27	0.000357339672489241	CL4391.Contig7_All;CL4391.Contig3_All;CL4391.Contig4_All;CL4391.Contig2_All;CL4391.Contig6_All;CL4391.Contig5_All
MF	GO:0004134	4-alpha-glucanotransferase activity	5	21	0.000813452284607885	CL2543.Contig2_All;CL2543.Contig4_All;CL2543.Contig3_All;CL2543.Contig5_All;CL2543.Contig1_All
MF	GO:0010333	terpene synthase activity	7	57	0.00097388508509392	CL2195.Contig15_All;CL2195.Contig8_All;CL2195.Contig3_All;CL2195.Contig2_All;CL2195.Contig7_All;CL6062.Contig8_All;CL6062.Contig5_All
MF	GO:0003952	NAD+ synthase (glutamine-hydrolyzing) activity	4	14	0.00299660985838299	CL1050.Contig10_All;CL1050.Contig3_All;CL1050.Contig4_All;CL1050.Contig6_All
BP	GO:0017038	protein import	5	23	0.00299788360795038	CL3937.Contig1_All;CL3937.Contig4_All;CL3937.Contig9_All;CL3937.Contig5_All;CL3937.Contig8_All
MF	GO:0008270	zinc ion binding	56	2557	0.0031873556095126	CL5986.Contig3_All;CL841.Contig37_All;CL3474.Contig3_All;CL841.Contig45_All;CL116.Contig25_All;CL8789.Contig2_All;CL433.Contig3_All;CL6101.Contig6_All;CL765.Contig5_All;CL841.Contig27_All;CL116.Contig16_All;CL116.Contig29_All;CL227.Contig6_All;CL6718.Contig10_All;CL4539.Contig6_All;CL6101.Contig1_All;CL841.Contig29_All;CL5957.Contig1_All;CL765.Contig3_All;CL841.Contig39_All;CL841.Contig3_All;CL19…
MF	GO:0003871	5-methyltetrahydropteroyltriglutamate-homocysteine S-methyltransferase activity	4	16	0.00440074254102328	CL6718.Contig10_All;CL6718.Contig12_All;CL6718.Contig9_All;CL6718.Contig11_All
MF	GO:0016765	transferase activity, transferring alkyl or aryl (other than methyl) groups	6	51	0.00440074254102328	CL416.Contig23_All;CL416.Contig6_All;CL416.Contig19_All;CL7140.Contig5_All;CL416.Contig27_All;CL416.Contig29_All
MF	GO:0042578	phosphoric ester hydrolase activity	5	32	0.00466501359162595	CL1813.Contig8_All;CL12322.Contig1_All;CL12322.Contig2_All;CL1813.Contig6_All;CL1813.Contig11_All
CC	GO:0005744	mitochondrial inner membrane presequence translocase complex	6	39	0.00489361724276646	CL1980.Contig49_All;CL1980.Contig28_All;CL1980.Contig10_All;CL1980.Contig30_All;CL1980.Contig22_All;CL1980.Contig56_All
MF	GO:0016758	transferase activity, transferring hexosyl groups	13	286	0.00585743513711872	Unigene12047_All;CL1405.Contig3_All;Unigene15823_All;Unigene1045_All;CL5142.Contig13_All;CL4274.Contig1_All;CL1405.Contig2_All;CL1405.Contig4_All;CL9994.Contig6_All;CL1322.Contig3_All;CL8523.Contig2_All;CL1405.Contig1_All;Unigene5880_All
MF	GO:0043531	ADP binding	14	328	0.00585743513711872	CL1448.Contig17_All;CL3341.Contig4_All;CL5904.Contig10_All;CL1448.Contig18_All;CL4100.Contig1_All;CL2143.Contig3_All;CL1448.Contig6_All;CL3495.Contig10_All;CL1448.Contig3_All;CL4100.Contig4_All;CL1757.Contig3_All;CL4100.Contig2_All;CL3495.Contig18_All;CL3495.Contig8_All
MF	GO:0080048	GDP-D-glucose phosphorylase activity	4	18	0.00585743513711872	CL3012.Contig2_All;CL3012.Contig12_All;CL3012.Contig10_All;CL3012.Contig5_All
MF	GO:0004177	aminopeptidase activity	7	83	0.00665764867967466	CL4649.Contig6_All;CL4649.Contig5_All;CL211.Contig4_All;CL4649.Contig3_All;CL4649.Contig4_All;CL4649.Contig7_All;CL211.Contig1_All
MF	GO:0046983	protein dimerization activity	22	719	0.00825460316671187	CL6624.Contig1_All;CL857.Contig8_All;CL3363.Contig3_All;CL857.Contig1_All;CL3363.Contig1_All;CL8321.Contig2_All;CL6624.Contig4_All;CL10460.Contig2_All;CL1415.Contig21_All;CL857.Contig3_All;CL8351.Contig2_All;CL1500.Contig3_All;CL914.Contig2_All;CL6624.Contig3_All;CL6744.Contig3_All;CL8321.Contig1_All;CL5440.Contig1_All;CL6744.Contig4_All;CL2311.Contig4_All;CL3363.Contig4_All;CL914.Contig1_All;Uni…
MF	GO:0005525	GTP binding	26	931	0.00844213327832044	CL72.Contig15_All;CL5291.Contig2_All;CL72.Contig16_All;CL2622.Contig8_All;CL7826.Contig5_All;CL2622.Contig7_All;CL12189.Contig1_All;CL5.Contig6_All;CL8318.Contig1_All;CL5291.Contig1_All;CL2514.Contig8_All;CL8318.Contig2_All;CL4810.Contig1_All;CL4267.Contig2_All;CL5291.Contig3_All;CL4810.Contig3_All;CL2514.Contig10_All;CL4267.Contig4_All;CL3427.Contig8_All;CL72.Contig1_All;CL7826.Contig3_All;CL121…
BP	GO:0055085	transmembrane transport	22	656	0.00861431383379332	CL4391.Contig7_All;CL4643.Contig6_All;CL3838.Contig8_All;CL4391.Contig3_All;CL4391.Contig4_All;CL8757.Contig10_All;CL3838.Contig1_All;CL970.Contig10_All;CL8757.Contig7_All;CL4391.Contig2_All;CL4391.Contig6_All;CL5428.Contig2_All;CL4391.Contig5_All;CL3467.Contig2_All;CL9583.Contig2_All;CL3467.Contig1_All;CL1543.Contig1_All;CL9583.Contig1_All;CL3467.Contig10_All;CL2225.Contig2_All;CL5264.Contig2_Al…
MF	GO:0042132	fructose 1,6-bisphosphate 1-phosphatase activity	4	21	0.00907193465809389	CL1728.Contig1_All;CL1728.Contig2_All;CL1954.Contig12_All;CL1728.Contig3_All
CC	GO:0005622	intracellular	31	1131	0.0105375628449328	CL5291.Contig2_All;Unigene29767_All;CL633.Contig4_All;CL4655.Contig2_All;CL7851.Contig3_All;CL5.Contig6_All;CL5291.Contig1_All;CL2668.Contig4_All;CL8805.Contig2_All;CL4430.Contig5_All;CL4063.Contig3_All;CL4063.Contig5_All;CL633.Contig1_All;CL1034.Contig1_All;CL4655.Contig5_All;CL3937.Contig1_All;CL5291.Contig3_All;CL4655.Contig9_All;CL7851.Contig2_All;CL4655.Contig8_All;CL4655.Contig3_All;CL1034.…
BP	GO:0008152	metabolic process	29	1040	0.0131180276371534	CL2195.Contig15_All;CL4211.Contig2_All;CL5720.Contig1_All;CL6544.Contig11_All;CL2195.Contig8_All;CL2195.Contig3_All;Unigene12047_All;CL5891.Contig7_All;CL2195.Contig2_All;CL190.Contig5_All;CL1405.Contig3_All;CL5720.Contig4_All;Unigene15823_All;Unigene1045_All;CL2195.Contig7_All;CL5142.Contig13_All;Unigene29837_All;CL4274.Contig1_All;CL1405.Contig2_All;CL1405.Contig4_All;CL9994.Contig6_All;CL6062.…
BP	GO:0051017	actin filament bundle assembly	6	54	0.0141297205317631	CL4448.Contig1_All;CL4448.Contig3_All;CL3960.Contig1_All;CL3960.Contig4_All;CL3960.Contig2_All;CL3960.Contig5_All
BP	GO:0071281	cellular response to iron ion	5	34	0.0141297205317631	CL4655.Contig2_All;CL4655.Contig5_All;CL4655.Contig9_All;CL4655.Contig8_All;CL4655.Contig3_All
CC	GO:0030126	COPI vesicle coat	6	59	0.0183439928048846	CL2714.Contig11_All;CL2714.Contig9_All;CL2714.Contig4_All;CL2714.Contig6_All;CL2714.Contig16_All;CL2714.Contig10_All
MF	GO:0000095	S-adenosyl-L-methionine transmembrane transporter activity	3	11	0.0218229321682462	CL3467.Contig2_All;CL3467.Contig1_All;CL3467.Contig10_All
BP	GO:0006605	protein targeting	5	38	0.0224486468454704	CL3937.Contig1_All;CL3937.Contig4_All;CL3937.Contig9_All;CL3937.Contig5_All;CL3937.Contig8_All
MF	GO:0004348	glucosylceramidase activity	4	27	0.0231095911811095	CL2466.Contig5_All;CL10155.Contig9_All;CL10155.Contig2_All;CL2466.Contig4_All
MF	GO:0005509	calcium ion binding	21	733	0.0231095911811095	CL1086.Contig2_All;Unigene15988_All;CL5720.Contig1_All;CL2233.Contig18_All;CL151.Contig8_All;CL4810.Contig1_All;CL642.Contig3_All;CL4267.Contig2_All;CL642.Contig17_All;Unigene27288_All;CL3033.Contig6_All;CL5720.Contig4_All;Unigene54_All;CL4810.Contig3_All;CL4267.Contig4_All;CL5915.Contig4_All;CL5915.Contig5_All;CL9200.Contig2_All;CL827.Contig14_All;CL4376.Contig1_All;CL5720.Contig9_All
BP	GO:0016579	protein deubiquitination	10	189	0.0259546058190944	CL3474.Contig3_All;CL6941.Contig2_All;CL5113.Contig12_All;CL4571.Contig2_All;CL4571.Contig1_All;CL3889.Contig1_All;CL9101.Contig1_All;CL3889.Contig4_All;CL9101.Contig2_All;CL5113.Contig10_All
BP	GO:0097428	protein maturation by iron-sulfur cluster transfer	4	24	0.0388184686725068	CL1244.Contig1_All;CL10960.Contig1_All;CL10960.Contig2_All;CL1244.Contig2_All
CC	GO:0009705	plant-type vacuole membrane	6	72	0.0417650851223904	CL4391.Contig7_All;CL4391.Contig3_All;CL4391.Contig4_All;CL4391.Contig2_All;CL4391.Contig6_All;CL4391.Contig5_All
MF	GO:0004825	methionine-tRNA ligase activity	3	14	0.0418351639884028	CL4950.Contig7_All;CL4950.Contig1_All;CL4950.Contig4_All
BP	GO:0006306	DNA methylation	5	49	0.0573167991356571	CL5642.Contig2_All;CL151.Contig1_All;CL5642.Contig8_All;CL5642.Contig5_All;CL5642.Contig6_All
BP	GO:0006680	glucosylceramide catabolic process	4	27	0.0573167991356571	CL2466.Contig5_All;CL10155.Contig9_All;CL10155.Contig2_All;CL2466.Contig4_All
MF	GO:0051743	red chlorophyll catabolite reductase activity	2	4	0.0599865737622514	CL8695.Contig2_All;CL8695.Contig1_All
MF	GO:0051536	iron-sulfur cluster binding	7	127	0.0634861826914951	CL1244.Contig1_All;CL1942.Contig1_All;CL361.Contig129_All;CL10960.Contig1_All;CL361.Contig123_All;CL10960.Contig2_All;CL1244.Contig2_All
MF	GO:0036459	ubiquitinyl hydrolase activity	7	130	0.0704131860041372	CL6941.Contig2_All;CL4571.Contig2_All;CL4571.Contig1_All;CL3889.Contig1_All;CL9101.Contig1_All;CL3889.Contig4_All;CL9101.Contig2_All
MF	GO:0004565	beta-galactosidase activity	7	134	0.0813213636217695	CL6619.Contig27_All;CL1986.Contig32_All;CL1986.Contig33_All;CL1986.Contig35_All;CL6619.Contig24_All;CL6619.Contig22_All;CL6619.Contig26_All
BP	GO:0006431	methionyl-tRNA aminoacylation	3	14	0.0997075469268153	CL4950.Contig7_All;CL4950.Contig1_All;CL4950.Contig4_All
MF	GO:2001070	starch binding	5	72	0.11217013933993	CL2543.Contig2_All;CL2543.Contig4_All;CL2543.Contig3_All;CL2543.Contig5_All;CL2543.Contig1_All
MF	GO:0008824	cyanate hydratase activity	2	6	0.122271933112076	CL317.Contig7_All;CL317.Contig8_All
MF	GO:0050515	4-(cytidine 5'-diphospho)-2-C-methyl-D-erythritol kinase activity	2	6	0.122271933112076	CL6132.Contig3_All;CL6132.Contig2_All
MF	GO:0015173	aromatic amino acid transmembrane transporter activity	5	75	0.123134749328693	CL876.Contig44_All;CL876.Contig41_All;CL876.Contig5_All;CL876.Contig49_All;CL876.Contig42_All
MF	GO:0016616	oxidoreductase activity, acting on the CH-OH group of donors, NAD or NADP as acceptor	4	47	0.136745432725395	CL5105.Contig17_All;CL5105.Contig14_All;CL5105.Contig18_All;CL5105.Contig15_All
BP	GO:0006396	RNA processing	15	482	0.152700625047295	CL6536.Contig2_All;CL445.Contig59_All;CL724.Contig1_All;CL7945.Contig2_All;CL4430.Contig5_All;CL4942.Contig3_All;CL6536.Contig1_All;CL724.Contig3_All;CL7945.Contig1_All;CL9583.Contig2_All;CL3265.Contig3_All;CL445.Contig20_All;CL9583.Contig1_All;CL3265.Contig12_All;CL4942.Contig21_All
MF	GO:0004096	catalase activity	2	8	0.187167020722989	CL718.Contig1_All;Unigene4889_All
MF	GO:0004484	mRNA guanylyltransferase activity	2	8	0.187167020722989	CL3156.Contig3_All;CL3156.Contig1_All
MF	GO:0004651	polynucleotide 5'-phosphatase activity	2	8	0.187167020722989	CL3156.Contig3_All;CL3156.Contig1_All
MF	GO:0016740	transferase activity	17	670	0.187167020722989	CL2690.Contig1_All;Unigene19967_All;CL1425.Contig17_All;CL10552.Contig2_All;CL11437.Contig3_All;CL5344.Contig1_All;CL9514.Contig4_All;Unigene30109_All;CL970.Contig10_All;CL6842.Contig1_All;Unigene5558_All;CL5854.Contig1_All;CL11437.Contig4_All;CL6170.Contig1_All;CL8845.Contig5_All;CL5854.Contig2_All;CL11437.Contig1_All
MF	GO:0051015	actin filament binding	6	121	0.187167020722989	CL4448.Contig1_All;CL4448.Contig3_All;CL3960.Contig1_All;CL3960.Contig4_All;CL3960.Contig2_All;CL3960.Contig5_All
MF	GO:0008236	serine-type peptidase activity	7	169	0.216488364530742	CL4649.Contig6_All;CL4649.Contig5_All;CL169.Contig15_All;CL4649.Contig3_All;CL4649.Contig4_All;CL4649.Contig7_All;CL169.Contig6_All
MF	GO:0051287	NAD binding	10	308	0.216488364530742	CL1085.Contig11_All;CL1341.Contig1_All;CL1643.Contig12_All;CL5105.Contig17_All;CL92.Contig269_All;CL5105.Contig14_All;CL5105.Contig18_All;CL1085.Contig1_All;CL607.Contig2_All;CL5105.Contig15_All
MF	GO:0003743	translation initiation factor activity	13	466	0.224128223644217	CL3844.Contig4_All;CL3844.Contig3_All;CL5920.Contig2_All;CL5332.Contig1_All;CL8532.Contig1_All;CL5332.Contig2_All;CL7241.Contig7_All;CL6448.Contig2_All;CL7081.Contig7_All;CL3844.Contig7_All;CL6321.Contig2_All;CL5920.Contig3_All;CL3844.Contig6_All
MF	GO:0022891	substrate-specific transmembrane transporter activity	8	217	0.229637866208148	CL1354.Contig15_All;CL2792.Contig8_All;CL4616.Contig1_All;CL1354.Contig6_All;CL1354.Contig14_All;CL4064.Contig2_All;CL1354.Contig10_All;CL4523.Contig10_All
MF	GO:0002161	aminoacyl-tRNA editing activity	4	59	0.245125829705493	CL2796.Contig1_All;CL5525.Contig2_All;CL5525.Contig3_All;CL2796.Contig6_All
BP	GO:0006006	glucose metabolic process	5	71	0.264941199316845	CL3012.Contig2_All;CL3012.Contig12_All;CL3012.Contig10_All;CL3012.Contig5_All;CL607.Contig2_All
MF	GO:0015369	calcium:hydrogen antiporter activity	3	32	0.277154777627992	CL6699.Contig2_All;CL7957.Contig1_All;CL6699.Contig3_All
MF	GO:0031683	G-protein beta/gamma-subunit complex binding	3	32	0.277154777627992	CL2622.Contig8_All;CL2622.Contig7_All;CL2622.Contig2_All
MF	GO:0016303	1-phosphatidylinositol-3-kinase activity	2	11	0.289889383903485	CL633.Contig4_All;CL633.Contig1_All
MF	GO:0016810	hydrolase activity, acting on carbon-nitrogen (but not peptide) bonds	4	63	0.289889383903485	CL1050.Contig10_All;CL1050.Contig3_All;CL1050.Contig4_All;CL1050.Contig6_All
MF	GO:0046556	alpha-L-arabinofuranosidase activity	2	11	0.289889383903485	CL1976.Contig2_All;CL1976.Contig3_All
BP	GO:0051391	tRNA acetylation	3	21	0.290748114573047	CL2077.Contig12_All;CL2077.Contig14_All;CL2077.Contig5_All
BP	GO:0009439	cyanate metabolic process	2	6	0.294885198421285	CL317.Contig7_All;CL317.Contig8_All
CC	GO:0016021	integral component of membrane	241	16752	0.313382463653882	CL4391.Contig7_All;CL414.Contig7_All;CL8434.Contig5_All;CL4643.Contig6_All;CL258.Contig8_All;CL8434.Contig2_All;CL5131.Contig1_All;CL1077.Contig2_All;Unigene13145_All;CL3096.Contig2_All;CL84.Contig103_All;CL1657.Contig4_All;CL7697.Contig2_All;CL258.Contig6_All;CL1976.Contig2_All;CL11445.Contig1_All;CL4965.Contig6_All;CL8759.Contig2_All;CL5876.Contig1_All;CL84.Contig162_All;CL11820.Contig4_All;CL2…
BP	GO:0006950	response to stress	8	191	0.3222776619812	Unigene9764_All;Unigene12794_All;CL2311.Contig1_All;CL2311.Contig3_All;CL3325.Contig7_All;Unigene26409_All;CL2311.Contig7_All;CL9389.Contig1_All
BP	GO:0000154	rRNA modification	3	23	0.33066269076893	CL2077.Contig12_All;CL2077.Contig14_All;CL2077.Contig5_All
MF	GO:0016706	oxidoreductase activity, acting on paired donors, with incorporation or reduction of molecular oxygen, 2-oxoglutarate as one donor, and incorporation of one atom each of oxygen into both donors	2	12	0.338583408269359	CL5005.Contig9_All;CL5005.Contig2_All
BP	GO:0009086	methionine biosynthetic process	4	49	0.34400679513202	CL6718.Contig10_All;CL6718.Contig12_All;CL6718.Contig9_All;CL6718.Contig11_All
BP	GO:0032324	molybdopterin cofactor biosynthetic process	2	7	0.34400679513202	CL596.Contig1_All;CL596.Contig2_All
MF	GO:0051392	tRNA N-acetyltransferase activity	2	13	0.389606945596492	CL2077.Contig14_All;CL2077.Contig5_All
MF	GO:0004672	protein kinase activity	40	2242	0.395519460453866	CL2705.Contig10_All;CL5047.Contig3_All;CL7697.Contig2_All;CL8920.Contig2_All;CL4711.Contig10_All;CL1262.Contig9_All;CL3356.Contig3_All;CL4711.Contig7_All;CL9483.Contig2_All;CL7697.Contig5_All;CL2456.Contig11_All;CL3701.Contig1_All;CL4189.Contig6_All;CL6035.Contig8_All;CL151.Contig1_All;CL4711.Contig2_All;CL9483.Contig1_All;CL10562.Contig2_All;CL4711.Contig6_All;CL2705.Contig7_All;CL7448.Contig2_A…
MF	GO:0004843	ubiquitin-specific protease activity	5	110	0.398172896703079	CL3474.Contig3_All;CL5113.Contig12_All;CL1835.Contig17_All;CL1835.Contig8_All;CL5113.Contig10_All
MF	GO:0005085	guanyl-nucleotide exchange factor activity	2	14	0.419827703574134	CL1034.Contig1_All;CL1034.Contig2_All
MF	GO:0046873	metal ion transmembrane transporter activity	4	73	0.419827703574134	CL3051.Contig2_All;CL3051.Contig1_All;CL4744.Contig3_All;CL3051.Contig3_All
BP	GO:0043562	cellular response to nitrogen levels	2	8	0.437504692804237	CL4356.Contig2_All;CL4356.Contig1_All
MF	GO:0004045	aminoacyl-tRNA hydrolase activity	3	41	0.45663180595222	CL5417.Contig6_All;CL5417.Contig7_All;Unigene26533_All
BP	GO:0046373	L-arabinose metabolic process	2	9	0.518151042684925	CL1976.Contig2_All;CL1976.Contig3_All
BP	GO:0080178	5-carbamoylmethyluridine metabolic process	2	9	0.518151042684925	CL1979.Contig2_All;CL1979.Contig3_All
MF	GO:0003677	DNA binding	64	4002	0.530128955683901	CL2560.Contig6_All;Unigene20204_All;CL841.Contig37_All;CL841.Contig45_All;CL8907.Contig2_All;CL4655.Contig2_All;CL3852.Contig5_All;CL7310.Contig1_All;CL2028.Contig1_All;CL3363.Contig3_All;CL8660.Contig1_All;CL433.Contig3_All;CL11156.Contig2_All;CL3363.Contig1_All;CL3291.Contig5_All;CL841.Contig27_All;CL1169.Contig1_All;CL2028.Contig3_All;CL3077.Contig3_All;CL518.Contig33_All;CL1313.Contig3_All;CL…
MF	GO:0030246	carbohydrate binding	12	484	0.531912833884616	CL6619.Contig27_All;CL2184.Contig1_All;CL8482.Contig4_All;CL8482.Contig7_All;CL207.Contig22_All;CL2184.Contig2_All;CL6619.Contig24_All;CL207.Contig6_All;CL2184.Contig3_All;CL6619.Contig22_All;CL2521.Contig13_All;CL6619.Contig26_All
MF	GO:0004654	polyribonucleotide nucleotidyltransferase activity	2	17	0.555180061590478	CL7945.Contig2_All;CL7945.Contig1_All
MF	GO:0004842	ubiquitin-protein ligase activity	12	489	0.555180061590478	CL4189.Contig6_All;CL8784.Contig4_All;CL617.Contig9_All;CL617.Contig18_All;CL617.Contig12_All;CL617.Contig22_All;CL617.Contig21_All;CL3233.Contig9_All;CL4189.Contig3_All;CL8236.Contig2_All;CL3233.Contig11_All;CL8236.Contig1_All
MF	GO:0008131	primary amine oxidase activity	2	17	0.555180061590478	CL4053.Contig3_All;Unigene20440_All
CC	GO:0005782	peroxisomal matrix	3	29	0.580805623923269	CL7924.Contig4_All;CL1463.Contig29_All;CL7924.Contig1_All
MF	GO:0004821	histidine-tRNA ligase activity	2	18	0.608122082091042	CL2395.Contig6_All;CL2395.Contig2_All
MF	GO:0008324	cation transmembrane transporter activity	4	85	0.608122082091042	CL1968.Contig3_All;CL1968.Contig1_All;CL1968.Contig5_All;CL92.Contig212_All
BP	GO:0006515	misfolded or incompletely synthesized protein catabolic process	2	10	0.620360133304162	CL7924.Contig4_All;CL7924.Contig1_All
MF	GO:0000287	magnesium ion binding	11	447	0.631618888707056	CL2195.Contig15_All;CL2195.Contig8_All;CL2195.Contig3_All;CL9690.Contig1_All;CL5161.Contig3_All;CL2195.Contig2_All;CL1341.Contig1_All;CL2195.Contig7_All;CL6191.Contig2_All;CL6062.Contig8_All;CL6062.Contig5_All
MF	GO:0003747	translation release factor activity	2	19	0.631618888707056	CL6096.Contig3_All;CL6096.Contig1_All
MF	GO:0004185	serine-type carboxypeptidase activity	5	131	0.631618888707056	CL11673.Contig2_All;CL11673.Contig1_All;CL666.Contig1_All;CL666.Contig38_All;CL666.Contig19_All
MF	GO:0004822	isoleucine-tRNA ligase activity	2	19	0.631618888707056	CL5525.Contig2_All;CL5525.Contig3_All
BP	GO:0006511	ubiquitin-dependent protein catabolic process	11	377	0.663281705647792	CL3474.Contig3_All;CL6941.Contig2_All;CL5113.Contig12_All;CL5192.Contig2_All;CL4571.Contig2_All;CL4571.Contig1_All;CL3889.Contig1_All;CL9101.Contig1_All;CL3889.Contig4_All;CL9101.Contig2_All;CL5113.Contig10_All
MF	GO:0004474	malate synthase activity	1	2	0.673817371515183	CL9218.Contig2_All
MF	GO:0019784	NEDD8-specific protease activity	2	20	0.673817371515183	CL1835.Contig17_All;CL1835.Contig8_All
BP	GO:0070475	rRNA base methylation	3	33	0.691118862709547	CL1942.Contig1_All;CL361.Contig129_All;CL361.Contig123_All
BP	GO:0071215	cellular response to abscisic acid stimulus	3	34	0.727796685888214	CL1979.Contig2_All;CL1979.Contig3_All;CL2668.Contig2_All
BP	GO:0006370	7-methylguanosine mRNA capping	2	12	0.763730387677356	CL3156.Contig3_All;CL3156.Contig1_All
BP	GO:0048530	fruit morphogenesis	2	12	0.763730387677356	CL1979.Contig2_All;CL1979.Contig3_All
MF	GO:0005215	transporter activity	11	465	0.766440366755174	CL4643.Contig6_All;CL1657.Contig4_All;CL3838.Contig8_All;CL666.Contig39_All;CL3060.Contig2_All;CL3838.Contig1_All;CL1657.Contig5_All;CL5428.Contig2_All;CL10031.Contig2_All;CL5336.Contig3_All;CL10031.Contig1_All
CC	GO:0033588	Elongator holoenzyme complex	3	34	0.779693238584119	CL1979.Contig2_All;CL1979.Contig1_All;CL1979.Contig3_All
BP	GO:0002101	tRNA wobble cytosine modification	2	13	0.822803579165662	CL2077.Contig14_All;CL2077.Contig5_All
BP	GO:0031145	anaphase-promoting complex-dependent proteasomal ubiquitin-dependent protein catabolic process	2	13	0.822803579165662	CL653.Contig2_All;CL653.Contig1_All
BP	GO:0031538	negative regulation of anthocyanin metabolic process	2	13	0.822803579165662	CL1979.Contig2_All;CL1979.Contig3_All
MF	GO:0051082	unfolded protein binding	8	301	0.854358183993335	CL8777.Contig3_All;CL2311.Contig1_All;CL8777.Contig4_All;CL2311.Contig3_All;CL3325.Contig7_All;CL5025.Contig3_All;Unigene5627_All;CL2311.Contig7_All
MF	GO:0004497	monooxygenase activity	9	360	0.877004573508973	CL683.Contig7_All;CL683.Contig17_All;CL6206.Contig2_All;CL4517.Contig4_All;Unigene1677_All;CL683.Contig1_All;CL5576.Contig2_All;CL683.Contig12_All;CL683.Contig6_All
MF	GO:0004832	valine-tRNA ligase activity	2	24	0.897575929955147	CL2796.Contig1_All;CL2796.Contig6_All
BP	GO:0035265	organ growth	2	14	0.927241660991887	CL1979.Contig2_All;CL1979.Contig3_All
MF	GO:0047216	inositol 3-alpha-galactosyltransferase activity	1	3	0.939400654661018	Unigene2343_All
MF	GO:0004616	phosphogluconate dehydrogenase (decarboxylating) activity	3	61	0.977729366870678	CL1085.Contig11_All;CL1643.Contig12_All;CL1085.Contig1_All
CC	GO:0000015	phosphopyruvate hydratase complex	1	16	1	CL9690.Contig1_All
MF	GO:0000049	tRNA binding	4	122	1	CL2077.Contig14_All;CL5525.Contig2_All;CL5525.Contig3_All;CL2077.Contig5_All
BP	GO:0000079	regulation of cyclin-dependent protein serine/threonine kinase activity	1	29	1	CL7587.Contig1_All
BP	GO:0000103	sulfate assimilation	1	35	1	Unigene13115_All
BP	GO:0000105	histidine biosynthetic process	1	54	1	CL6740.Contig11_All
CC	GO:0000123	histone acetyltransferase complex	1	97	1	CL84.Contig257_All
CC	GO:0000139	Golgi membrane	6	658	1	CL2714.Contig11_All;CL2714.Contig9_All;CL2714.Contig4_All;CL2714.Contig6_All;CL2714.Contig16_All;CL2714.Contig10_All
CC	GO:0000145	exocyst	2	122	1	CL10971.Contig2_All;CL2188.Contig3_All
CC	GO:0000148	1,3-beta-D-glucan synthase complex	1	57	1	CL6648.Contig1_All
CC	GO:0000151	ubiquitin ligase complex	1	64	1	CL8236.Contig2_All
MF	GO:0000155	phosphorelay sensor kinase activity	2	79	1	CL2668.Contig4_All;CL2668.Contig2_All
MF	GO:0000166	nucleotide binding	2	191	1	CL6536.Contig2_All;CL6536.Contig1_All
CC	GO:0000176	nuclear exosome (RNase complex)	2	26	1	CL6536.Contig2_All;CL6536.Contig1_All
BP	GO:0000209	protein polyubiquitination	1	86	1	CL8236.Contig2_All
BP	GO:0000272	polysaccharide catabolic process	1	54	1	CL10198.Contig1_All
BP	GO:0000387	spliceosomal snRNP assembly	2	36	1	CL8986.Contig2_All;CL8986.Contig1_All
BP	GO:0000398	mRNA splicing, via spliceosome	7	314	1	CL6741.Contig8_All;CL6741.Contig5_All;CL366.Contig48_All;CL6741.Contig2_All;CL139.Contig3_All;CL6741.Contig4_All;CL6741.Contig7_All
MF	GO:0000977	RNA polymerase II regulatory region sequence-specific DNA binding	1	141	1	CL1415.Contig21_All
MF	GO:0001104	RNA polymerase II transcription cofactor activity	1	83	1	CL8107.Contig3_All
BP	GO:0001522	pseudouridine synthesis	4	255	1	CL1304.Contig12_All;CL3285.Contig5_All;CL963.Contig4_All;CL3285.Contig4_All
BP	GO:0001731	formation of translation preinitiation complex	1	60	1	CL6321.Contig2_All
BP	GO:0002098	tRNA wobble uridine modification	3	50	1	CL1979.Contig2_All;CL1979.Contig1_All;CL1979.Contig3_All
MF	GO:0003676	nucleic acid binding	36	2438	1	CL6536.Contig2_All;CL151.Contig4_All;CL6690.Contig4_All;CL151.Contig7_All;CL151.Contig5_All;CL4048.Contig2_All;CL5617.Contig4_All;CL3442.Contig18_All;CL1911.Contig13_All;CL151.Contig1_All;CL6536.Contig1_All;CL2427.Contig1_All;CL5617.Contig2_All;CL765.Contig3_All;CL4667.Contig7_All;CL1949.Contig26_All;CL4667.Contig8_All;CL2427.Contig6_All;CL3097.Contig8_All;CL2427.Contig3_All;CL4281.Contig7_All;CL…
MF	GO:0003682	chromatin binding	4	271	1	CL9844.Contig3_All;CL8935.Contig4_All;CL8935.Contig1_All;CL8935.Contig3_All
MF	GO:0003690	double-stranded DNA binding	2	154	1	CL1954.Contig12_All;CL495.Contig1_All
MF	GO:0003697	single-stranded DNA binding	1	103	1	CL2412.Contig4_All
MF	GO:0003700	sequence-specific DNA binding transcription factor activity	22	1617	1	CL4655.Contig2_All;CL3852.Contig5_All;CL6612.Contig2_All;CL9871.Contig1_All;CL5939.Contig1_All;CL5082.Contig12_All;CL6612.Contig10_All;CL3077.Contig3_All;CL2058.Contig3_All;CL9871.Contig2_All;CL3077.Contig2_All;CL5082.Contig5_All;CL4655.Contig5_All;CL4655.Contig9_All;CL1415.Contig21_All;CL4655.Contig8_All;CL4655.Contig3_All;CL11836.Contig2_All;CL6612.Contig1_All;CL352.Contig12_All;CL6612.Contig5_…
MF	GO:0003713	transcription coactivator activity	2	74	1	CL2504.Contig2_All;CL2504.Contig1_All
MF	GO:0003714	transcription corepressor activity	1	31	1	CL7004.Contig2_All
MF	GO:0003729	mRNA binding	1	572	1	Unigene22811_All
MF	GO:0003735	structural constituent of ribosome	10	982	1	CL5741.Contig1_All;CL3557.Contig3_All;CL11314.Contig1_All;CL2794.Contig4_All;Unigene5933_All;CL3557.Contig5_All;CL2794.Contig5_All;CL5311.Contig2_All;CL6452.Contig3_All;CL11314.Contig2_All
MF	GO:0003746	translation elongation factor activity	2	151	1	CL5.Contig6_All;CL10512.Contig3_All
MF	GO:0003755	peptidyl-prolyl cis-trans isomerase activity	5	255	1	Unigene27379_All;CL4539.Contig6_All;CL2813.Contig2_All;CL4539.Contig1_All;CL952.Contig3_All
MF	GO:0003774	motor activity	1	83	1	CL4203.Contig30_All
MF	GO:0003777	microtubule motor activity	2	317	1	CL452.Contig8_All;CL452.Contig14_All
MF	GO:0003779	actin binding	6	274	1	CL4203.Contig30_All;CL1610.Contig4_All;CL2901.Contig12_All;CL2901.Contig3_All;CL1610.Contig6_All;CL5085.Contig20_All
MF	GO:0003824	catalytic activity	13	1074	1	CL2282.Contig4_All;CL6544.Contig11_All;CL190.Contig5_All;CL3406.Contig13_All;CL386.Contig13_All;CL4876.Contig3_All;CL3406.Contig11_All;CL3201.Contig4_All;CL1105.Contig2_All;CL2282.Contig5_All;CL2282.Contig1_All;CL3406.Contig2_All;CL3406.Contig10_All
MF	GO:0003843	1,3-beta-D-glucan synthase activity	1	57	1	CL6648.Contig1_All
MF	GO:0003844	1,4-alpha-glucan branching enzyme activity	1	15	1	CL84.Contig342_All
MF	GO:0003854	3-beta-hydroxy-delta5-steroid dehydrogenase activity	1	29	1	CL6955.Contig2_All
MF	GO:0003887	DNA-directed DNA polymerase activity	1	133	1	CL1313.Contig3_All
MF	GO:0003899	DNA-directed RNA polymerase activity	2	272	1	CL3177.Contig5_All;CL1862.Contig13_All
MF	GO:0003910	DNA ligase (ATP) activity	2	52	1	CL3156.Contig3_All;CL3156.Contig1_All
MF	GO:0003924	GTPase activity	13	648	1	CL2622.Contig8_All;CL2622.Contig7_All;CL5.Contig6_All;CL8318.Contig1_All;CL2514.Contig8_All;CL8318.Contig2_All;CL4810.Contig1_All;CL4810.Contig3_All;CL2514.Contig10_All;CL3427.Contig8_All;CL2622.Contig2_All;CL9551.Contig3_All;CL2514.Contig7_All
MF	GO:0003950	NAD+ ADP-ribosyltransferase activity	2	92	1	CL135.Contig22_All;CL135.Contig28_All
MF	GO:0003960	NADPH:quinone reductase activity	1	4	1	CL3883.Contig4_All
MF	GO:0003983	UTP:glucose-1-phosphate uridylyltransferase activity	1	13	1	CL1202.Contig1_All
MF	GO:0003993	acid phosphatase activity	2	96	1	CL1841.Contig3_All;CL1841.Contig8_All
MF	GO:0004003	ATP-dependent DNA helicase activity	1	91	1	CL5715.Contig3_All
MF	GO:0004055	argininosuccinate synthase activity	1	6	1	CL8272.Contig1_All
MF	GO:0004089	carbonate dehydratase activity	1	36	1	CL3028.Contig6_All
MF	GO:0004176	ATP-dependent peptidase activity	2	48	1	CL7924.Contig4_All;CL7924.Contig1_All
MF	GO:0004190	aspartic-type endopeptidase activity	1	232	1	Unigene4742_All
MF	GO:0004222	metalloendopeptidase activity	5	230	1	CL1224.Contig1_All;CL1224.Contig4_All;CL1792.Contig2_All;CL1792.Contig3_All;CL1224.Contig8_All
MF	GO:0004252	serine-type endopeptidase activity	5	281	1	CL7924.Contig4_All;Unigene23826_All;CL10191.Contig2_All;CL7924.Contig1_All;CL4569.Contig3_All
MF	GO:0004322	ferroxidase activity	1	8	1	Unigene34376_All
MF	GO:0004324	ferredoxin-NADP+ reductase activity	1	9	1	CL6623.Contig4_All
MF	GO:0004364	glutathione transferase activity	1	53	1	Unigene5558_All
MF	GO:0004386	helicase activity	13	691	1	CL151.Contig4_All;CL151.Contig7_All;CL151.Contig5_All;CL4048.Contig2_All;CL5715.Contig3_All;CL1911.Contig13_All;CL151.Contig1_All;CL4281.Contig7_All;CL1119.Contig3_All;CL910.Contig2_All;CL151.Contig6_All;CL910.Contig1_All;CL567.Contig5_All
MF	GO:0004450	isocitrate dehydrogenase (NADP+) activity	1	17	1	CL1341.Contig1_All
MF	GO:0004499	N,N-dimethylaniline monooxygenase activity	1	61	1	CL2532.Contig6_All
MF	GO:0004506	squalene monooxygenase activity	1	8	1	CL5399.Contig1_All
MF	GO:0004512	inositol-3-phosphate synthase activity	1	10	1	CL4344.Contig2_All
MF	GO:0004523	RNA-DNA hybrid ribonuclease activity	1	41	1	CL7105.Contig4_All
MF	GO:0004525	ribonuclease III activity	2	57	1	CL3265.Contig3_All;CL3265.Contig12_All
MF	GO:0004553	hydrolase activity, hydrolyzing O-glycosyl compounds	10	498	1	CL171.Contig29_All;Unigene20294_All;CL10155.Contig9_All;CL2184.Contig1_All;CL11062.Contig2_All;CL2184.Contig2_All;CL7781.Contig1_All;CL2184.Contig3_All;CL11791.Contig1_All;CL84.Contig342_All
MF	GO:0004571	mannosyl-oligosaccharide 1,2-alpha-mannosidase activity	3	84	1	CL5720.Contig1_All;CL5720.Contig4_All;CL5720.Contig9_All
MF	GO:0004601	peroxidase activity	1	215	1	Unigene2302_All
MF	GO:0004604	phosphoadenylyl-sulfate reductase (thioredoxin) activity	1	9	1	Unigene26461_All
MF	GO:0004630	phospholipase D activity	1	51	1	CL1086.Contig2_All
MF	GO:0004634	phosphopyruvate hydratase activity	1	16	1	CL9690.Contig1_All
MF	GO:0004635	phosphoribosyl-AMP cyclohydrolase activity	1	11	1	CL6740.Contig11_All
MF	GO:0004636	phosphoribosyl-ATP diphosphatase activity	1	11	1	CL6740.Contig11_All
MF	GO:0004657	proline dehydrogenase activity	1	4	1	CL8959.Contig1_All
MF	GO:0004674	protein serine/threonine kinase activity	19	1727	1	CL84.Contig103_All;CL11704.Contig1_All;CL4965.Contig6_All;CL84.Contig162_All;CL4965.Contig17_All;CL11243.Contig1_All;CL4965.Contig8_All;CL84.Contig125_All;CL1088.Contig69_All;CL207.Contig22_All;CL84.Contig436_All;CL2063.Contig4_All;CL207.Contig6_All;CL84.Contig107_All;CL4965.Contig12_All;CL84.Contig98_All;CL11243.Contig2_All;CL11704.Contig2_All;CL7051.Contig4_All
MF	GO:0004721	phosphoprotein phosphatase activity	2	182	1	CL1787.Contig8_All;CL1787.Contig18_All
MF	GO:0004722	protein serine/threonine phosphatase activity	2	260	1	CL5181.Contig3_All;CL5181.Contig2_All
MF	GO:0004725	protein tyrosine phosphatase activity	3	117	1	CL3156.Contig3_All;CL3156.Contig1_All;CL2232.Contig4_All
MF	GO:0004739	pyruvate dehydrogenase (acetyl-transferring) activity	1	21	1	CL9181.Contig2_All
MF	GO:0004743	pyruvate kinase activity	1	29	1	CL6191.Contig2_All
MF	GO:0004781	sulfate adenylyltransferase (ATP) activity	1	12	1	Unigene13115_All
MF	GO:0004784	superoxide dismutase activity	1	30	1	CL8524.Contig1_All
MF	GO:0004805	trehalose-phosphatase activity	1	18	1	CL6804.Contig1_All
MF	GO:0004828	serine-tRNA ligase activity	1	16	1	CL362.Contig3_All
MF	GO:0004829	threonine-tRNA ligase activity	1	28	1	Unigene9768_All
MF	GO:0004851	uroporphyrin-III C-methyltransferase activity	1	7	1	CL92.Contig269_All
MF	GO:0004857	enzyme inhibitor activity	3	84	1	CL5637.Contig10_All;CL5637.Contig15_All;Unigene5871_All
MF	GO:0004871	signal transducer activity	4	188	1	CL2622.Contig8_All;CL2622.Contig7_All;Unigene2222_All;CL2622.Contig2_All
MF	GO:0005086	ARF guanyl-nucleotide exchange factor activity	2	41	1	CL8003.Contig4_All;CL8003.Contig6_All
MF	GO:0005094	Rho GDP-dissociation inhibitor activity	1	9	1	CL2211.Contig5_All
MF	GO:0005199	structural constituent of cell wall	1	40	1	CL7136.Contig1_All
MF	GO:0005216	ion channel activity	2	70	1	CL10448.Contig3_All;CL10448.Contig2_All
MF	GO:0005249	voltage-gated potassium channel activity	1	39	1	CL11048.Contig1_All
MF	GO:0005506	iron ion binding	9	616	1	CL683.Contig7_All;CL683.Contig17_All;CL6206.Contig2_All;CL4517.Contig4_All;Unigene1677_All;CL683.Contig1_All;CL5576.Contig2_All;CL683.Contig12_All;CL683.Contig6_All
MF	GO:0005507	copper ion binding	2	339	1	CL4053.Contig3_All;Unigene20440_All
MF	GO:0005516	calmodulin binding	2	301	1	CL3595.Contig6_All;CL9389.Contig1_All
CC	GO:0005576	extracellular region	4	445	1	CL7136.Contig1_All;Unigene2302_All;Unigene9475_All;Unigene5871_All
CC	GO:0005618	cell wall	5	618	1	Unigene20294_All;CL7136.Contig1_All;CL5023.Contig1_All;Unigene9768_All;Unigene5871_All
CC	GO:0005623	cell	4	356	1	Unigene34376_All;CL11390.Contig2_All;Unigene13144_All;Unigene26461_All
CC	GO:0005634	nucleus	90	7282	1	CL2560.Contig6_All;Unigene20204_All;CL841.Contig37_All;CL8696.Contig3_All;CL3156.Contig3_All;CL841.Contig45_All;CL754.Contig2_All;CL10818.Contig2_All;CL8907.Contig2_All;CL4655.Contig2_All;CL3852.Contig5_All;CL7310.Contig1_All;CL2028.Contig1_All;CL754.Contig14_All;CL754.Contig13_All;CL8660.Contig1_All;CL6612.Contig2_All;CL3156.Contig1_All;CL433.Contig3_All;CL5939.Contig1_All;CL3263.Contig4_All;CL7…
CC	GO:0005643	nuclear pore	2	158	1	CL2788.Contig6_All;CL2788.Contig2_All
CC	GO:0005669	transcription factor TFIID complex	1	39	1	CL7241.Contig7_All
CC	GO:0005680	anaphase-promoting complex	2	41	1	CL653.Contig2_All;CL653.Contig1_All
CC	GO:0005681	spliceosomal complex	3	237	1	CL8986.Contig2_All;CL366.Contig48_All;CL8986.Contig1_All
CC	GO:0005685	U1 snRNP	1	43	1	Unigene22811_All
CC	GO:0005730	nucleolus	5	922	1	CL2077.Contig12_All;CL2077.Contig14_All;CL1402.Contig8_All;CL5023.Contig1_All;CL2077.Contig5_All
CC	GO:0005732	small nucleolar ribonucleoprotein complex	2	18	1	CL8986.Contig2_All;CL8986.Contig1_All
CC	GO:0005737	cytoplasm	33	3333	1	CL2796.Contig1_All;CL1942.Contig1_All;CL3012.Contig2_All;CL5168.Contig3_All;CL361.Contig129_All;CL2395.Contig6_All;CL1610.Contig4_All;CL3012.Contig12_All;CL8701.Contig1_All;CL1979.Contig2_All;CL2211.Contig5_All;CL3012.Contig10_All;CL4950.Contig7_All;CL2395.Contig2_All;CL617.Contig22_All;CL3012.Contig5_All;CL1979.Contig1_All;CL211.Contig4_All;Unigene5558_All;CL1979.Contig3_All;Unigene5627_All;CL16…
CC	GO:0005739	mitochondrion	6	1475	1	CL3816.Contig3_All;CL3467.Contig2_All;CL3467.Contig1_All;CL3816.Contig1_All;CL3467.Contig10_All;Unigene9768_All
CC	GO:0005743	mitochondrial inner membrane	1	263	1	CL4350.Contig14_All
CC	GO:0005759	mitochondrial matrix	1	163	1	Unigene5627_All
CC	GO:0005777	peroxisome	4	256	1	CL5105.Contig17_All;CL5105.Contig14_All;CL5105.Contig18_All;CL5105.Contig15_All
CC	GO:0005783	endoplasmic reticulum	2	823	1	CL11445.Contig1_All;CL11445.Contig2_All
CC	GO:0005789	endoplasmic reticulum membrane	1	621	1	CL9546.Contig4_All
CC	GO:0005794	Golgi apparatus	1	1100	1	CL9546.Contig4_All
CC	GO:0005819	spindle	1	103	1	CL5023.Contig1_All
CC	GO:0005829	cytosol	3	2789	1	CL1979.Contig2_All;CL1979.Contig3_All;Unigene9768_All
CC	GO:0005840	ribosome	12	888	1	CL3557.Contig3_All;CL11314.Contig1_All;CL7349.Contig1_All;CL2794.Contig4_All;Unigene5933_All;CL3557.Contig5_All;CL2794.Contig5_All;CL7349.Contig2_All;CL7349.Contig3_All;CL5311.Contig2_All;CL6452.Contig3_All;CL11314.Contig2_All
CC	GO:0005852	eukaryotic translation initiation factor 3 complex	1	59	1	CL6321.Contig2_All
CC	GO:0005853	eukaryotic translation elongation factor 1 complex	1	7	1	CL10512.Contig3_All
CC	GO:0005885	Arp2/3 protein complex	3	82	1	CL1610.Contig4_All;CL1610.Contig6_All;CL5085.Contig20_All
CC	GO:0005886	plasma membrane	9	2778	1	CL4391.Contig7_All;Unigene12871_All;CL4391.Contig3_All;CL4391.Contig4_All;CL4391.Contig2_All;CL4391.Contig6_All;CL5023.Contig1_All;CL4391.Contig5_All;Unigene9768_All
CC	GO:0005887	integral component of plasma membrane	6	211	1	CL876.Contig44_All;CL876.Contig41_All;CL876.Contig5_All;CL876.Contig49_All;CL2225.Contig4_All;CL876.Contig42_All
BP	GO:0005975	carbohydrate metabolic process	20	1081	1	CL6619.Contig27_All;CL171.Contig29_All;CL1986.Contig32_All;CL1728.Contig1_All;CL2184.Contig1_All;CL11062.Contig2_All;CL5161.Contig3_All;CL2184.Contig2_All;CL1986.Contig33_All;CL1986.Contig35_All;CL6619.Contig24_All;CL1728.Contig2_All;CL1643.Contig12_All;CL1954.Contig12_All;CL7781.Contig1_All;CL2184.Contig3_All;CL6619.Contig22_All;CL11791.Contig1_All;CL1728.Contig3_All;CL6619.Contig26_All
BP	GO:0005978	glycogen biosynthetic process	1	38	1	CL84.Contig342_All
BP	GO:0005992	trehalose biosynthetic process	1	72	1	CL6804.Contig1_All
BP	GO:0006011	UDP-glucose metabolic process	1	13	1	CL1202.Contig1_All
BP	GO:0006012	galactose metabolic process	1	26	1	Unigene2343_All
BP	GO:0006021	inositol biosynthetic process	1	33	1	CL4344.Contig2_All
BP	GO:0006075	(1->3)-beta-D-glucan biosynthetic process	1	57	1	CL6648.Contig1_All
BP	GO:0006086	acetyl-CoA biosynthetic process from pyruvate	1	21	1	CL9181.Contig2_All
BP	GO:0006090	pyruvate metabolic process	1	16	1	CL2170.Contig2_All
BP	GO:0006096	glycolysis	1	182	1	CL9690.Contig1_All
BP	GO:0006097	glyoxylate cycle	1	9	1	CL9218.Contig2_All
BP	GO:0006099	tricarboxylic acid cycle	2	152	1	CL1341.Contig1_All;CL9218.Contig2_All
BP	GO:0006102	isocitrate metabolic process	1	30	1	CL1341.Contig1_All
BP	GO:0006260	DNA replication	4	311	1	CL11156.Contig2_All;CL1313.Contig3_All;CL92.Contig212_All;CL92.Contig213_All
BP	GO:0006281	DNA repair	4	624	1	CL3156.Contig3_All;CL3156.Contig1_All;CL5715.Contig3_All;CL2412.Contig4_All
BP	GO:0006284	base-excision repair	4	123	1	CL3406.Contig13_All;CL3406.Contig11_All;CL3406.Contig2_All;CL3406.Contig10_All
BP	GO:0006310	DNA recombination	3	224	1	CL3156.Contig3_All;CL3156.Contig1_All;CL2412.Contig4_All
BP	GO:0006333	chromatin assembly or disassembly	1	9	1	CL1364.Contig2_All
BP	GO:0006336	DNA replication-independent nucleosome assembly	2	26	1	CL2733.Contig19_All;CL2733.Contig16_All
BP	GO:0006338	chromatin remodeling	2	90	1	CL5715.Contig3_All;CL2113.Contig3_All
BP	GO:0006351	transcription, DNA-templated	35	2819	1	Unigene20204_All;CL841.Contig37_All;CL8696.Contig3_All;CL841.Contig45_All;CL10818.Contig2_All;CL8907.Contig2_All;CL3852.Contig5_All;CL2028.Contig1_All;CL433.Contig3_All;CL5939.Contig1_All;CL3291.Contig5_All;CL841.Contig27_All;CL2028.Contig3_All;CL86.Contig5_All;CL841.Contig29_All;CL1979.Contig2_All;CL841.Contig39_All;CL841.Contig3_All;CL86.Contig29_All;CL841.Contig2_All;CL1979.Contig1_All;CL3177.…
BP	GO:0006352	DNA-templated transcription, initiation	4	106	1	CL3077.Contig3_All;CL3077.Contig2_All;CL7241.Contig7_All;CL7081.Contig7_All
BP	GO:0006355	regulation of transcription, DNA-templated	42	2665	1	CL2560.Contig6_All;Unigene20204_All;CL841.Contig37_All;CL8696.Contig3_All;CL841.Contig45_All;CL10818.Contig2_All;CL8907.Contig2_All;CL4655.Contig2_All;CL3852.Contig5_All;CL2028.Contig1_All;CL1651.Contig7_All;CL433.Contig3_All;CL3291.Contig5_All;CL841.Contig27_All;CL2028.Contig3_All;CL5154.Contig3_All;CL841.Contig29_All;CL4655.Contig5_All;CL1979.Contig2_All;CL841.Contig39_All;CL841.Contig3_All;CL8…
BP	GO:0006357	regulation of transcription from RNA polymerase II promoter	3	144	1	CL86.Contig5_All;CL86.Contig29_All;CL1415.Contig21_All
BP	GO:0006364	rRNA processing	4	266	1	CL12348.Contig1_All;CL361.Contig129_All;CL1402.Contig8_All;CL361.Contig123_All
BP	GO:0006376	mRNA splice site selection	1	22	1	Unigene22811_All
BP	GO:0006383	transcription from RNA polymerase III promoter	1	73	1	CL1862.Contig13_All
BP	GO:0006397	mRNA processing	1	449	1	CL3599.Contig3_All
BP	GO:0006402	mRNA catabolic process	2	40	1	CL7945.Contig2_All;CL7945.Contig1_All
BP	GO:0006412	translation	9	949	1	CL5741.Contig1_All;CL3557.Contig3_All;CL11314.Contig1_All;CL2794.Contig4_All;Unigene5933_All;CL3557.Contig5_All;CL2794.Contig5_All;CL6452.Contig3_All;CL11314.Contig2_All
BP	GO:0006414	translational elongation	1	22	1	CL5311.Contig2_All
BP	GO:0006427	histidyl-tRNA aminoacylation	2	18	1	CL2395.Contig6_All;CL2395.Contig2_All
BP	GO:0006428	isoleucyl-tRNA aminoacylation	2	19	1	CL5525.Contig2_All;CL5525.Contig3_All
BP	GO:0006434	seryl-tRNA aminoacylation	1	16	1	CL362.Contig3_All
BP	GO:0006435	threonyl-tRNA aminoacylation	1	28	1	Unigene9768_All
BP	GO:0006438	valyl-tRNA aminoacylation	2	24	1	CL2796.Contig1_All;CL2796.Contig6_All
BP	GO:0006446	regulation of translational initiation	1	54	1	CL6321.Contig2_All
BP	GO:0006457	protein folding	10	435	1	CL8777.Contig3_All;CL2311.Contig1_All;CL8777.Contig4_All;CL2311.Contig3_All;CL3325.Contig7_All;CL5025.Contig3_All;Unigene5627_All;CL562.Contig41_All;CL562.Contig35_All;CL2311.Contig7_All
BP	GO:0006464	cellular protein modification process	1	73	1	CL6967.Contig4_All
BP	GO:0006471	protein ADP-ribosylation	2	74	1	CL135.Contig22_All;CL135.Contig28_All
BP	GO:0006486	protein glycosylation	5	354	1	CL5299.Contig7_All;CL11102.Contig3_All;CL5299.Contig3_All;CL11102.Contig1_All;CL5299.Contig2_All
BP	GO:0006526	arginine biosynthetic process	1	32	1	CL8272.Contig1_All
BP	GO:0006562	proline catabolic process	1	2	1	CL8959.Contig1_All
BP	GO:0006596	polyamine biosynthetic process	1	36	1	CL8845.Contig5_All
BP	GO:0006629	lipid metabolic process	2	276	1	Unigene34677_All;Unigene757_All
BP	GO:0006633	fatty acid biosynthetic process	1	241	1	Unigene2317_All
BP	GO:0006637	acyl-CoA metabolic process	1	26	1	CL1463.Contig29_All
BP	GO:0006659	phosphatidylserine biosynthetic process	1	32	1	CL970.Contig10_All
BP	GO:0006662	glycerol ether metabolic process	1	64	1	Unigene13144_All
BP	GO:0006672	ceramide metabolic process	1	9	1	CL8110.Contig1_All
BP	GO:0006694	steroid biosynthetic process	1	35	1	CL6955.Contig2_All
BP	GO:0006730	one-carbon metabolic process	1	92	1	CL3028.Contig6_All
BP	GO:0006749	glutathione metabolic process	1	48	1	Unigene5558_All
BP	GO:0006777	Mo-molybdopterin cofactor biosynthetic process	2	51	1	CL596.Contig1_All;CL596.Contig2_All
BP	GO:0006779	porphyrin-containing compound biosynthetic process	1	36	1	CL92.Contig269_All
BP	GO:0006801	superoxide metabolic process	1	4	1	CL8524.Contig1_All
BP	GO:0006810	transport	7	398	1	CL4229.Contig5_All;CL4430.Contig5_All;CL4229.Contig4_All;CL4229.Contig1_All;CL4229.Contig3_All;CL10027.Contig3_All;CL4229.Contig2_All
BP	GO:0006814	sodium ion transport	1	19	1	CL5428.Contig2_All
BP	GO:0006826	iron ion transport	1	8	1	Unigene34376_All
BP	GO:0006857	oligopeptide transport	2	63	1	CL1657.Contig4_All;CL1657.Contig5_All
BP	GO:0006879	cellular iron ion homeostasis	1	11	1	Unigene34376_All
BP	GO:0006885	regulation of pH	2	37	1	CL1077.Contig2_All;CL1077.Contig1_All
BP	GO:0006886	intracellular protein transport	9	586	1	Unigene29767_All;CL2714.Contig11_All;CL4063.Contig3_All;CL4063.Contig5_All;CL2714.Contig9_All;CL2714.Contig4_All;CL2714.Contig6_All;CL2714.Contig16_All;CL2714.Contig10_All
BP	GO:0006887	exocytosis	2	114	1	CL10971.Contig2_All;CL2188.Contig3_All
BP	GO:0006952	defense response	8	510	1	CL3341.Contig4_All;CL5904.Contig10_All;CL3595.Contig6_All;CL4100.Contig1_All;CL3495.Contig10_All;CL4100.Contig4_All;CL1757.Contig3_All;CL4100.Contig2_All
BP	GO:0006974	cellular response to DNA damage stimulus	1	126	1	CL2087.Contig55_All
BP	GO:0006979	response to oxidative stress	5	372	1	CL718.Contig1_All;CL1979.Contig2_All;Unigene4889_All;Unigene2302_All;CL1979.Contig3_All
BP	GO:0006986	response to unfolded protein	1	10	1	Unigene5627_All
BP	GO:0007005	mitochondrion organization	2	55	1	CL4810.Contig1_All;CL4810.Contig3_All
BP	GO:0007018	microtubule-based movement	2	324	1	CL452.Contig8_All;CL452.Contig14_All
BP	GO:0007034	vacuolar transport	1	62	1	CL6268.Contig1_All
BP	GO:0007049	cell cycle	4	224	1	CL86.Contig5_All;CL653.Contig2_All;CL86.Contig29_All;CL653.Contig1_All
BP	GO:0007165	signal transduction	10	376	1	CL11704.Contig1_All;CL1448.Contig17_All;CL1448.Contig18_All;CL2143.Contig3_All;CL1448.Contig6_All;CL3495.Contig10_All;CL1448.Contig3_All;CL3495.Contig18_All;CL3495.Contig8_All;CL11704.Contig2_All
BP	GO:0007186	G-protein coupled receptor signaling pathway	3	57	1	CL2622.Contig8_All;CL2622.Contig7_All;CL2622.Contig2_All
BP	GO:0007264	small GTPase mediated signal transduction	2	128	1	CL1034.Contig1_All;CL1034.Contig2_All
BP	GO:0007275	multicellular organismal development	1	249	1	CL352.Contig12_All
MF	GO:0008017	microtubule binding	2	470	1	CL452.Contig8_All;CL452.Contig14_All
MF	GO:0008080	N-acetyltransferase activity	3	140	1	CL2077.Contig12_All;CL2077.Contig14_All;CL2077.Contig5_All
MF	GO:0008081	phosphoric diester hydrolase activity	1	63	1	Unigene757_All
MF	GO:0008094	DNA-dependent ATPase activity	1	88	1	CL2412.Contig4_All
MF	GO:0008138	protein tyrosine/serine/threonine phosphatase activity	3	82	1	CL3156.Contig3_All;CL3156.Contig1_All;CL2232.Contig4_All
MF	GO:0008168	methyltransferase activity	18	1094	1	CL5642.Contig2_All;CL1148.Contig4_All;CL9546.Contig4_All;CL1148.Contig11_All;CL5642.Contig8_All;CL1148.Contig12_All;CL1967.Contig20_All;CL5642.Contig5_All;CL92.Contig269_All;CL1967.Contig17_All;CL5005.Contig9_All;CL5642.Contig6_All;CL12225.Contig2_All;CL1689.Contig5_All;CL1689.Contig4_All;CL5005.Contig2_All;CL3472.Contig13_All;CL2811.Contig6_All
MF	GO:0008173	RNA methyltransferase activity	3	100	1	CL1942.Contig1_All;CL361.Contig129_All;CL361.Contig123_All
MF	GO:0008199	ferric iron binding	1	8	1	Unigene34376_All
MF	GO:0008233	peptidase activity	1	273	1	CL1712.Contig17_All
MF	GO:0008234	cysteine-type peptidase activity	4	156	1	CL1698.Contig7_All;CL1698.Contig8_All;CL1698.Contig9_All;CL1698.Contig4_All
MF	GO:0008237	metallopeptidase activity	1	122	1	CL4689.Contig1_All
BP	GO:0008283	cell proliferation	2	62	1	CL1979.Contig2_All;CL1979.Contig3_All
BP	GO:0008284	positive regulation of cell proliferation	2	28	1	CL1979.Contig2_All;CL1979.Contig3_All
MF	GO:0008289	lipid binding	4	240	1	CL518.Contig33_All;CL518.Contig11_All;CL518.Contig37_All;CL518.Contig28_All
MF	GO:0008408	3'-5' exonuclease activity	2	115	1	CL6536.Contig2_All;CL6536.Contig1_All
MF	GO:0008519	ammonium transmembrane transporter activity	1	16	1	CL4634.Contig4_All
MF	GO:0008565	protein transporter activity	1	239	1	CL10372.Contig4_All
BP	GO:0008643	carbohydrate transport	4	178	1	CL1354.Contig15_All;CL1354.Contig6_All;CL1354.Contig14_All;CL1354.Contig10_All
BP	GO:0008654	phospholipid biosynthetic process	1	77	1	CL4344.Contig2_All
MF	GO:0008757	S-adenosylmethionine-dependent methyltransferase activity	1	95	1	CL9546.Contig4_All
MF	GO:0009055	electron carrier activity	2	341	1	CL7851.Contig3_All;CL7851.Contig2_All
BP	GO:0009058	biosynthetic process	1	258	1	CL1105.Contig2_All
BP	GO:0009062	fatty acid catabolic process	1	27	1	CL1463.Contig29_All
BP	GO:0009082	branched-chain amino acid biosynthetic process	1	20	1	CL8224.Contig1_All
BP	GO:0009236	cobalamin biosynthetic process	1	7	1	CL92.Contig269_All
BP	GO:0009308	amine metabolic process	2	15	1	CL4053.Contig3_All;Unigene20440_All
BP	GO:0009405	pathogenesis	1	10	1	Unigene9475_All
BP	GO:0009407	toxin catabolic process	1	23	1	Unigene5558_All
BP	GO:0009408	response to heat	2	234	1	Unigene31104_All;CL8028.Contig1_All
BP	GO:0009414	response to water deprivation	1	223	1	CL2668.Contig2_All
BP	GO:0009415	response to water	1	12	1	Unigene26409_All
CC	GO:0009505	plant-type cell wall	2	244	1	CL1976.Contig2_All;CL7136.Contig1_All
CC	GO:0009506	plasmodesma	1	1254	1	CL7136.Contig1_All
CC	GO:0009507	chloroplast	3	2184	1	CL3816.Contig3_All;CL3816.Contig1_All;Unigene9768_All
CC	GO:0009522	photosystem I	1	61	1	CL12199.Contig1_All
CC	GO:0009523	photosystem II	1	61	1	CL12199.Contig1_All
CC	GO:0009524	phragmoplast	1	184	1	CL5023.Contig1_All
CC	GO:0009535	chloroplast thylakoid membrane	1	345	1	CL12199.Contig1_All
BP	GO:0009607	response to biotic stimulus	1	97	1	CL3595.Contig6_All
BP	GO:0009626	plant-type hypersensitive response	1	59	1	CL2651.Contig7_All
BP	GO:0009636	response to toxic substance	1	7	1	CL2668.Contig2_All
BP	GO:0009638	phototropism	1	17	1	Unigene2222_All
BP	GO:0009651	response to salt stress	1	474	1	CL2668.Contig2_All
BP	GO:0009658	chloroplast organization	3	124	1	CL3467.Contig2_All;CL3467.Contig1_All;CL3467.Contig10_All
BP	GO:0009691	cytokinin biosynthetic process	1	54	1	CL10570.Contig1_All
BP	GO:0009694	jasmonic acid metabolic process	1	9	1	CL5891.Contig7_All
BP	GO:0009733	response to auxin	1	237	1	CL9829.Contig2_All
BP	GO:0009734	auxin-activated signaling pathway	6	350	1	CL8696.Contig3_All;CL10818.Contig2_All;CL3291.Contig5_All;CL9583.Contig2_All;CL9583.Contig1_All;CL8696.Contig4_All
BP	GO:0009737	response to abscisic acid	1	340	1	CL2232.Contig4_All
BP	GO:0009753	response to jasmonic acid	1	75	1	CL5891.Contig7_All
BP	GO:0009765	photosynthesis, light harvesting	1	43	1	CL12199.Contig1_All
BP	GO:0009767	photosynthetic electron transport chain	1	8	1	CL5133.Contig3_All
BP	GO:0009787	regulation of abscisic acid-activated signaling pathway	2	19	1	CL1979.Contig2_All;CL1979.Contig3_All
BP	GO:0009873	ethylene-activated signaling pathway	5	125	1	CL4655.Contig2_All;CL4655.Contig5_All;CL4655.Contig9_All;CL4655.Contig8_All;CL4655.Contig3_All
BP	GO:0009909	regulation of flower development	1	75	1	CL2668.Contig2_All
MF	GO:0009916	alternative oxidase activity	1	12	1	CL9990.Contig3_All
CC	GO:0009941	chloroplast envelope	3	647	1	CL3467.Contig2_All;CL3467.Contig1_All;CL3467.Contig10_All
BP	GO:0009965	leaf morphogenesis	2	59	1	CL1979.Contig2_All;CL1979.Contig3_All
MF	GO:0009982	pseudouridine synthase activity	4	250	1	CL1304.Contig12_All;CL3285.Contig5_All;CL963.Contig4_All;CL3285.Contig4_All
BP	GO:0010029	regulation of seed germination	1	43	1	CL2668.Contig2_All
BP	GO:0010087	phloem or xylem histogenesis	1	35	1	CL2668.Contig2_All
BP	GO:0010112	regulation of systemic acquired resistance	1	10	1	CL5891.Contig7_All
MF	GO:0010181	FMN binding	2	163	1	CL4155.Contig11_All;CL4155.Contig5_All
BP	GO:0010223	secondary shoot formation	1	10	1	CL10851.Contig1_All
BP	GO:0010271	regulation of chlorophyll catabolic process	1	4	1	CL2668.Contig2_All
MF	GO:0010277	chlorophyllide a oxygenase [overall] activity	1	14	1	Unigene20043_All
BP	GO:0010411	xyloglucan metabolic process	1	80	1	Unigene20294_All
BP	GO:0010928	regulation of auxin mediated signaling pathway	2	21	1	CL1979.Contig2_All;CL1979.Contig3_All
BP	GO:0015031	protein transport	10	525	1	CL5652.Contig2_All;CL1980.Contig49_All;CL1980.Contig28_All;CL1980.Contig10_All;CL1980.Contig30_All;CL1980.Contig22_All;CL562.Contig41_All;CL562.Contig35_All;CL8229.Contig1_All;CL1980.Contig56_All
MF	GO:0015035	protein disulfide oxidoreductase activity	3	141	1	CL7851.Contig3_All;Unigene13144_All;CL7851.Contig2_All
BP	GO:0015074	DNA integration	2	307	1	CL1949.Contig26_All;CL84.Contig257_All
MF	GO:0015079	potassium ion transmembrane transporter activity	1	71	1	CL6292.Contig2_All
MF	GO:0015385	sodium:hydrogen antiporter activity	2	34	1	CL1077.Contig2_All;CL1077.Contig1_All
CC	GO:0015935	small ribosomal subunit	1	80	1	CL5741.Contig1_All
BP	GO:0015969	guanosine tetraphosphate metabolic process	1	30	1	CL2233.Contig18_All
CC	GO:0016020	membrane	16	1486	1	CL1086.Contig2_All;CL5720.Contig1_All;CL2466.Contig5_All;CL10155.Contig9_All;CL3937.Contig1_All;CL5720.Contig4_All;CL3937.Contig4_All;CL10155.Contig2_All;CL1792.Contig2_All;CL3937.Contig9_All;CL3937.Contig5_All;Unigene9768_All;CL1792.Contig3_All;CL5720.Contig9_All;CL3937.Contig8_All;CL2466.Contig4_All
BP	GO:0016036	cellular response to phosphate starvation	2	74	1	CL4089.Contig1_All;CL4089.Contig3_All
BP	GO:0016042	lipid catabolic process	1	176	1	CL1086.Contig2_All
BP	GO:0016114	terpenoid biosynthetic process	2	27	1	CL6132.Contig3_All;CL6132.Contig2_All
BP	GO:0016117	carotenoid biosynthetic process	1	30	1	CL1217.Contig5_All
MF	GO:0016161	beta-amylase activity	1	52	1	CL10198.Contig1_All
MF	GO:0016168	chlorophyll binding	1	65	1	CL12199.Contig1_All
BP	GO:0016192	vesicle-mediated transport	6	484	1	CL2714.Contig11_All;CL2714.Contig9_All;CL2714.Contig4_All;CL2714.Contig6_All;CL2714.Contig16_All;CL2714.Contig10_All
BP	GO:0016226	iron-sulfur cluster assembly	2	76	1	CL3816.Contig3_All;CL3816.Contig1_All
CC	GO:0016282	eukaryotic 43S preinitiation complex	1	55	1	CL6321.Contig2_All
MF	GO:0016301	kinase activity	15	913	1	CL2170.Contig2_All;CL4356.Contig2_All;CL10208.Contig2_All;CL2233.Contig18_All;CL4356.Contig1_All;CL4124.Contig24_All;CL4124.Contig8_All;CL3512.Contig1_All;CL3512.Contig2_All;CL6191.Contig2_All;CL1253.Contig3_All;CL2232.Contig4_All;CL84.Contig257_All;CL7874.Contig1_All;CL10208.Contig6_All
MF	GO:0016307	phosphatidylinositol phosphate kinase activity	1	27	1	CL623.Contig2_All
CC	GO:0016459	myosin complex	1	83	1	CL4203.Contig30_All
MF	GO:0016462	pyrophosphatase activity	1	9	1	CL5168.Contig3_All
BP	GO:0016485	protein processing	2	48	1	CL7924.Contig4_All;CL7924.Contig1_All
MF	GO:0016491	oxidoreductase activity	14	1160	1	CL4155.Contig11_All;CL8805.Contig2_All;CL8805.Contig1_All;CL7865.Contig2_All;CL7865.Contig1_All;CL4155.Contig5_All;CL1217.Contig5_All;CL3816.Contig3_All;CL5441.Contig4_All;CL9745.Contig3_All;CL3816.Contig1_All;CL9745.Contig1_All;CL9200.Contig2_All;CL3883.Contig4_All
BP	GO:0016558	protein import into peroxisome matrix	2	18	1	CL7924.Contig4_All;CL7924.Contig1_All
BP	GO:0016560	protein import into peroxisome matrix, docking	1	19	1	CL7924.Contig1_All
BP	GO:0016567	protein ubiquitination	1	265	1	CL8910.Contig4_All
BP	GO:0016573	histone acetylation	1	102	1	CL84.Contig257_All
CC	GO:0016592	mediator complex	1	142	1	CL8107.Contig3_All
CC	GO:0016602	CCAAT-binding factor complex	1	26	1	CL2058.Contig3_All
MF	GO:0016614	oxidoreductase activity, acting on CH-OH group of donors	2	156	1	CL5331.Contig1_All;CL5331.Contig2_All
MF	GO:0016620	oxidoreductase activity, acting on the aldehyde or oxo group of donors, NAD or NADP as acceptor	1	21	1	CL607.Contig2_All
MF	GO:0016624	oxidoreductase activity, acting on the aldehyde or oxo group of donors, disulfide as acceptor	1	4	1	Unigene8332_All
MF	GO:0016671	oxidoreductase activity, acting on a sulfur group of donors, disulfide as acceptor	1	37	1	Unigene26461_All
MF	GO:0016702	oxidoreductase activity, acting on single donors with incorporation of molecular oxygen, incorporation of two atoms of oxygen	3	77	1	Unigene5327_All;CL3725.Contig20_All;CL3725.Contig7_All
MF	GO:0016705	oxidoreductase activity, acting on paired donors, with incorporation or reduction of molecular oxygen	9	417	1	CL683.Contig7_All;CL683.Contig17_All;CL6206.Contig2_All;CL4517.Contig4_All;Unigene1677_All;CL683.Contig1_All;CL5576.Contig2_All;CL683.Contig12_All;CL683.Contig6_All
MF	GO:0016746	transferase activity, transferring acyl groups	3	155	1	CL4211.Contig2_All;CL732.Contig18_All;CL732.Contig1_All
MF	GO:0016747	transferase activity, transferring acyl groups other than amino-acyl groups	2	170	1	CL5607.Contig7_All;Unigene30467_All
MF	GO:0016757	transferase activity, transferring glycosyl groups	6	508	1	CL6242.Contig2_All;CL5299.Contig7_All;CL11102.Contig3_All;CL5299.Contig3_All;CL11102.Contig1_All;CL5299.Contig2_All
MF	GO:0016760	cellulose synthase (UDP-forming) activity	1	143	1	CL4396.Contig7_All
MF	GO:0016762	xyloglucan:xyloglucosyl transferase activity	1	64	1	Unigene20294_All
MF	GO:0016779	nucleotidyltransferase activity	4	188	1	CL445.Contig59_All;CL9680.Contig3_All;CL1105.Contig2_All;CL445.Contig20_All
MF	GO:0016787	hydrolase activity	15	1356	1	CL5891.Contig7_All;CL4996.Contig16_All;CL30.Contig20_All;Unigene8927_All;CL30.Contig23_All;CL1439.Contig7_All;CL4996.Contig6_All;Unigene29837_All;CL1439.Contig2_All;CL4876.Contig3_All;Unigene34677_All;CL6096.Contig1_All;CL4996.Contig5_All;CL1084.Contig8_All;CL10570.Contig1_All
MF	GO:0016791	phosphatase activity	1	77	1	CL3201.Contig4_All
MF	GO:0016811	hydrolase activity, acting on carbon-nitrogen (but not peptide) bonds, in linear amides	1	27	1	CL8110.Contig1_All
MF	GO:0016817	hydrolase activity, acting on acid anhydrides	2	54	1	CL12189.Contig1_All;CL12189.Contig3_All
MF	GO:0016829	lyase activity	4	145	1	CL2282.Contig4_All;Unigene27077_All;CL2282.Contig5_All;CL2282.Contig1_All
MF	GO:0016831	carboxy-lyase activity	2	56	1	CL30.Contig20_All;CL30.Contig23_All
MF	GO:0016832	aldehyde-lyase activity	1	18	1	CL1643.Contig12_All
MF	GO:0016853	isomerase activity	2	170	1	CL8805.Contig2_All;CL8805.Contig1_All
MF	GO:0016868	intramolecular transferase activity, phosphotransferases	1	27	1	CL5161.Contig3_All
MF	GO:0016874	ligase activity	18	962	1	CL3543.Contig27_All;CL6544.Contig11_All;CL9543.Contig2_All;CL3543.Contig3_All;CL10863.Contig1_All;CL5581.Contig3_All;CL617.Contig9_All;CL617.Contig18_All;CL617.Contig12_All;CL617.Contig22_All;CL7448.Contig2_All;CL617.Contig21_All;CL6967.Contig4_All;CL3543.Contig21_All;CL3543.Contig17_All;CL8236.Contig2_All;CL8236.Contig1_All;CL3994.Contig1_All
MF	GO:0016887	ATPase activity	2	478	1	CL3060.Contig2_All;CL1217.Contig5_All
MF	GO:0016987	sigma factor activity	2	30	1	CL3077.Contig3_All;CL3077.Contig2_All
BP	GO:0017004	cytochrome complex assembly	1	19	1	CL3060.Contig2_All
BP	GO:0018298	protein-chromophore linkage	1	82	1	CL12199.Contig1_All
CC	GO:0019013	viral nucleocapsid	7	209	1	CL8986.Contig2_All;CL1721.Contig1_All;CL931.Contig7_All;CL1721.Contig2_All;CL139.Contig3_All;CL470.Contig19_All;CL8986.Contig1_All
BP	GO:0019344	cysteine biosynthetic process	1	23	1	Unigene26461_All
BP	GO:0019354	siroheme biosynthetic process	1	8	1	CL92.Contig269_All
BP	GO:0019419	sulfate reduction	1	6	1	Unigene26461_All
BP	GO:0019538	protein metabolic process	2	62	1	CL4350.Contig9_All;CL4350.Contig8_All
MF	GO:0019843	rRNA binding	1	157	1	Unigene5933_All
MF	GO:0019887	protein kinase regulator activity	2	35	1	CL4356.Contig2_All;CL4356.Contig1_All
MF	GO:0019901	protein kinase binding	1	50	1	CL7587.Contig1_All
MF	GO:0020037	heme binding	12	651	1	CL683.Contig7_All;CL718.Contig1_All;CL683.Contig17_All;CL6206.Contig2_All;CL4517.Contig4_All;Unigene1677_All;CL683.Contig1_All;Unigene4889_All;CL5576.Contig2_All;Unigene2302_All;CL683.Contig12_All;CL683.Contig6_All
BP	GO:0030001	metal ion transport	3	176	1	CL8524.Contig1_All;CL9689.Contig1_All;CL9689.Contig2_All
BP	GO:0030041	actin filament polymerization	3	47	1	CL1610.Contig4_All;CL1610.Contig6_All;CL5085.Contig20_All
BP	GO:0030163	protein catabolic process	1	124	1	CL7924.Contig4_All
BP	GO:0030244	cellulose biosynthetic process	1	174	1	CL4396.Contig7_All
MF	GO:0030247	polysaccharide binding	3	121	1	CL7697.Contig2_All;CL7697.Contig5_All;CL7697.Contig7_All
BP	GO:0030488	tRNA methylation	3	57	1	CL1942.Contig1_All;CL361.Contig129_All;CL361.Contig123_All
CC	GO:0030529	ribonucleoprotein complex	5	266	1	CL1721.Contig1_All;CL931.Contig7_All;CL1402.Contig8_All;CL1721.Contig2_All;CL470.Contig19_All
MF	GO:0030599	pectinesterase activity	1	67	1	Unigene5871_All
CC	GO:0030686	90S preribosome	2	49	1	CL2077.Contig14_All;CL2077.Contig5_All
CC	GO:0030915	Smc5-Smc6 complex	1	102	1	CL2087.Contig55_All
MF	GO:0030955	potassium ion binding	1	29	1	CL6191.Contig2_All
CC	GO:0031011	Ino80 complex	2	39	1	CL6687.Contig1_All;CL6687.Contig3_All
BP	GO:0031047	gene silencing by RNA	3	156	1	CL3265.Contig3_All;CL948.Contig4_All;CL3265.Contig12_All
MF	GO:0031177	phosphopantetheine binding	1	9	1	Unigene2317_All
CC	GO:0031307	integral component of mitochondrial outer membrane	2	39	1	CL4810.Contig1_All;CL4810.Contig3_All
BP	GO:0031348	negative regulation of defense response	1	89	1	CL2087.Contig55_All
BP	GO:0031408	oxylipin biosynthetic process	2	62	1	CL3725.Contig20_All;CL3725.Contig7_All
MF	GO:0031624	ubiquitin conjugating enzyme binding	1	23	1	CL8236.Contig2_All
MF	GO:0031625	ubiquitin protein ligase binding	1	109	1	CL5192.Contig2_All
BP	GO:0032012	regulation of ARF protein signal transduction	2	39	1	CL8003.Contig4_All;CL8003.Contig6_All
CC	GO:0032040	small-subunit processome	2	135	1	CL7135.Contig2_All;CL7135.Contig1_All
MF	GO:0032041	NAD-dependent histone deacetylase activity (H3-K14 specific)	1	56	1	Unigene22768_All
BP	GO:0032259	methylation	1	68	1	CL9546.Contig4_All
BP	GO:0032436	positive regulation of proteasomal ubiquitin-dependent protein catabolic process	1	18	1	CL8236.Contig2_All
MF	GO:0032440	2-alkenal reductase [NAD(P)] activity	1	33	1	CL10863.Contig1_All
MF	GO:0032549	ribonucleoside binding	1	53	1	CL3177.Contig5_All
CC	GO:0033290	eukaryotic 48S preinitiation complex	1	58	1	CL6321.Contig2_All
BP	GO:0034314	Arp2/3 complex-mediated actin nucleation	3	82	1	CL1610.Contig4_All;CL1610.Contig6_All;CL5085.Contig20_All
BP	GO:0034757	negative regulation of iron ion transport	1	4	1	CL2668.Contig2_All
MF	GO:0035299	inositol pentakisphosphate 2-kinase activity	1	29	1	CL20.Contig22_All
BP	GO:0035556	intracellular signal transduction	2	256	1	CL7851.Contig3_All;CL7851.Contig2_All
MF	GO:0035673	oligopeptide transmembrane transporter activity	1	7	1	CL2225.Contig4_All
BP	GO:0040007	growth	1	23	1	CL7924.Contig1_All
BP	GO:0042026	protein refolding	1	48	1	CL8701.Contig1_All
BP	GO:0042274	ribosomal small subunit biogenesis	3	43	1	CL2077.Contig12_All;CL2077.Contig14_All;CL2077.Contig5_All
BP	GO:0042545	cell wall modification	1	68	1	Unigene5871_All
BP	GO:0042546	cell wall biogenesis	1	95	1	Unigene20294_All
MF	GO:0042626	ATPase activity, coupled to transmembrane movement of substances	3	336	1	CL9798.Contig2_All;CL11093.Contig2_All;CL11093.Contig3_All
BP	GO:0042744	hydrogen peroxide catabolic process	3	99	1	CL718.Contig1_All;Unigene4889_All;Unigene2302_All
BP	GO:0042787	protein ubiquitination involved in ubiquitin-dependent protein catabolic process	1	92	1	CL8236.Contig2_All
MF	GO:0042802	identical protein binding	1	154	1	CL2668.Contig2_All
BP	GO:0042823	pyridoxal phosphate biosynthetic process	1	13	1	CL3201.Contig4_All
MF	GO:0043115	precorrin-2 dehydrogenase activity	1	5	1	CL92.Contig269_All
MF	GO:0043130	ubiquitin binding	2	77	1	CL1835.Contig17_All;CL1835.Contig8_All
MF	GO:0043169	cation binding	1	18	1	CL84.Contig342_All
CC	GO:0043231	intracellular membrane-bounded organelle	1	289	1	CL9181.Contig2_All
MF	GO:0043424	protein histidine kinase binding	1	36	1	CL2668.Contig2_All
MF	GO:0043565	sequence-specific DNA binding	12	795	1	CL6612.Contig2_All;CL5939.Contig1_All;CL5082.Contig12_All;Unigene26242_All;CL5154.Contig3_All;CL6612.Contig10_All;CL5082.Contig5_All;CL11836.Contig2_All;CL6612.Contig1_All;CL4293.Contig2_All;CL6612.Contig5_All;CL6612.Contig6_All
BP	GO:0043622	cortical microtubule organization	1	71	1	CL2232.Contig4_All
MF	GO:0045330	aspartyl esterase activity	1	66	1	Unigene5871_All
BP	GO:0045454	cell redox homeostasis	5	356	1	CL7851.Contig3_All;CL11390.Contig2_All;Unigene13144_All;CL7851.Contig2_All;Unigene26461_All
BP	GO:0045490	pectin catabolic process	1	97	1	Unigene5871_All
BP	GO:0045892	negative regulation of transcription, DNA-templated	1	203	1	CL2087.Contig55_All
BP	GO:0046470	phosphatidylcholine metabolic process	1	39	1	CL1086.Contig2_All
CC	GO:0046540	U4/U6 x U5 tri-snRNP complex	1	60	1	CL139.Contig3_All
MF	GO:0046608	carotenoid isomerase activity	1	18	1	CL1217.Contig5_All
MF	GO:0046872	metal ion binding	61	4022	1	CL9844.Contig3_All;CL1841.Contig3_All;CL2170.Contig2_All;CL1200.Contig7_All;CL6741.Contig8_All;Unigene5327_All;CL4350.Contig14_All;CL6469.Contig1_All;CL7310.Contig1_All;CL718.Contig1_All;CL1200.Contig5_All;CL2205.Contig8_All;CL1651.Contig7_All;CL2205.Contig14_All;CL5181.Contig3_All;CL9990.Contig3_All;CL8524.Contig1_All;CL1200.Contig6_All;CL4485.Contig10_All;CL1841.Contig8_All;CL6741.Contig5_All;C…
MF	GO:0046982	protein heterodimerization activity	1	231	1	CL7081.Contig7_All
MF	GO:0047617	acyl-CoA hydrolase activity	1	30	1	CL1463.Contig29_All
BP	GO:0048015	phosphatidylinositol-mediated signaling	2	37	1	CL633.Contig4_All;CL633.Contig1_All
MF	GO:0048038	quinone binding	2	42	1	CL4053.Contig3_All;Unigene20440_All
CC	GO:0048046	apoplast	1	402	1	Unigene20294_All
BP	GO:0048467	gynoecium development	2	37	1	CL3195.Contig39_All;CL3195.Contig37_All
BP	GO:0048509	regulation of meristem development	1	10	1	CL2668.Contig2_All
BP	GO:0048527	lateral root development	1	31	1	CL7924.Contig1_All
BP	GO:0048544	recognition of pollen	3	144	1	CL207.Contig22_All;CL207.Contig6_All;CL7051.Contig4_All
MF	GO:0050242	pyruvate, phosphate dikinase activity	1	4	1	CL2170.Contig2_All
MF	GO:0050660	flavin adenine dinucleotide binding	4	389	1	CL5331.Contig1_All;CL5399.Contig1_All;CL5331.Contig2_All;CL2532.Contig6_All
MF	GO:0050661	NADP binding	2	182	1	CL607.Contig2_All;CL2532.Contig6_All
BP	GO:0051085	chaperone mediated protein folding requiring cofactor	1	12	1	Unigene5627_All
MF	GO:0051087	chaperone binding	2	83	1	CL1760.Contig3_All;Unigene5627_All
BP	GO:0051090	regulation of sequence-specific DNA binding transcription factor activity	1	27	1	CL7081.Contig7_All
MF	GO:0051266	sirohydrochlorin ferrochelatase activity	1	6	1	CL92.Contig269_All
BP	GO:0051301	cell division	3	385	1	CL653.Contig2_All;CL653.Contig1_All;CL4376.Contig1_All
MF	GO:0051537	2 iron, 2 sulfur cluster binding	1	153	1	Unigene20043_All
MF	GO:0051539	4 iron, 4 sulfur cluster binding	4	199	1	CL3406.Contig13_All;CL3406.Contig11_All;CL3406.Contig2_All;CL3406.Contig10_All
BP	GO:0051726	regulation of cell cycle	2	33	1	CL86.Contig5_All;CL86.Contig29_All
MF	GO:0052654	L-leucine transaminase activity	1	8	1	CL8224.Contig1_All
MF	GO:0052655	L-valine transaminase activity	1	8	1	CL8224.Contig1_All
MF	GO:0052656	L-isoleucine transaminase activity	1	8	1	CL8224.Contig1_All
BP	GO:0055114	oxidation-reduction process	2	159	1	CL9875.Contig2_All;CL92.Contig269_All
MF	GO:0070290	NAPE-specific phospholipase D activity	1	53	1	CL1086.Contig2_All
BP	GO:0070417	cellular response to cold	1	22	1	CL2668.Contig2_All
CC	GO:0070469	respiratory chain	1	49	1	CL9990.Contig3_All
BP	GO:0071108	protein K48-linked deubiquitination	2	20	1	CL1835.Contig17_All;CL1835.Contig8_All
BP	GO:0071555	cell wall organization	3	545	1	Unigene20294_All;CL4396.Contig7_All;CL7136.Contig1_All
BP	GO:0080117	secondary growth	1	4	1	CL2668.Contig2_All
BP	GO:1901601	strigolactone biosynthetic process	1	5	1	CL10851.Contig1_All
MF	GO:1990206	jasmonyl-Ile conjugate hydrolase activity	1	5	1	CL5891.Contig7_All
BP	GO:2000024	regulation of leaf development	2	36	1	CL1979.Contig2_All;CL1979.Contig3_All
BP	GO:2000028	regulation of photoperiodism, flowering	1	27	1	CL695.Contig14_All
