# Supplementary material for: Transcriptome Analyses Provide Novel Insights into Heat Stress Responses in Chieh-Qua (Benincasa hispida Cogn. var. Chieh-Qua How)
Source: Int J Mol Sci. 2019 Feb 18;20(4):883. doi: 10.3390/ijms20040883 (PMC6413116; doi:10.3390/ijms20040883)
Supplement: Supplementary file 1 [file ijms-20-00883-s001.zip › Supplemental materials/Table S5.xls]

Pathway	Up	Down
Plant hormone signal transduction	87	111
RNA polymerase	41	53
Photosynthesis - antenna proteins	2	16
Sphingolipid metabolism	14	45
Glycosphingolipid biosynthesis - ganglio series	5	29
Sesquiterpenoid and triterpenoid biosynthesis	8	9
Starch and sucrose metabolism	56	114
Purine metabolism	84	90
Glycosaminoglycan degradation	7	36
Linoleic acid metabolism	11	9
Pentose and glucuronate interconversions	24	66
Other glycan degradation	17	48
Glycerolipid metabolism	26	27
Galactose metabolism	26	65
Circadian rhythm - plant	22	35
Plant-pathogen interaction	64	79
Flavonoid biosynthesis	11	10
Cutin, suberine and wax biosynthesis	6	9
Phenylpropanoid biosynthesis	23	53
Pyrimidine metabolism	60	71
Metabolic pathways	465	602
Ubiquinone and other terpenoid-quinone biosynthesis	21	14
Benzoxazinoid biosynthesis	3	2
Flavone and flavonol biosynthesis	10	1
Ascorbate and aldarate metabolism	24	32
Carotenoid biosynthesis	17	13
Endocytosis	57	81
Photosynthesis	11	15
Butanoate metabolism	15	7
Stilbenoid, diarylheptanoid and gingerol biosynthesis	6	4
