# Supplementary material for: Transcriptome Analyses Provide Novel Insights into Heat Stress Responses in Chieh-Qua (Benincasa hispida Cogn. var. Chieh-Qua How)
Source: Int J Mol Sci. 2019 Feb 18;20(4):883. doi: 10.3390/ijms20040883 (PMC6413116; doi:10.3390/ijms20040883)
Supplement: Supplementary file 1 [file ijms-20-00883-s001.zip › Supplemental materials/Table S6.xls]

Pathway	Up	Down
Spliceosome	30	23
Nicotinate and nicotinamide metabolism	7	3
Selenocompound metabolism	5	3
Purine metabolism	33	9
Protein processing in endoplasmic reticulum	32	8
Plant hormone signal transduction	22	16
Aminoacyl-tRNA biosynthesis	10	8
Basal transcription factors	4	9
Endocytosis	22	13
Glutathione metabolism	11	1
Sphingolipid metabolism	5	7
Glycosphingolipid biosynthesis - ganglio series	2	5
Ubiquinone and other terpenoid-quinone biosynthesis	8	2
Base excision repair	10	4
Galactose metabolism	9	11
Sesquiterpenoid and triterpenoid biosynthesis	1	2
Limonene and pinene degradation	1	1
Carotenoid biosynthesis	2	5
Other glycan degradation	5	7
Zeatin biosynthesis	4	0
Glycosaminoglycan degradation	2	5
Glyoxylate and dicarboxylate metabolism	7	4
beta-Alanine metabolism	2	5
Linoleic acid metabolism	1	2
Circadian rhythm - plant	4	6
Valine, leucine and isoleucine degradation	5	2
Photosynthesis - antenna proteins	0	2
mRNA surveillance pathway	14	7
Flavone and flavonol biosynthesis	2	0
RNA transport	22	7
