# Supplementary material for: Transcriptome Analyses Provide Novel Insights into Heat Stress Responses in Chieh-Qua (Benincasa hispida Cogn. var. Chieh-Qua How)
Source: Int J Mol Sci. 2019 Feb 18;20(4):883. doi: 10.3390/ijms20040883 (PMC6413116; doi:10.3390/ijms20040883)
Supplement: Supplementary file 1 [file ijms-20-00883-s001.zip › Supplemental materials/Table S7.xlsx]

## Sheet: Sheet1
GeneID	Forward	Reverse
CL2311.Contig3	GCTACTGAACCGATGGGAGA	CAACATCTTGGCCACTGGAG
CL2311.Contig7	TCAACCTCCTCTGTGACTGG	CAAGTGCCTGAGCCTTCATC
CL6612.Contig2	ATTCAGAGGCGCAAATCACC	CATGCTGAGCAGTTCCCTTC
CL6612.Contig10	ATTCAGAGGCGCAAATCACC	CATGCTGAGCAGTTCCCTTC
CL4517.Contig4	ATCGTTCTGGTTCTGTTGCG	CAGCCTTGGCTTTGGCTAAT
CL683.Contig7	CACCAACCCACCCAACAAAT	AAAGAGACCTGCCCGATTGA
CL4571.Contig1	GCAGCTTCGATGGTGTTTCT	ACTTCACTACTCGTGTGCCA
CL3474.Contig4	CTGAGCCAGGGAGAAGGAAA	GTCCCAACAAGCCACCATTT
CL1411.Contig3	GCGGCTCAGTTGAATCAGTT	ACTTCGTAGCTGTGGGTTGA
CL617.Contig22	TGGGCTTGTTCAACATCTGC	CTCTTTCTTGGCCTGCCATC
CL10863.Contig1	ATTCCCGATTGCTCACTTGC	ATCCAACTGAGCTGAAGCCT
CL3889.Contig4	TGTCATGTGTATGGCTTGCG	CAAACAACCCACCAGGGAAG
CL914.Contig2	ATCGTCGTCGTCTACTACCG	TCGTTGAATCCGTACGACCT
CL3852.Contig5	GGATGCAGGGTCGGATTCTA	ACAAGCCTCGGTCTCTTCAA
CL6744.Contig4	TCGAATCTGGTCCGTCGAAT	TATCGGTTACAGCCGTCCTC
CL8321.Contig1	AGAGGAAGCAGTCAAAGGCT	GCATGCGACGCTACTTACAT
CL6624.Contig3	AGAGGAAGCAGTCAAAGGCT	GCATGCGACGCTACTTACAT
CL8902.Contig4	ACCGGGACTGATTCAACCAT	AGTTATCGAGATGGCTCGCA
CL6101.Contig1	TCGTTTCGATGTGGTGCTTC	ATCGCCCATACATAGCCACA
CL4808.Contig2	AAGCTTGCAGGTGGTTTGAG	GCGACACAGAAACGTTGAGA
CL8867.Contig2	AAGTTGGGACGACACTCACA	GGCAGCAACCATCGATTAGG
